# Supplementary material for: Integrated morphological, proteomic and metabolomic analyses reveal response mechanisms of microalgae under uranium exposure
Source: Front Microbiol. 2025 Oct 20;16:1679056. doi: 10.3389/fmicb.2025.1679056 (PMC12581144; doi:10.3389/fmicb.2025.1679056)
Supplement: Supplementary file 1 [file Data_Sheet_1.zip]

Archive with 8 entries (8 files):
- Table S2 U2 vs U0 KEGG Classification.xls
- Table S3 U3 vs U0 KEGG Classification.xls
- Table S4 U1 vs U0 PPI network.xls
- Table S5 U2 vs U0 PPI network.xls
- Table S6 U3 vs U0 PPI network.xls
- Table S7.xlsx
- Table S8.xlsx
- Table S1 U1 vs U0 KEGG Classification.xls
