# Supplementary material for: Integrated morphological, proteomic and metabolomic analyses reveal response mechanisms of microalgae under uranium exposure
Source: Front Microbiol. 2025 Oct 20;16:1679056. doi: 10.3389/fmicb.2025.1679056 (PMC12581144; doi:10.3389/fmicb.2025.1679056)
Supplement: Supplementary file 1 [file Data_Sheet_1.zip › Table S2 U2 vs U0 KEGG Classification.xls]

Classification_level1	Classification_level2	ListTotal	Count	Substances	Type	Percentage
Metabolism	Amino acid metabolism	61	7	A0A926X4G1:hppD;K9VL46:Osc7112_3909;A0A7C9Q0T9:ilvB;A0A7C9PZ55:cysE;A0A926XVG7:H6G50_20645;A0A926XM28:trpE;K9VEN6:gcvP	Up	11.4754098360656
Metabolism	Amino acid metabolism	337	77	A0A7C9PQF9:carB;K9VDW1:carB;A0A926X2N9:H6G89_17975;K9VG40:bioA;A0A926XM82:H6G50_07930;K9TFB9:Oscil6304_1401;A0A926XLF2:argH;K9TQI9:argH;A0A926XIY6:purF;A0A926XS92:purQ;A0A927ADG2:purQ;A0A926X6B6:ald;K9TG12:Oscil6304_1621;A0A926X7Z8:argG;A0A926XM21:H6G50_03550;A0A7C9TZ44:glnA;K9VQT7:Osc7112_5312;A0A7C9U037:F6J93_37115;K9VFI8:Osc7112_1788;A0A7C9U0V3:pyrB;A0A926X2Z1:pyrB;A0A926X3K0:H6G89_17730;A0A92…	Down	22.8486646884273
Metabolism	Biosynthesis of other secondary metabolites	61	2	A0A7C9U2B3:rfbB;A0A926XM28:trpE	Up	3.27868852459016
Metabolism	Biosynthesis of other secondary metabolites	337	10	A0A7C9PUN9:dapB;K9TLK9:Oscil6304_3322;A0A7C9TYK4:sat;K9VL29:sat;A0A926XM82:H6G50_07930;K9TFB9:Oscil6304_1401;K9TQZ2:trpE;K9VPR4:trpE;A0A927AL62:proA;A0A7C9PRN3:F6J93_06065	Down	2.9673590504451
Metabolism	Carbohydrate metabolism	61	17	K9TSN9:Oscil6304_5961;A0A7C9PVJ9:F6J93_19260;A0A7C9Q0T9:ilvB;A0A7C9U2A5:F6J93_28870;A0A7C9U2B3:rfbB;A0A926X0F7:rfbF;A0A926X3E9:murQ;A0A927AM35:glmM;K9TEX6:cbbL;A0A926X3H8:H6G89_08910;K9VEN6:gcvP;A0A927AB41:accD;K9VAV7:Osc7112_0363;K9VL46:Osc7112_3909;A0A927ABL2:gap;A0A926X5Q4:H6G89_19005;K9TKA9:Oscil6304_3251	Up	27.8688524590164
Metabolism	Carbohydrate metabolism	337	97	A0A926WZR9:H6G89_07395;A0A927AKV3:H6G50_02255;K9VMK4:Osc7112_4898;A0A927ADI1:pdhA;K9TCJ8:pdhA;A0A7C9PVL3:lpdA;A0A926XN52:lpdA;A0A7C9PWN6:gap;A0A7C9TUV8:ppsA;A0A926X1H0:ppsA;A0A926XML9:ppsA;K9VLE5:Osc7112_4473;K9TJD7:pgk;A0A7C9TW00:glpX;A0A927AC55:glpX;K9TE96:Oscil6304_0578;K9VMW1:Osc7112_4212;A0A7C9TX40:pyk;A0A927ADF4:gpmI;A0A7C9U1L7:fbp;A0A7C9U288:F6J93_23645;K9VQA0:Osc7112_6078;A0A926X108:pgi;A…	Down	28.7833827893175
Cellular Processes	Cellular community - prokaryotes	61	4	A0A7C9PQQ8:F6J93_01410;A0A7C9PZA6:F6J93_35650;A0A926X181:ftsY;A0A926XM28:trpE	Up	6.55737704918033
Cellular Processes	Cellular community - prokaryotes	337	8	A0A927ALD5:H6G50_20070;K9VQP4:Osc7112_6076;A0A927AP05:secA;K9TP48:secA;A0A927AJX1:ffh;K9TQZ2:trpE;K9VPR4:trpE;A0A926X6P2:H6G89_28610	Down	2.37388724035608
Organismal Systems	Digestive system	337	2	K9TQG1:glyA;K9VFT5:glyA	Down	0.593471810089021
Metabolism	Energy metabolism	61	20	A0A7C9PRG0:psaL;A0A926XPM1:psaM;A0A7C9PZF6:psb27;A0A926XRN3:psbH;K9TMI8:atpD;A0A7C9TSY8:F6J93_08465;A0A7C9TU88:petB;K9TFY8:Oscil6304_1355;A0A927AB41:accD;A0A7C9PUV2:folD;A0A7C9PVJ9:F6J93_19260;K9VAV7:Osc7112_0363;K9VGI1:Osc7112_2627;K9TJF1:ndhD;A0A927ANH6:ndhB;K9TEX6:cbbL;A0A927ABL2:gap;A0A7C9PZ55:cysE;A0A927ALX5:sir;K9VL46:Osc7112_3909	Up	32.7868852459016
Metabolism	Energy metabolism	337	93	A0A927ABM4:H6G89_17700;A0A8F9RDY5:cbbL;A0A926XMC7:cbbL;A0A927AB71:cbbL;H1ZT15:rbcL;A0A927AKV3:H6G50_02255;K9VMK4:Osc7112_4898;A0A7C9PWN6:gap;A0A926X173:ppc;A0A7C9U245:tkt;A0A927ANV7:tkt;K9VSD9:Osc7112_6246;K9TJD7:pgk;A0A7C9TW00:glpX;A0A927AC55:glpX;K9TE96:Oscil6304_0578;K9VMW1:Osc7112_4212;A0A7C9U1L7:fbp;A0A926WYT7:tal;A0A926X2Q2:tal;K9VIA5:tal;K9VG58:Osc7112_1998;A0A926WZR9:H6G89_07395;K9TQG1:gl…	Down	27.5964391691395
Genetic Information Processing	Folding, sorting and degradation	61	2	A0A926X181:ftsY;K9VC49:dnaK	Up	3.27868852459016
Genetic Information Processing	Folding, sorting and degradation	337	19	A0A926X6P8:dnaK;A0A7C9PUQ7:ppk1;A0A926X2H5:pnp;A0A926XLB5:pnp;K9TKV0:pnp;K9VI22:pnp;A0A926XLS8:dnaK;K9VJ65:Osc7112_3791;A0A927A9G0:groL;B9A0Q6:groEL;K9VAR4:groEL;A0A927AMD7:groL;A0A7C9PSI8:htpG;A0A927AKW5:htpG;A0A927AP05:secA;K9TP48:secA;A0A927AJX1:ffh;A0A926XKH3:moeB;K9VBX5:Osc7112_1083	Down	5.6379821958457
Metabolism	Glycan biosynthesis and metabolism	61	1	A0A7C9PZ55:cysE	Up	1.63934426229508
Metabolism	Glycan biosynthesis and metabolism	337	4	K9TB22:Oscil6304_0341;K9TIY6:Oscil6304_2919;A0A926XM70:murE;K9TK80:murE	Down	1.18694362017804
Metabolism	Lipid metabolism	61	5	A0A927AB41:accD;A0A926X7Q0:H6G89_21235;A0A927AAN6:H6G89_12915;A0A926X5V7:fabZ;K9VL46:Osc7112_3909	Up	8.19672131147541
Metabolism	Lipid metabolism	337	14	A0A927ALD5:H6G50_20070;K9VQP4:Osc7112_6076;A0A926X1L2:H6G89_03470;K9VFD6:Osc7112_1698;K9TK21:Oscil6304_2900;K9VR00:Osc7112_5389;K9TB22:Oscil6304_0341;A0A7C9TT42:accC;A0A927AN43:accA;A0A926X5L5:fabF;A0A7C9U046:fabI;A0A926X3J2:H6G89_17925;A0A927AAF5:xylB;K9TKD5:glpK	Down	4.15430267062314
Environmental Information Processing	Membrane transport	61	7	A0A7C9PWU3:pstB;A0A926X9T4:lptB;K9VQS2:Osc7112_6271;K9VN22:Osc7112_4293;K9TGF1:Oscil6304_1956;A0A926XY75:H6G50_23085;A0A926X181:ftsY	Up	11.4754098360656
Environmental Information Processing	Membrane transport	337	11	A0A6H1V3Q4:OspT3;A0A927AP05:secA;K9TP48:secA;A0A927AJX1:ffh;A0A7C9TZ24:pstB;A0A926X625:H6G89_19835;A0A926WZZ5:H6G89_09655;A0A926XN14:H6G50_06520;K9VQX2:Osc7112_5689;A0A927AB56:ugpC;A0A926X734:ugpC	Down	3.26409495548961
Metabolism	Metabolism of cofactors and vitamins	61	10	A0A926X7Q0:H6G89_21235;A0A927AAN6:H6G89_12915;A0A926X5V7:fabZ;A0A7C9PUV2:folD;K9VEN6:gcvP;A0A927A846:adk;A0A7C9PZ83:F6J93_36220;A0A7C9Q0T9:ilvB;A0A926X4G1:hppD;K9TF52:Oscil6304_0917	Up	16.3934426229508
Metabolism	Metabolism of cofactors and vitamins	337	49	A0A926X0I9:folD;K9TQG1:glyA;K9VFT5:glyA;A0A7C9PVL3:lpdA;A0A926XN52:lpdA;A0A926WXI0:purH;K9TAI4:purH;A0A927A8F5:gcvP;K9TMZ2:gcvP;A0A7C9U2Y4:ahcY;K9TL86:ahcY;A0A927ADI1:pdhA;K9TCJ8:pdhA;A0A7C9U288:F6J93_23645;K9VQA0:Osc7112_6078;A0A926X580:ilvB;A0A926XTP1:ilvC;A0A927ABZ4:ilvC;A0A926XKS6:ilvD;A0A927AA76:ilvD;K9VSC0:ilvD;A0A7C9PRJ0:menB;K9TPX3:Oscil6304_5103;A0A7C9PSY9:F6J93_12020;A0A927AKU6:H6G50_06…	Down	14.540059347181
Metabolism	Metabolism of other amino acids	337	31	A0A926XKW3:trxB;A0A927AAE9:H6G89_07185;A0A927AAF7:trxB;A0A7C9TYK4:sat;K9VL29:sat;K9VJF7:Osc7112_3266;A0A7C9U349:metG;K9VGW8:metG;A0A7C9PQD6:F6J93_02465;A0A927APP4:gorA;K9V9C6:Osc7112_0026;K9VEU2:Osc7112_1997;A0A926XPG3:gnd;K9TPN4:Oscil6304_4847;A0A926X2G7:pepA;A0A927AL77:pepA;K9VFX7:pepA;A0A926XT45:zwf;K9VI83:zwf;K9TQG1:glyA;K9VFT5:glyA;A0A926X3K0:H6G89_17730;A0A926XNG0:H6G50_10970;K9VMI5:Osc7112…	Down	9.19881305637982
Metabolism	Metabolism of terpenoids and polyketides	61	1	A0A7C9U2B3:rfbB	Up	1.63934426229508
Metabolism	Metabolism of terpenoids and polyketides	337	8	A0A926XNJ7:crtH;A0A927ACV4:crtH;A0A926WZ04:H6G89_00810;A0A926WZ77:H6G89_07610;A0A927AKG1:H6G50_14905;A0A926X1I4:H6G89_13500;A0A926X4D8:ubiX;A0A927AL51:chlP	Down	2.37388724035608
Metabolism	Nucleotide metabolism	61	3	K9TPQ8:guaA;A0A927A846:adk;A0A926XMU3:H6G50_03560	Up	4.91803278688525
Metabolism	Nucleotide metabolism	337	29	A0A927A8G9:ureC;A0A927AA81:purD;A0A926XIY6:purF;A0A926XK46:purL;K9VR11:purL;A0A926XP91:prs;A0A926XS92:purQ;A0A927ADG2:purQ;K9VM43:guaA;A0A926X3D5:H6G89_17470;K9TDF2:Oscil6304_0705;K9VQ62:Osc7112_5451;A0A926WXI0:purH;K9TAI4:purH;A0A7C9TYK4:sat;K9VL29:sat;A0A7C9U037:F6J93_37115;K9VFI8:Osc7112_1788;K9TNU9:purM;A0A927A8X7:purA;A0A926X150:purT;A0A7C9PQF9:carB;K9VDW1:carB;A0A927ABU3:fabG;A0A926X0Z7:pyr…	Down	8.6053412462908
Genetic Information Processing	Replication and repair	337	4	A0A926X6B1:uvrB;K9TEY5:ligA;K9V9T1:Osc7112_0210;A0A926XL20:mutS2	Down	1.18694362017804
Environmental Information Processing	Signal transduction	61	2	K9VQS2:Osc7112_6271;K9TQ17:kdpC	Up	3.27868852459016
Environmental Information Processing	Signal transduction	337	6	A0A926XM55:H6G50_07705;A0A927AC01:H6G89_19725;A0A7C9TZ44:glnA;K9VQT7:Osc7112_5312;A0A926XQQ2:H6G50_17870;A0A927AEH1:kdpB	Down	1.78041543026706
Genetic Information Processing	Transcription	61	1	A0A926X597:rpoZ	Up	1.63934426229508
Genetic Information Processing	Transcription	337	3	A0A926X9U7:rpoC1;K9VR30:rpoC1;A0A927AP50:rpoC2	Down	0.890207715133531
Genetic Information Processing	Translation	61	7	A0A927AB83:rpsF;A0A7C9PXP7:rplP;A0A7C9PY55:rpmE;K9THL3:rplE;A0A7C9PZL7:rpsG;A0A927AJV5:rpsM;A0A7C9U3E3:rpsS	Up	11.4754098360656
Genetic Information Processing	Translation	337	39	K9TMU9:ileS;A0A927ACY8:argS;A0A927AJW3:argS;K9TF18:argS;K9VIB3:argS;K9TN98:leuS;K9VGW5:gatA;K9TEC1:proS;A0A7C9TSJ1:asnS;A0A926X7J4:valS;K9TBY3:valS;A0A926WYD3:gatB;A0A926XRX0:gatB;K9TII6:gatB;K9VEN1:gatB;A0A7C9TY90:alaS;A0A926XRZ5:alaS;K9TI51:alaS;A0A926WYJ6:glyS;A0A926XRY1:glyS;A0A7C9U349:metG;K9VGW8:metG;A0A926X4Z0:H6G89_23560;A0A7C9PX59:rplR;K9VQK7:rpsH;A0A926WYT4:rplF;K9TK15:rplF;K9VPS5:rplQ;…	Down	11.5727002967359
Cellular Processes	Transport and catabolism	337	3	A0A927ALD5:H6G50_20070;K9VQP4:Osc7112_6076;K9VDA1:Osc7112_0632	Down	0.890207715133531
Metabolism	Xenobiotics biodegradation and metabolism	61	1	K9VL46:Osc7112_3909	Up	1.63934426229508
Metabolism	Xenobiotics biodegradation and metabolism	337	6	A0A926X1L2:H6G89_03470;K9VFD6:Osc7112_1698;K9TK21:Oscil6304_2900;K9VR00:Osc7112_5389;A0A926X467:H6G89_17120;A0A926X4D8:ubiX	Down	1.78041543026706
