# Supplementary material for: Integrated morphological, proteomic and metabolomic analyses reveal response mechanisms of microalgae under uranium exposure
Source: Front Microbiol. 2025 Oct 20;16:1679056. doi: 10.3389/fmicb.2025.1679056 (PMC12581144; doi:10.3389/fmicb.2025.1679056)
Supplement: Supplementary file 1 [file Data_Sheet_1.zip › Table S3 U3 vs U0 KEGG Classification.xls]

Classification_level1	Classification_level2	ListTotal	Count	Substances	Type	Percentage
Metabolism	Amino acid metabolism	53	5	A0A926X4G1:hppD;K9VSH2:ureC;A0A926XM28:trpE;A0A7C9PVB1:glyA;A0A926XVG7:H6G50_20645	Up	9.43396226415094
Metabolism	Amino acid metabolism	69	17	A0A7C9PQF9:carB;A0A926XM82:H6G50_07930;A0A926X3E3:argB;A0A7C9PZT4:argG;A0A926X1N6:H6G89_03780;A0A7C9TZ44:glnA;K9VFD6:Osc7112_1698;K9VR00:Osc7112_5389;A0A926X3K0:H6G89_17730;K9TRT1:aroA;K9THP8:trpB;A0A927ABU3:fabG;K9TMZ2:gcvP;A0A7C9U2Y4:ahcY;K9TL86:ahcY;K9TK80:murE;K9VSC0:ilvD	Down	24.6376811594203
Metabolism	Biosynthesis of other secondary metabolites	53	2	A0A7C9U2B3:rfbB;A0A926XM28:trpE	Up	3.77358490566038
Metabolism	Biosynthesis of other secondary metabolites	69	2	A0A926XM82:H6G50_07930;K9VL29:sat	Down	2.89855072463768
Metabolism	Carbohydrate metabolism	53	11	A0A7C9U2A5:F6J93_28870;A0A7C9U2B3:rfbB;A0A926X0F7:rfbF;K9TSN9:Oscil6304_5961;A0A7C9PVJ9:F6J93_19260;A0A927AM35:glmM;A0A926X5Q4:H6G89_19005;K9TEX6:cbbL;A0A7C9PVB1:glyA;A0A927AB41:accD;K9VAV7:Osc7112_0363	Up	20.7547169811321
Metabolism	Carbohydrate metabolism	69	22	A0A927AKV3:H6G50_02255;K9VMK4:Osc7112_4898;K9TCJ8:pdhA;A0A7C9PWN6:gap;A0A926X1H0:ppsA;K9VLE5:Osc7112_4473;K9TE96:Oscil6304_0578;K9VQA0:Osc7112_6078;K9VFD6:Osc7112_1698;K9VR00:Osc7112_5389;A0A927ANV7:tkt;A0A926X7X8:H6G89_29395;A0A926XPG3:gnd;A0A926XT45:zwf;K9VN16:Osc7112_5083;K9VL75:Osc7112_3947;A0A926XPJ4:glgB;A0A926X316:H6G89_14020;K9VHN3:Osc7112_2591;A0A926X6C9:glgP;K9TMZ2:gcvP;A0A7C9TZ44:glnA	Down	31.8840579710145
Cellular Processes	Cellular community - prokaryotes	53	5	A0A7C9PQQ8:F6J93_01410;A0A7C9PZA6:F6J93_35650;A0A7C9TXX1:secY;A0A926X181:ftsY;A0A926XM28:trpE	Up	9.43396226415094
Cellular Processes	Cellular community - prokaryotes	69	2	A0A927AJX1:ffh;K9VH11:ffh	Down	2.89855072463768
Organismal Systems	Digestive system	53	1	A0A7C9PVB1:glyA	Up	1.88679245283019
Metabolism	Energy metabolism	53	14	A0A7C9PR56:atpB;A0A7C9PRG0:psaL;A0A926XPM1:psaM;A0A7C9PZF6:psb27;A0A926XRN3:psbH;K9TMI8:atpD;A0A7C9TU88:petB;A0A926X216:psaC;A0A927AB41:accD;A0A7C9PUV2:folD;A0A7C9PVJ9:F6J93_19260;K9VAV7:Osc7112_0363;A0A7C9PVB1:glyA;K9TEX6:cbbL	Up	26.4150943396226
Metabolism	Energy metabolism	69	21	A0A927AKV3:H6G50_02255;K9VMK4:Osc7112_4898;A0A7C9PWN6:gap;A0A927ANV7:tkt;K9TE96:Oscil6304_0578;A0A926XQ52:H6G50_16025;K9VFL6:Osc7112_1820;K9VGW3:Osc7112_2006;Q9F3Y9:cpcB;A0A926X1H0:ppsA;K9VLE5:Osc7112_4473;K9VFD6:Osc7112_1698;A0A927A9Z3:H6G89_01240;A0A7C9TZ44:glnA;K9VHZ5:Osc7112_2724;A0A926X0I9:folD;A0A927ALX5:sir;K9VL29:sat;A0A7C9PQZ9:psbA;A0A926X1Y9:psaA;K9VII4:ndhH	Down	30.4347826086957
Genetic Information Processing	Folding, sorting and degradation	53	3	A0A7C9TXX1:secY;A0A926X181:ftsY;K9VC49:dnaK	Up	5.66037735849057
Genetic Information Processing	Folding, sorting and degradation	69	7	K9TAK8:Oscil6304_0152;A0A927AJX1:ffh;K9VH11:ffh;A0A927AKW5:htpG;A0A7C9TV39:F6J93_18455;A0A927AMD7:groL;A0A926XKH3:moeB	Down	10.1449275362319
Metabolism	Glycan biosynthesis and metabolism	69	1	K9TK80:murE	Down	1.44927536231884
Metabolism	Lipid metabolism	53	4	A0A927AB41:accD;A0A926X7Q0:H6G89_21235;A0A927AAN6:H6G89_12915;A0A926X5V7:fabZ	Up	7.54716981132075
Metabolism	Lipid metabolism	69	2	K9VFD6:Osc7112_1698;K9VR00:Osc7112_5389	Down	2.89855072463768
Environmental Information Processing	Membrane transport	53	6	A0A7C9TXX1:secY;A0A926X181:ftsY;K9VA63:Osc7112_0099;A0A7C9PWU3:pstB;K9VN22:Osc7112_4293;K9TGF1:Oscil6304_1956	Up	11.3207547169811
Environmental Information Processing	Membrane transport	69	5	A0A6H1V3Q4:OspT3;A0A927AJX1:ffh;K9VH11:ffh;A0A926X625:H6G89_19835;K9VHZ5:Osc7112_2724	Down	7.2463768115942
Metabolism	Metabolism of cofactors and vitamins	53	9	A0A926X7Q0:H6G89_21235;A0A927AAN6:H6G89_12915;A0A926X5V7:fabZ;A0A7C9PUV2:folD;A0A7C9PVB1:glyA;A0A927A846:adk;A0A7C9PZ83:F6J93_36220;A0A926X4G1:hppD;K9TEW5:Oscil6304_1371	Up	16.9811320754717
Metabolism	Metabolism of cofactors and vitamins	69	9	A0A926X0I9:folD;K9TMZ2:gcvP;A0A7C9U2Y4:ahcY;K9TL86:ahcY;K9TCJ8:pdhA;K9VQA0:Osc7112_6078;K9TJ08:thiC;A0A926X1Q0:H6G89_15270;K9VSC0:ilvD	Down	13.0434782608696
Metabolism	Metabolism of other amino acids	53	1	A0A7C9PVB1:glyA	Up	1.88679245283019
Metabolism	Metabolism of other amino acids	69	5	K9VL29:sat;K9VJF7:Osc7112_3266;A0A926XPG3:gnd;A0A926XT45:zwf;A0A926X3K0:H6G89_17730	Down	7.2463768115942
Metabolism	Metabolism of terpenoids and polyketides	53	1	A0A7C9U2B3:rfbB	Up	1.88679245283019
Metabolism	Metabolism of terpenoids and polyketides	69	1	A0A926WZ04:H6G89_00810	Down	1.44927536231884
Metabolism	Nucleotide metabolism	53	3	K9VSH2:ureC;A0A927A846:adk;A0A926XMU3:H6G50_03560	Up	5.66037735849057
Metabolism	Nucleotide metabolism	69	4	A0A7C9PQF9:carB;A0A927ABU3:fabG;K9VL29:sat;K9TNU9:purM	Down	5.79710144927536
Genetic Information Processing	Replication and repair	53	2	A0A927AB37:dnaX;K9TPY1:rnhA	Up	3.77358490566038
Environmental Information Processing	Signal transduction	53	2	K9TM26:Oscil6304_4061;K9TQ17:kdpC	Up	3.77358490566038
Environmental Information Processing	Signal transduction	69	1	A0A7C9TZ44:glnA	Down	1.44927536231884
Genetic Information Processing	Transcription	53	1	A0A926X597:rpoZ	Up	1.88679245283019
Genetic Information Processing	Translation	53	6	A0A927AB83:rpsF;A0A7C9PXP7:rplP;A0A7C9PY55:rpmE;K9THL3:rplE;A0A7C9PZL7:rpsG;A0A927AJV5:rpsM	Up	11.3207547169811
Genetic Information Processing	Translation	69	8	K9TET6:rpmB;A0A926WYT4:rplF;K9TK15:rplF;A0A7C9TZK6:rpsE;A0A926XIS8:rpsE;K9VN26:rpsE;A0A926XKQ3:rplB;A0A927AMF6:serS	Down	11.5942028985507
Metabolism	Xenobiotics biodegradation and metabolism	53	2	A0A7C9TYE5:F6J93_30510;K9VNL7:Osc7112_4540	Up	3.77358490566038
Metabolism	Xenobiotics biodegradation and metabolism	69	2	K9VFD6:Osc7112_1698;K9VR00:Osc7112_5389	Down	2.89855072463768
