# Supplementary material for: Integrated morphological, proteomic and metabolomic analyses reveal response mechanisms of microalgae under uranium exposure
Source: Front Microbiol. 2025 Oct 20;16:1679056. doi: 10.3389/fmicb.2025.1679056 (PMC12581144; doi:10.3389/fmicb.2025.1679056)
Supplement: Supplementary file 1 [file Data_Sheet_1.zip › Table S4 U1 vs U0 PPI network.xls]

node1	node2	combined_score
K9TFW2	K9TMI8	999
K9TIC5	K9TR00	999
K9TIZ0	K9TJL9	998
K9TJL9	K9TK15	998
K9TIZ0	K9TK15	997
K9TK15	K9TQX3	995
K9TJL9	K9TQX3	993
K9TBV3	K9TIZ0	990
K9TBV3	K9TJL9	989
K9TBV3	K9TK15	987
K9TPQ8	K9TQX3	987
K9TIJ4	K9TIZ0	978
K9TII6	K9TPQ8	971
K9TIJ4	K9TJL9	971
K9TBL0	K9TIZ0	965
K9TD58	K9TJX0	963
K9TBL0	K9TK15	961
K9TBL0	K9TJL9	954
K9TIJ4	K9TK15	950
K9THP8	K9TQG1	928
K9TFW2	K9TK15	923
K9TFW2	K9TJL9	913
K9TBL0	K9TIJ4	872
K9TK15	K9TMI8	868
K9TFW2	K9TJ38	832
K9TBV3	K9TQX3	820
K9TP48	K9TRE8	815
K9TJL9	K9TMI8	795
K9TPQ8	K9TRE8	777
K9TJ38	K9TMI8	725
K9TBV3	K9TPQ8	714
K9TI51	K9TKD5	687
K9TI51	K9TPQ8	685
K9TPQ8	K9TQG1	685
K9TIZ0	K9TQX3	683
K9TI51	K9TIJ4	673
K9TBV3	K9TPK8	609
K9TBV3	K9TLK9	599
K9TBL0	K9TI51	596
K9TIJ4	K9TQX3	596
K9TBL0	K9TPQ8	594
K9TBL0	K9TRE8	593
K9TIZ0	K9TPQ8	593
K9TFW2	K9TII6	589
K9TMI8	K9TPQ8	578
K9TJX0	K9TMI8	576
K9TBL0	K9TPK8	567
K9TBV3	K9TP48	567
K9TR00	K9TRE8	562
K9TL86	K9TQG1	559
K9TBV3	K9TIJ4	552
K9TJL9	K9TPQ8	550
K9TQG1	K9TRE8	549
K9THP8	K9TPQ8	544
K9TI51	K9TII6	540
K9TD58	K9TPQ8	534
K9TPQ8	K9TR00	534
K9TP48	K9TPK8	528
K9TBV3	K9TMI8	526
K9TFW2	K9TPQ8	526
K9TPK8	K9TPQ8	523
K9TIJ4	K9TPK8	520
K9TBL0	K9TQX3	518
K9TBV3	K9TRE8	516
K9TBL0	K9TBV3	511
K9THP8	K9TRE8	500
K9TJX0	K9TPQ8	499
K9TD58	K9TRE8	498
K9TI51	K9TPK8	497
K9TJ38	K9TPQ8	497
K9TBL0	K9TMI8	488
K9TFW2	K9TRE8	482
K9TIJ4	K9TQG1	475
K9TD58	K9TFW2	474
K9TLK9	K9TPQ8	473
K9TIJ4	K9TP48	468
K9TIC5	K9TPQ8	466
K9TJX0	K9TL86	465
K9TJX0	K9TQG1	462
K9TFW2	K9TL86	458
K9TIC5	K9TRE8	447
K9TFW2	K9TQG1	445
K9TMI8	K9TQG1	440
K9TKD5	K9TQG1	435
K9TJX0	K9TRE8	420
K9TK15	K9TP48	418
K9TBV3	K9TJX0	401
K9TJX0	K9TKD5	399
K9TII6	K9TMI8	398
K9TL86	K9TMI8	398
K9TI51	K9TJX0	397
K9TKD5	K9TPQ8	386
K9TII6	K9TK15	384
K9TBL0	K9TP48	382
K9TK15	K9TPQ8	382
K9TIZ0	K9TMI8	376
K9TMI8	K9TQX3	372
K9TD58	K9TQG1	368
K9TIJ4	K9TRE8	362
K9TJL9	K9TP48	358
K9TBV3	K9TD58	352
K9TL86	K9TPQ8	349
K9TIJ4	K9TJX0	344
K9TLK9	K9TQG1	340
K9TIJ4	K9TMI8	339
K9TBL0	K9THP8	338
K9TI51	K9TQG1	338
K9THP8	K9TMI8	336
K9THP8	K9TLK9	332
K9TII6	K9TJL9	330
K9TFW2	K9TJX0	326
K9TIJ4	K9TLK9	324
K9TD58	K9TI51	320
K9TI51	K9TLK9	319
K9TPK8	K9TRE8	312
K9THP8	K9TJ38	310
K9TBV3	K9TI51	307
K9TKD5	K9TMI8	307
K9TD58	K9TP48	300
K9TI51	K9TRE8	298
K9TD58	K9TR00	295
K9TI51	K9TP48	295
K9TP48	K9TQG1	292
K9TI51	K9TQX3	290
K9TKD5	K9TRE8	287
K9TIC5	K9TQG1	282
K9TIZ0	K9TJX0	282
K9TBV3	K9TFW2	281
K9TPK8	K9TR00	280
K9TKD5	K9TLK9	279
K9TBL0	K9TJX0	276
K9TD58	K9TKD5	276
K9TJL9	K9TL86	276
K9TIZ0	K9TPK8	275
K9TJL9	K9TQG1	275
K9TIJ4	K9TR00	274
K9TMI8	K9TRE8	274
K9TJ38	K9TP48	273
K9TK15	K9TL86	273
K9TBL0	K9TLK9	272
K9TD58	K9TIJ4	271
K9TP48	K9TPQ8	266
K9TBL0	K9TQG1	262
K9TKD5	K9TR00	262
K9TBV3	K9TL86	260
K9TBV3	K9TQG1	256
K9TFW2	K9TIJ4	256
K9TD58	K9TIC5	249
K9TI51	K9TIZ0	248
K9TQG1	K9TR00	247
K9TBV3	K9TR00	246
K9TII6	K9TIJ4	246
K9TJ38	K9TJL9	246
K9TJ38	K9TJX0	246
K9TBV3	K9TII6	245
K9TD58	K9TL86	240
K9TFW2	K9TP48	240
K9TL86	K9TR00	240
K9TD58	K9TJ38	239
K9TQX3	K9TRE8	236
K9TJ38	K9TR00	233
K9TFW2	K9TR00	229
K9TIC5	K9TPK8	229
K9TL86	K9TRE8	227
K9TBL0	K9TJ38	226
K9TIC5	K9TL86	226
K9TBL0	K9TD58	225
K9TD58	K9TJL9	223
K9TBV3	K9TJ38	221
K9TI51	K9TR00	220
K9TD58	K9TMI8	219
K9TL86	K9TP48	217
K9TQG1	K9TQX3	216
K9TD58	K9TLK9	215
K9TP48	K9TR00	213
K9TIZ0	K9TLK9	212
K9THP8	K9TJX0	211
K9TJX0	K9TR00	211
K9TI51	K9TMI8	208
K9TI51	K9TJ38	207
K9TD58	K9TK15	205
K9TJX0	K9TQX3	204
K9TBL0	K9TKD5	201
K9TD58	K9TII6	200
K9TI51	K9TJL9	198
K9TQX3	K9TR00	194
K9TIZ0	K9TRE8	191
K9TIC5	K9TIJ4	189
K9TI51	K9TL86	187
K9TIC5	K9TQX3	187
K9TD58	K9THP8	186
K9TJX0	K9TLK9	186
K9TK15	K9TPK8	183
K9TIZ0	K9TP48	182
K9TBL0	K9TFW2	181
K9TD58	K9TPK8	181
K9TIC5	K9TKD5	179
K9TIC5	K9TJX0	176
K9TIZ0	K9TKD5	172
K9TMI8	K9TR00	171
K9TII6	K9TQG1	170
K9TKD5	K9TQX3	170
K9TIJ4	K9TPQ8	169
K9TLK9	K9TRE8	168
K9THP8	K9TL86	167
K9TP48	K9TQX3	167
K9TD58	K9TQX3	164
K9TII6	K9TLK9	162
K9TI51	K9TIC5	161
K9TLK9	K9TQX3	161
K9TMI8	K9TP48	159
K9TII6	K9TPK8	157
K9TII6	K9TIZ0	155
K9TPK8	K9TQG1	155
K9TBV3	K9THP8	153
K9THP8	K9TP48	153
K9TFW2	K9TIZ0	152
K9TJL9	K9TJX0	152
K9TBV3	K9TKD5	151
K9TJX0	K9TP48	151
K9THP8	K9TI51	150
