# Supplementary material for: Integrated morphological, proteomic and metabolomic analyses reveal response mechanisms of microalgae under uranium exposure
Source: Front Microbiol. 2025 Oct 20;16:1679056. doi: 10.3389/fmicb.2025.1679056 (PMC12581144; doi:10.3389/fmicb.2025.1679056)
Supplement: Supplementary file 1 [file Data_Sheet_1.zip › Table S5 U2 vs U0 PPI network.xls]

node1	node2	combined_score
K9TDF2	K9TPQ8	999
K9TFW2	K9TMI8	999
K9TIC5	K9TR00	999
K9TMZ2	K9TQG1	998
K9TEC1	K9TMU9	989
K9TPQ8	K9TQX3	987
K9TIJ4	K9TIZ0	978
K9TBL0	K9TIZ0	965
K9TBY3	K9TPQ8	938
K9TMU9	K9TN98	935
K9TBY3	K9TMU9	892
K9TBY3	K9TI51	879
K9TBL0	K9TIJ4	872
K9TBY3	K9TN98	868
K9TI51	K9TN98	865
K9TEC1	K9TN98	845
K9TN96	K9TPQ8	814
K9TI51	K9TMU9	807
K9TPQ8	K9TRE8	777
K9TEC1	K9TPQ8	760
K9TMU9	K9TPQ8	755
K9TKV0	K9TPQ8	746
K9TIJ4	K9TKV0	706
K9TI51	K9TKD5	687
K9TI51	K9TPQ8	685
K9TPQ8	K9TQG1	685
K9TIZ0	K9TQX3	683
K9TI51	K9TIJ4	673
K9TBY3	K9TEC1	664
K9TMZ2	K9TPQ8	663
K9TN98	K9TRE8	660
K9TFW2	K9TJD7	645
K9TDF2	K9TQG1	610
K9TBL0	K9TN98	608
K9TJD7	K9TQG1	603
K9TKV0	K9TRE8	603
K9TBL0	K9TI51	596
K9TIJ4	K9TQX3	596
K9TBL0	K9TPQ8	594
K9TBL0	K9TRE8	593
K9TIZ0	K9TPQ8	593
K9TI51	K9TN96	592
K9TK21	K9TPQ8	583
K9TMI8	K9TPQ8	578
K9TN98	K9TPQ8	576
K9TEC1	K9TI51	575
K9TK21	K9TMZ2	567
K9TR00	K9TRE8	562
K9TL86	K9TQG1	559
K9TKV0	K9TL86	555
K9TN98	K9TQX3	555
K9TIZ0	K9TN98	553
K9TEC1	K9TKV0	551
K9TJD7	K9TK21	550
K9TQG1	K9TRE8	549
K9TJD7	K9TRE8	548
K9TBY3	K9TRE8	546
K9TEC1	K9TIJ4	543
K9TMU9	K9TRE8	542
K9TMU9	K9TQG1	537
K9TPQ8	K9TR00	534
K9TFW2	K9TPQ8	526
K9TIJ4	K9TMU9	526
K9TDF2	K9TQX3	525
K9TK21	K9TKD5	520
K9TBL0	K9TQX3	518
K9TFW2	K9TN96	512
K9TMZ2	K9TRE8	510
K9TIC5	K9TK21	508
K9TK21	K9TR00	504
K9TI51	K9TJD7	496
K9TBL0	K9TJD7	494
K9TKV0	K9TN96	493
K9TDF2	K9TL86	490
K9TBL0	K9TMI8	488
K9TIC5	K9TMZ2	485
K9TFW2	K9TRE8	482
K9TL86	K9TMZ2	481
K9TMI8	K9TN98	480
K9TMI8	K9TMZ2	479
K9TMZ2	K9TR00	479
K9TKV0	K9TMI8	476
K9TIJ4	K9TQG1	475
K9TIZ0	K9TN96	475
K9TBL0	K9TMU9	474
K9TDF2	K9TRE8	474
K9TLK9	K9TPQ8	473
K9TMZ2	K9TN98	473
K9TDF2	K9TKV0	470
K9TIC5	K9TPQ8	466
K9TFW2	K9TL86	458
K9TBY3	K9TN96	457
K9TIC5	K9TRE8	447
K9TFW2	K9TQG1	445
K9TMI8	K9TQG1	440
K9TKV0	K9TN98	436
K9TKD5	K9TQG1	435
K9TIZ0	K9TJD7	429
K9TKV0	K9TQX3	424
K9TEC1	K9TQX3	419
K9TBY3	K9TJD7	417
K9TJD7	K9TN96	415
K9TFW2	K9TMZ2	414
K9TJD7	K9TMU9	410
K9TIZ0	K9TKV0	409
K9TN98	K9TQG1	405
K9TFW2	K9TN98	404
K9TLK9	K9TMU9	403
K9TBY3	K9TQG1	402
K9TDF2	K9TLK9	402
K9TJD7	K9TKD5	401
K9TK21	K9TQX3	398
K9TL86	K9TMI8	398
K9TDF2	K9TN96	394
K9TJD7	K9TMI8	386
K9TK21	K9TMI8	386
K9TKD5	K9TPQ8	386
K9TKV0	K9TMU9	385
K9TK21	K9TQG1	383
K9TIZ0	K9TMI8	376
K9TMI8	K9TQX3	372
K9TKV0	K9TLK9	371
K9TK21	K9TLK9	370
K9TBL0	K9TBY3	369
K9TK21	K9TRE8	369
K9TBY3	K9TDF2	366
K9TFW2	K9TK21	366
K9TBY3	K9TQX3	362
K9TIJ4	K9TN98	362
K9TIJ4	K9TRE8	362
K9TJD7	K9TQX3	358
K9TN96	K9TQG1	358
K9TDF2	K9TI51	350
K9TEC1	K9TN96	349
K9TL86	K9TPQ8	349
K9TDF2	K9TJD7	348
K9TEC1	K9TQG1	346
K9TDF2	K9TMU9	345
K9TJD7	K9TL86	341
K9TLK9	K9TQG1	340
K9TIJ4	K9TMI8	339
K9TMZ2	K9TQX3	339
K9TI51	K9TQG1	338
K9TIZ0	K9TMU9	337
K9TDF2	K9TR00	336
K9TL86	K9TN98	328
K9TBL0	K9TEC1	325
K9TI51	K9TMZ2	325
K9TMI8	K9TMU9	325
K9TBL0	K9TN96	324
K9TIJ4	K9TLK9	324
K9TN96	K9TQX3	323
K9TDF2	K9TMI8	322
K9TI51	K9TLK9	319
K9TKD5	K9TMZ2	313
K9TK21	K9TL86	307
K9TKD5	K9TMI8	307
K9TBY3	K9TIJ4	302
K9TN98	K9TR00	300
K9TI51	K9TRE8	298
K9TEC1	K9TIZ0	295
K9TFW2	K9TKV0	294
K9TBY3	K9TFW2	290
K9TI51	K9TQX3	290
K9TBY3	K9TKV0	288
K9TBY3	K9TIZ0	287
K9TKD5	K9TRE8	287
K9TDF2	K9TIJ4	283
K9TDF2	K9TKD5	282
K9TIC5	K9TQG1	282
K9TKD5	K9TLK9	279
K9TDF2	K9TIC5	278
K9TI51	K9TKV0	278
K9TBY3	K9TR00	275
K9TIJ4	K9TR00	274
K9TMI8	K9TRE8	274
K9TKV0	K9TQG1	273
K9TBL0	K9TLK9	272
K9TKV0	K9TR00	269
K9TBL0	K9TKV0	267
K9TEC1	K9TMI8	267
K9TIC5	K9TN98	267
K9TLK9	K9TMZ2	267
K9TI51	K9TK21	263
K9TBL0	K9TQG1	262
K9TJD7	K9TKV0	262
K9TKD5	K9TR00	262
K9TFW2	K9TIJ4	256
K9TMU9	K9TN96	254
K9TBL0	K9TDF2	250
K9TN96	K9TN98	249
K9TI51	K9TIZ0	248
K9TIJ4	K9TJD7	248
K9TQG1	K9TR00	247
K9TKD5	K9TN98	246
K9TMI8	K9TN96	245
K9TL86	K9TR00	240
K9TK21	K9TKV0	238
K9TQX3	K9TRE8	236
K9TJD7	K9TLK9	232
K9TN96	K9TR00	232
K9TDF2	K9TEC1	231
K9TFW2	K9TR00	229
K9TIC5	K9TJD7	228
K9TL86	K9TRE8	227
K9TIC5	K9TL86	226
K9TBY3	K9TIC5	225
K9TJD7	K9TR00	225
K9TIJ4	K9TN96	223
K9TEC1	K9TR00	221
K9TI51	K9TR00	220
K9TQG1	K9TQX3	216
K9TIZ0	K9TLK9	212
K9TMU9	K9TR00	209
K9TI51	K9TMI8	208
K9TJD7	K9TPQ8	208
K9TBY3	K9TL86	202
K9TEC1	K9TIC5	202
K9TBL0	K9TKD5	201
K9TBY3	K9TK21	199
K9TIC5	K9TKV0	198
K9TQX3	K9TR00	194
K9TIZ0	K9TRE8	191
K9TIC5	K9TIJ4	189
K9TIJ4	K9TK21	189
K9TI51	K9TL86	187
K9TIC5	K9TQX3	187
K9TIZ0	K9TK21	187
K9TBY3	K9TMZ2	186
K9TLK9	K9TN96	185
K9TN96	K9TRE8	183
K9TBL0	K9TFW2	181
K9TIC5	K9TKD5	179
K9TBY3	K9TLK9	178
K9TEC1	K9TFW2	172
K9TIZ0	K9TKD5	172
K9TMI8	K9TR00	171
K9TKD5	K9TQX3	170
K9TDF2	K9TK21	169
K9TIJ4	K9TPQ8	169
K9TLK9	K9TRE8	168
K9TDF2	K9TN98	161
K9TI51	K9TIC5	161
K9TLK9	K9TQX3	161
K9TEC1	K9TK21	159
K9TIC5	K9TMU9	158
K9TFW2	K9TIZ0	152
K9TK21	K9TN98	152
K9TBY3	K9TMI8	150
