# Supplementary material for: Integrated morphological, proteomic and metabolomic analyses reveal response mechanisms of microalgae under uranium exposure
Source: Front Microbiol. 2025 Oct 20;16:1679056. doi: 10.3389/fmicb.2025.1679056 (PMC12581144; doi:10.3389/fmicb.2025.1679056)
Supplement: Supplementary file 1 [file Data_Sheet_1.zip › Table S6 U3 vs U0 PPI network.xls]

node1	node2	combined_score
K9THL3	K9TK15	999
K9TET6	K9TK15	992
K9TET6	K9THL3	991
K9TK15	K9TMI8	868
K9THL3	K9TMI8	857
K9TJ08	K9TNU9	811
K9TIC5	K9TMZ2	485
K9TL86	K9TMZ2	481
K9TMI8	K9TMZ2	479
K9THP8	K9TMZ2	455
K9TIC5	K9TM26	447
K9TMZ2	K9TNU9	436
K9TMI8	K9TPY1	400
K9TL86	K9TMI8	398
K9THP8	K9TMI8	336
K9THP8	K9TRT1	335
K9THL3	K9TL86	315
K9THP8	K9TPY1	306
K9TIG5	K9TPY1	293
K9TNU9	K9TRT1	289
K9TGF1	K9TSN9	288
K9TK15	K9TPY1	278
K9TK15	K9TL86	273
K9TNG7	K9TPY1	273
K9THL3	K9TPY1	262
K9TE96	K9TEX6	259
K9TK15	K9TQ14	247
K9TMZ2	K9TSN9	245
K9TCJ8	K9TE96	237
K9TIG5	K9TMZ2	229
K9TE96	K9TM26	226
K9TIC5	K9TL86	226
K9TIG5	K9TSN9	225
K9TIG5	K9TRT1	219
K9TL86	K9TPY1	208
K9TBR7	K9TIC5	198
K9TET6	K9TNU9	188
K9THP8	K9TIG5	183
K9TE96	K9TMZ2	179
K9TK80	K9TRT1	179
K9TAK8	K9TKE7	177
K9TMI8	K9TSN9	174
K9TIG5	K9TMI8	170
K9TET6	K9TIG5	168
K9THP8	K9TL86	167
K9TK15	K9TNU9	163
K9TIC5	K9TSN9	162
K9TMI8	K9TRT1	161
K9THP8	K9TNU9	160
K9TCJ8	K9TIC5	159
K9TCJ8	K9TMI8	159
K9TKE7	K9TPY1	157
K9TGF1	K9TL86	155
K9TK80	K9TPY1	155
K9TM26	K9TMZ2	155
K9TJ08	K9TL86	153
K9TBR7	K9TMI8	152
K9TGF1	K9TMI8	151
K9THL3	K9TQ14	151
