# Supplementary material for: Integrated morphological, proteomic and metabolomic analyses reveal response mechanisms of microalgae under uranium exposure
Source: Front Microbiol. 2025 Oct 20;16:1679056. doi: 10.3389/fmicb.2025.1679056 (PMC12581144; doi:10.3389/fmicb.2025.1679056)
Supplement: Supplementary file 1 [file Data_Sheet_1.zip › Table S7.xlsx]

## Sheet: SI
ID	m/z	Retention time (min)	Ion mode	Metabolites	cid	cidlink	HMDB	METLIN	Lipidmaps	ChEBI	KEGG	ID Annotation	Annotation	PubChem	CAS	smiles	InChIKey	Super Class	Class	Sub Class	level	Score	Isotope Similarity	Fragmentation Score	Fragment Ions	Adducts	Formula	Mass Error (ppm)	QC1	QC2	QC3	U0_1	U0_2	U0_3	U1_1	U1_2	U1_3	U2_1	U2_2	U2_3	U3_1	U3_2	U3_3
FT2862PR	295.129	4.01	pos	Gamma-Glutamylphenylalanine	47112	https://cloud.oebiotech.com/#/lm/network/47112	HMDB0000594			89582				111299	7432-24-8	N[C@@H](CCC(=O)N[C@@H](CC1=CC=CC=C1)C(O)=O)C(O)=O	XHHOHZPNYFQJKL-QWRGUYRKSA-N	Organic acids and derivatives	Carboxylic acids and derivatives	Amino acids, peptides, and analogues	Level 1	79.65	98.46	99.8	206.2236, 231.1119, 232.0968, 244.6523, 249.1226, 259.1109, 277.1171, 278.1024, 278.1348, 295.1289	M+H	C14H18N2O5	-0.34	26.2559	26.2087	26.0783	24.8258	25.3217	25.769	26.8216	26.7945	26.3101	24.9421	24.998	25.0919	27.1103	26.4526	26.9413
FT0338PR	116.071	0.733	pos	(R)-pyrrolidine-2-carboxylic acid	48093	https://cloud.oebiotech.com/#/lm/network/48093	HMDB0003411	58150		16313	C00763	ko00330,ko00470	Arginine and proline metabolism|D-Amino acid metabolism	8988	344-25-2	OC(=O)[C@H]1CCCN1	ONIBWKKTOPOVIA-SCSAIBSYSA-N	Organic acids and derivatives	Carboxylic acids and derivatives	Amino acids, peptides, and analogues	Level 1	79.6	99.37	99.98	70.0806, 71.0685, 74.0237, 75.2285, 90.1171, 92.5425, 98.9842, 106.9996, 116.0707, 116.1035	M+H	C5H9NO2	-0.86	26.3518	26.3323	26.2963	24.063	24.8953	24.7806	27.2757	26.6112	26.9426	27.1528	26.6432	26.4197	26.4447	26.0691	26.3847
FT0849PR	166.086	2.226	pos	L-Phenylalanine	46902	https://cloud.oebiotech.com/#/lm/network/46902	HMDB0000159	28		17295	C00079	ko00360,ko00400,ko00460,ko00470,ko00940,ko00960,ko00966,ko00970,ko00996,ko00997,ko00999,ko04974	Phenylalanine metabolism|Phenylalanine, tyrosine and tryptophan biosynthesis|Cyanoamino acid metabolism|D-Amino acid metabolism|Phenylpropanoid biosynthesis|Tropane, piperidine and pyridine alkaloid biosynthesis|Glucosinolate biosynthesis|Aminoacyl-tRNA biosynthesis|Biosynthesis of various alkaloids|Biosynthesis of various other secondary metabolites|Biosynthesis of various plant secondary metabo…	6140	63-91-2	N[C@@H](CC1=CC=CC=C1)C(O)=O	COLNVLDHVKWLRT-QMMMGPOBSA-N	Organic acids and derivatives	Carboxylic acids and derivatives	Amino acids, peptides, and analogues	Level 1	79.18	99.55	99.59	120.1039, 120.1093, 120.1178, 121.0845, 131.0492, 149.0598, 151.7430, 166.0863, 174.8698, 176.7203	M+H	C9H11NO2	-0.6	29.511	29.4913	29.5462	26.769	27.7442	27.6708	30.229	30.2494	30.1072	29.8073	29.1814	29.1029	29.7359	29.3849	29.7887
FT2663PR	284.099	1.304	pos	Guanosine	46890	https://cloud.oebiotech.com/#/lm/network/46890	HMDB0000133	87		16750	C00387	ko00230	Purine metabolism	6802	118-00-3	NC1=NC2=C(N=CN2[C@@H]2O[C@H](CO)[C@@H](O)[C@H]2O)C(=O)N1	NYHBQMYGNKIUIF-UUOKFMHZSA-N	Nucleosides, nucleotides, and analogues	Purine nucleosides	Unclassified	Level 1	79.1	97.98	100	152.0567, 152.0823, 152.0894, 152.1080, 153.0414, 153.0603, 169.0971, 171.2348, 284.0984, 284.1264	M+H	C10H13N5O5	0.35	25.3501	25.5415	25.2901	22.6402	23.5282	24.1707	25.6836	25.3556	25.6444	25.9696	25.3816	24.9027	25.7275	25.3497	26.0135
FT0010PR	72.0809	0.794	pos	Pyrrolidine	56135	https://cloud.oebiotech.com/#/lm/network/56135	HMDB0031641	87832		33135				31268	123-75-1	C1CCNC1	RWRDLPDLKQPQOW-UHFFFAOYSA-N	Organoheterocyclic compounds	Pyrrolidines	Unclassified	Level 1	78.88	99.85	97.77	72.0742, 72.0808, 72.0874, 72.0892, 72.0916, 72.0962, 72.0995, 74.0964, 76.1308, 89.7688	M+H	C4H9N	-1.39	23.5233	23.4659	23.4768	20.97	21.6658	21.5285	24.5425	24.1567	24.0488	24.1238	23.8176	23.544	23.7986	23.3228	23.8109
FT1040PR	182.081	1.159	pos	L-Tyrosine	46901	https://cloud.oebiotech.com/#/lm/network/46901	HMDB0000158	34		17895	C00082	ko00130,ko00261,ko00350,ko00360,ko00400,ko00401,ko00460,ko00680,ko00730,ko00940,ko00950,ko00965,ko00966,ko00970,ko00997,ko00998,ko00999,ko01055,ko01059,ko04728,ko04916,ko04917,ko05012,ko05030,ko05031,ko05034	Ubiquinone and other terpenoid-quinone biosynthesis|Monobactam biosynthesis|Tyrosine metabolism|Phenylalanine metabolism|Phenylalanine, tyrosine and tryptophan biosynthesis|Novobiocin biosynthesis|Cyanoamino acid metabolism|Methane metabolism|Thiamine metabolism|Phenylpropanoid biosynthesis|Isoquinoline alkaloid biosynthesis|Betalain biosynthesis|Glucosinolate biosynthesis|Aminoacyl-tRNA biosynth…	6057	60-18-4	N[C@@H](CC1=CC=C(O)C=C1)C(O)=O	OUYCCCASQSFEME-QMMMGPOBSA-N	Organic acids and derivatives	Carboxylic acids and derivatives	Amino acids, peptides, and analogues	Level 1	78.84	99.3	94.98	147.0441, 147.0562, 148.9772, 154.0724, 159.9687, 165.0261, 165.0547, 165.1085, 182.0676, 182.0814	M+H	C9H11NO3	-0.55	26.4738	26.4571	26.5859	25.1933	26.172	26.5162	23.1818	25.9199	23.5285	25.4953	25.4049	25.5854	28.0909	27.7152	28.261
FT3753PR	353.268	10.486	pos	MG(0:0/18:3/0:0)	51360	https://cloud.oebiotech.com/#/lm/network/51360	HMDB0011540	62324		75474				11674746		[H]C(CO)(CO)OC(=O)CCCCCCC\C=C/C\C=C/C\C=C/CC	ZCCLDKGWJIREQF-PDBXOOCHSA-N	Lipids and lipid-like molecules	Fatty Acyls	Lineolic acids and derivatives	Level 1	78.84	97.89	97.98	201.1638, 215.1792, 233.2267, 243.2107, 261.2213, 262.2244, 263.2366, 279.2314, 335.2578, 353.2685	M+H	C21H36O4	0.85	23.5017	23.526	23.5285	22.3125	22.1666	21.6721	21.8379	21.3066	23.2602	24.653	24.9616	24.3292	23.3535	23.1461	23.3171
FT0978PR	175.119	0.662	pos	L-Arginine	47071	https://cloud.oebiotech.com/#/lm/network/47071	HMDB0000517	13		16467	C00062	ko00220,ko00261,ko00330,ko00331,ko00470,ko00970,ko00998,ko02010,ko04148,ko04150,ko04974,ko05014,ko05022,ko05142,ko05146,ko05230	Arginine biosynthesis|Monobactam biosynthesis|Arginine and proline metabolism|Clavulanic acid biosynthesis|D-Amino acid metabolism|Aminoacyl-tRNA biosynthesis|Biosynthesis of various antibiotics|ABC transporters|Efferocytosis|mTOR signaling pathway|Protein digestion and absorption|Amyotrophic lateral sclerosis|Pathways of neurodegeneration - multiple diseases|Chagas disease|Amoebiasis|Central car…	6322	74-79-3	N[C@@H](CCCNC(N)=N)C(O)=O	ODKSFYDXXFIFQN-BYPYZUCNSA-N	Organic acids and derivatives	Carboxylic acids and derivatives	Amino acids, peptides, and analogues	Level 1	78.6	98.55	94.77	151.9373, 157.1084, 158.0924, 159.0762, 175.0515, 175.0787, 175.0874, 175.1190, 175.1440, 175.1775	M+H	C6H14N4O2	0	26.3536	26.3062	26.3136	25.4777	25.9759	25.9718	26.3087	26.9211	26.8715	26.2916	26.1051	25.822	26.0977	25.9902	26.1315
FT1988PR	247.129	1.964	pos	gamma-Glutamylvaline	51190	https://cloud.oebiotech.com/#/lm/network/51190	HMDB0011172	62020		68848				7015683	2746-34-1	CC(C)[C@H](NC(=O)CC[C@H](N)C(O)=O)C(O)=O	AQAKHZVPOOGUCK-XPUUQOCRSA-N	Organic acids and derivatives	Carboxylic acids and derivatives	Amino acids, peptides, and analogues	Level 1	78.57	98.84	98.94	156.1020, 183.1131, 184.0797, 184.0969, 201.1232, 229.1180, 230.1024, 236.0031, 247.0759, 247.1289	M+H	C10H18N2O5	0	28.1134	28.1993	28.1612	25.7473	26.5594	27.1313	29.3791	29.4425	29.226	26.6216	26.1865	26.4245	28.5091	28.0984	28.2883
FT3390NR	723.381	10.263	neg	Gingerglycolipid B	64202	https://cloud.oebiotech.com/#/lm/network/64202	HMDB0041094							131753023	88168-90-5	CCCCC\C=C/C\C=C/CCCCCCCC(=O)OCC(O)COC1OC(COC2OC(CO)C(O)C(O)C2O)C(O)C(O)C1O	UHISGSDYAIIBMO-HZJYTTRNSA-N	Lipids and lipid-like molecules	Glycerolipids	Glycosylglycerols	Level 1	78.57	98.73	96.69	395.4619, 397.1355, 397.2133, 398.1401, 415.1459, 677.2572, 677.3755, 677.4929, 678.3844, 723.3812	M+FA-H	C33H58O14	0.28	22.582	22.7401	22.5883	21.1682	21.7618	21.6774	21.6268	21.2715	22.8024	22.0277	22.1933	21.3643	22.5733	22.3862	22.3705
FT2157PR	256.263	12.51	pos	Bacillamidin F	8592	https://cloud.oebiotech.com/#/lm/network/8592			LMFA08010029					20150941		C(CCCCCCCCCCCCC(C)C)(=O)N	OIJPFLBLDNXHOL-UHFFFAOYSA-N	Lipids and lipid-like molecules	Fatty Acyls	Fatty amides	Level 1	78.47	98.64	99.98	102.0915, 116.1072, 130.1227, 140.1703, 154.0850, 198.2108, 251.8372, 256.2075, 256.2635, 256.3195	M+H	C16H33NO	0.78	25.6086	25.3452	25.3186	25.159	25.031	24.8308	25.227	25.9933	25.9043	25.3073	25.3382	25.5876	26.0893	26.3029	25.991
FT0664PR	150.058	1.106	pos	L-Methionine	47164	https://cloud.oebiotech.com/#/lm/network/47164	HMDB0000696	26		16643	C00073	ko00270,ko00470,ko00966,ko00970,ko00999,ko01523,ko04148	Cysteine and methionine metabolism|D-Amino acid metabolism|Glucosinolate biosynthesis|Aminoacyl-tRNA biosynthesis|Biosynthesis of various plant secondary metabolites|Antifolate resistance|Efferocytosis	6137	63-68-3	CSCC[C@H](N)C(O)=O	FFEARJCKVFRZRR-BYPYZUCNSA-N	Organic acids and derivatives	Carboxylic acids and derivatives	Amino acids, peptides, and analogues	Level 1	78.46	98.44	98.27	132.9976, 133.0111, 133.0319, 133.0723, 134.0353, 149.9405, 150.0584, 150.0763, 151.0621, 155.4692	M+H	C5H11NO2S	-1.33	26.923	27.0248	26.7792	24.7685	25.8226	25.8565	27.7686	27.6463	28.1649	27.0181	26.5956	26.4283	27.325	26.7891	27.3187
FT1588NR	281.248	13.597	neg	trans-Vaccenic acid	585	https://cloud.oebiotech.com/#/lm/network/585	HMDB0003231	3407	LMFA01030077	28727	C08367			5281127	693-72-1	C(/C=C/CCCCCC)CCCCCCCCC(=O)O	UWHZIFQPPBDJPM-BQYQJAHWSA-N	Lipids and lipid-like molecules	Fatty Acyls	Fatty acids and conjugates	Level 1	78.46	98.69	100	115.9207, 121.6195, 136.8919, 141.5005, 147.6634, 260.9719, 261.0926, 272.2632, 280.9619, 281.2486	M-H	C18H34O2	1.07	22.2998	22.461	22.4536	21.2826	21.9775	21.8298	22.9584	23.0591	22.7306	21.8197	21.3633	21.2258	22.1506	22.1838	22.6724
FT1667PR	228.196	8.16	pos	(4R)-4-[(3R)-3-hydroxybutyl]-3,5,5-trimethylcyclohex-2-en-1-one	552133	https://cloud.oebiotech.com/#/lm/network/552133										CC1=CC(=O)CC([C@H]1CC[C@@H](C)O)(C)C	UEEJDIUOCUCVHN-PWSUYJOCSA-N	Lipids and lipid-like molecules	Prenol lipids	Sesquiterpenoids	Level 1	78.38	98.89	96.35	151.1120, 151.1482, 155.1066, 165.1636, 175.1482, 193.1588, 210.1856, 211.1692, 228.1960, 229.1797	M+NH4	C13H22O2	0	28.6239	28.5435	27.9133	28.5392	28.6018	28.5235	28.4205	28.7132	28.4707	28.4725	28.609	28.5969	27.9097	28.6247	28.5302
FT1132PR	189.16	0.655	pos	HMBOA tetrahexose	257365	https://cloud.oebiotech.com/#/lm/network/257365	HMDB0304556							159659		C[N+](C)(C)CCCCC(N)C([O-])=O	MXNRLFUSFKVQSK-UHFFFAOYSA-N	Organic acids and derivatives	Carboxylic acids and derivatives	Amino acids, peptides, and analogues	Level 1	78.36	97.36	96.24	102.0911, 102.4429, 114.2220, 125.0963, 130.0863, 130.1063, 144.1383, 175.1383, 189.1332, 189.1597	M+H	C9H20N2O2	0	23.5273	23.2964	23.3553	22.3376	22.9601	23.7568	23.6844	23.766	23.6259	24.1808	23.55	23.6257	23.1547	23.1724	23.1402
FT0644PR	148.061	0.729	pos	DL-Glutamate	82370	https://cloud.oebiotech.com/#/lm/network/82370	HMDB0060475	316685		18237	C00302	ko00460	Cyanoamino acid metabolism	611		NC(CCC(O)=O)C(O)=O	WHUUTDBJXJRKMK-UHFFFAOYSA-N	Organic acids and derivatives	Carboxylic acids and derivatives	Amino acids, peptides, and analogues	Level 1	78.35	99.28	94.25	130.0501, 130.0576, 130.0865, 131.0338, 131.0534, 148.0416, 148.0605, 148.0971, 149.0636, 165.3478	M+H	C5H9NO4	-0.68	28.4566	28.3437	28.5106	27.3186	27.9246	28.3178	28.6393	28.9411	28.3836	28.6002	28.8127	28.5774	28.6849	28.4162	28.5599
FT1358PR	205.097	3.71	pos	pegamine	551709	https://cloud.oebiotech.com/#/lm/network/551709								135438111		C1=CC=C2C(=C1)C(=O)NC(=N2)CCCO	PVVTWNMXEHROIA-UHFFFAOYSA-N	Organoheterocyclic compounds	Diazanaphthalenes	Benzodiazines	Level 1	78.33	98.78	97.26	155.0089, 159.0918, 160.0757, 170.0603, 188.0359, 188.0707, 188.1372, 189.0733, 189.9950, 205.0974	M+H	C11H12N2O2	0	26.5615	26.5799	26.9606	23.5498	24.7115	24.4005	27.7991	27.4327	27.3403	26.6721	26.2327	26.071	27.099	26.2471	26.8887
FT3419PR	331.284	11.302	pos	1-O-(2R-methoxy-4Z-pentadecenyl)-sn-glycerol	10475	https://cloud.oebiotech.com/#/lm/network/10475			LMGL01020047					137323848		[C@](CO)([H])(O)COC[C@H](OC)C/C=C\CCCCCCCCCC	FHBRERJCIAVZRP-FRRBRAEUSA-N	Lipids and lipid-like molecules	Glycerolipids	Monoradylglycerols	Level 1	78.26	99.31	96.94	139.1483, 140.6924, 151.1484, 165.1637, 221.2265, 239.2368, 257.2474, 298.2744, 313.2735, 314.2773	M+H	C19H38O4	1.21	24.6261	24.5611	24.4582	24.0865	24.8301	24.407	21.7786	20.7391	23.8288	24.5398	24.2526	24.1848	24.9371	24.9087	24.9857
FT3669PR	346.234	4.576	pos	Ile-Thr-Ile	262120	https://cloud.oebiotech.com/#/lm/network/262120		19468						145456281		CCC(C)C(C(=O)NC(C(C)O)C(=O)NC(C(C)CC)C(=O)O)N	HJDZMPFEXINXLO-QPHKQPEJSA-N	Organic acids and derivatives	Carboxylic acids and derivatives	Amino acids, peptides, and analogues	Level 1	78.26	97.82	94.29	197.1290, 215.1173, 215.1391, 216.1420, 233.1497, 243.1342, 245.1866, 310.2132, 328.2224, 346.2336	M+H	C16H31N3O5	0	21.2969	21.3299	21.3919	15.2198	17.2644	17.1549	22.8128	23.0075	22.2243	20.5035	20.3782	20.3519	19.7131	19.0927	19.8994
FT1231NR	245.043	0.715	neg	Glycerophosphoglycerol	197058	https://cloud.oebiotech.com/#/lm/network/197058	HMDB0240316			64956				54575349	185615-51-4	OC[C@H](O)COP(O)(=O)OC[C@H](O)CO	LLCSXHMJULHSJN-OLQVQODUSA-N	Organic acids and derivatives	Organic phosphoric acids and derivatives	Phosphate esters	Level 1	78.15	98.67	96.03	92.5454, 96.2864, 96.9699, 119.0350, 147.0500, 150.9804, 152.9961, 171.0067, 188.7886, 245.0431	M-H	C6H15O8P	0.41	22.1397	22.2683	22.3928	20.5454	21.5026	21.1645	24.0679	24.4918	23.2027	21.7825	20.9959	20.8781	21.0546	20.7995	21.3419
FT2443PR	274.274	8.177	pos	C16 Sphinganine	38928	https://cloud.oebiotech.com/#/lm/network/38928		41556	LMSP01040001	71050	C13915			656816		OC[C@]([H])(N)[C@]([H])(O)CCCCCCCCCCCCC	ZKLREJQHRKUJHD-JKSUJKDBSA-N	Organic nitrogen compounds	Organonitrogen compounds	Amines	Level 1	78.06	98.6	99.94	229.1993, 230.2473, 231.7081, 235.7231, 256.2634, 274.1589, 274.2739, 274.3362, 274.4026, 275.2771	M+H	C16H35NO2	0.73	24.3297	24.3874	24.1953	23.7906	23.5289	24.4345	23.0593	23.6834	23.8205	23.312	23.9426	23.1156	23.8829	24.428	24.2936
FT3132PR	311.124	2.523	pos	Phenylalanine glutamate	210293	https://cloud.oebiotech.com/#/lm/network/210293	HMDB0256433									NC(CCC(O)=O)C(=O)OOC(=O)C(N)CC1=CC=CC=C1	MZNXNIITDWUFFJ-UHFFFAOYSA-N	Organic acids and derivatives	Carboxylic acids and derivatives	Amino acids, peptides, and analogues	Level 1	78.06	98.3	98.61	147.0439, 165.0548, 182.0685, 182.0813, 202.0862, 248.0917, 293.1129, 294.0971, 305.0955, 311.1238	M+H	C14H18N2O6	0.64	21.4951	21.454	20.8944	19.0204	20.1714	20.4676	22.5492	23.3997	21.8455	18.695	19.6348	19.1162	22.423	21.6574	22.423
FT3914PR	365.105	0.729	pos	D-(+)-Maltose	540840	https://cloud.oebiotech.com/#/lm/network/540840					C00208	ko00500,ko02010,ko02030,ko02060,ko04973	Starch and sucrose metabolism|ABC transporters|Bacterial chemotaxis|Phosphotransferase system (PTS)|Carbohydrate digestion and absorption		69-79-4	OCC1OC(OC2C(O)C(O)C(O)OC2CO)C(O)C(O)C1O	GUBGYTABKSRVRQ-PICCSMPSSA-N	Organic oxygen compounds	Organooxygen compounds	Carbohydrates and carbohydrate conjugates	Level 1	77.96	91.4	100	185.0422, 203.0526, 272.8838, 365.0112, 365.0300, 365.1056, 365.1815, 365.2007, 365.2912, 366.1104	M+Na	C12H22O11	0.27	25.9424	25.9585	26.0489	24.8123	25.3544	25.7124	25.9028	26.0766	25.7665	26.5206	26.2216	26.523	26.5495	26.2764	26.245
FT3042NR	561.328	10.939	neg	MGMG(18:2/0:0)	18021	https://cloud.oebiotech.com/#/lm/network/18021			LMGL04010010					44631961		O([C@H]1[C@H](O)[C@@H](O)[C@@H](O)[C@@H](CO)O1)C[C@@](O)([H])COC(CCCCCCC/C=C\C/C=C\CCCCC)=O	LBHUIJRTHBBWHP-GRVKTFRUSA-N	Lipids and lipid-like molecules	Glycerolipids	Glycosylglycerols	Level 1	77.93	99.1	91.3	279.2825, 279.2968, 279.3349, 280.2366, 515.3227, 516.3259, 561.2385, 561.3281, 561.3923, 562.3324	M+FA-H	C27H48O9	0.36	24.0969	23.9977	23.9587	22.6486	23.3505	23.2694	21.9213	21.219	23.6955	23.7954	24.1672	23.4582	24.2268	24.0227	23.746
FT4666PR	432.238	9.797	pos	Armillarin	62657	https://cloud.oebiotech.com/#/lm/network/62657	HMDB0039380	93956						53462326	83329-14-0	COC1=CC(O)=C(C(=O)OC2CC3(C)C4CC(C)(C)CC4C=C(C=O)C23O)C(C)=C1	ISKWRTCZWOXOOF-UHFFFAOYSA-N	Lipids and lipid-like molecules	Prenol lipids	Sesquiterpenoids	Level 1	77.9	98.67	98.93	151.0754, 173.0965, 277.1066, 279.1231, 281.1383, 295.1170, 397.2011, 415.2114, 416.2132, 432.2384	M+NH4	C24H30O6	0.69	25.242	25.3035	25.2891	24.692	23.8142	25.1638	25.5452	25.0508	25.4928	25.7139	24.1475	24.7616	25.6158	24.0631	24.5259
FT2340PR	268.104	1.182	pos	Adenosine	46843	https://cloud.oebiotech.com/#/lm/network/46843	HMDB0000050	86		16335	C00212	ko00230,ko02010,ko04022,ko04024,ko04071,ko04080,ko04270,ko04923,ko04924,ko05012,ko05032,ko05034	Purine metabolism|ABC transporters|cGMP-PKG signaling pathway|cAMP signaling pathway|Sphingolipid signaling pathway|Neuroactive ligand-receptor interaction|Vascular smooth muscle contraction|Regulation of lipolysis in adipocytes|Renin secretion|Parkinson disease|Morphine addiction|Alcoholism	60961	58-61-7	NC1=C2N=CN([C@@H]3O[C@H](CO)[C@@H](O)[C@H]3O)C2=NC=N1	OIRDTQYFTABQOQ-KQYNXXCUSA-N	Nucleosides, nucleotides, and analogues	Purine nucleosides	Unclassified	Level 1	77.82	96.51	100	136.0835, 136.0897, 136.1019, 137.0471, 137.0654, 218.1242, 226.6755, 250.0960, 268.1040, 269.1085	M+H	C10H13N5O4	0.37	25.4613	25.4089	25.5223	25.223	26.2079	26.4823	25.2647	25.8945	24.5764	25.0668	24.6201	24.4913	25.6426	24.9149	25.9118
FT1746PR	231.17	3.659	pos	Leu-Val	266188	https://cloud.oebiotech.com/#/lm/network/266188		23890						6993115		CC(C)CC(C(=O)NC(C(C)C)C(=O)[O-])[NH3+]	MDSUKZSLOATHMH-IUCAKERBSA-N	Organic acids and derivatives	Carboxylic acids and derivatives	Amino acids, peptides, and analogues	Level 1	77.8	98.92	95.53	145.2309, 146.8221, 185.1650, 185.1818, 202.3855, 213.1597, 216.8965, 231.1223, 231.1704, 235.5142	M+H	C11H22N2O3	0	23.5758	23.483	23.4447	20.7367	21.4374	22.1056	24.5608	25.1244	24.8502	23.3818	22.0924	22.6532	23.2947	23.6388	23.759
FT0361PR	120.066	0.711	pos	L-Threonine	46907	https://cloud.oebiotech.com/#/lm/network/46907	HMDB0000167	32		16857	C00188	ko00260,ko00261,ko00290,ko00470,ko00860,ko00970	Glycine, serine and threonine metabolism|Monobactam biosynthesis|Valine, leucine and isoleucine biosynthesis|D-Amino acid metabolism|Porphyrin metabolism|Aminoacyl-tRNA biosynthesis	6288	72-19-5	C[C@@H](O)[C@H](N)C(O)=O	AYFVYJQAPQTCCC-GBXIJSLDSA-N	Organic acids and derivatives	Carboxylic acids and derivatives	Amino acids, peptides, and analogues	Level 1	77.73	98.96	94.51	102.0620, 107.8055, 120.0443, 120.0558, 120.0655, 120.0805, 120.0910, 120.1017, 120.4716, 123.4350	M+H	C4H9NO3	-0.83	23.3328	23.3038	23.5191	21.0475	21.6652	21.7749	24.4034	24.2127	23.9982	24.4091	24.7046	24.1124	23.4531	23.2055	23.3769
FT0310PR	112.051	0.773	pos	Cytosine	47130	https://cloud.oebiotech.com/#/lm/network/47130	HMDB0000630	283		16040	C00380	ko00240	Pyrimidine metabolism	597	71-30-7	NC1=CC=NC(=O)N1	OPTASPLRGRRNAP-UHFFFAOYSA-N	Organoheterocyclic compounds	Diazines	Pyrimidines and pyrimidine derivatives	Level 1	77.72	97.17	95.84	112.0718, 112.0758, 112.0825, 112.0943, 112.9999, 113.0233, 113.0345, 113.0473, 113.0539, 117.9593	M+H	C4H5N3O	-0.89	23.8898	23.8848	23.8859	21.5802	21.9406	21.9901	24.0634	23.3946	23.4561	24.6057	24.7431	23.8995	24.487	23.9881	24.227
FT0702NR	187.098	5.311	neg	4,4-dimethyl-1,7-heptanedioicacid	559440	https://cloud.oebiotech.com/#/lm/network/559440										CC(C)(CCC(=O)O)CCC(=O)O	YDUOHBXBLZGANF-UHFFFAOYSA-N	Lipids and lipid-like molecules	Fatty Acyls	Fatty acids and conjugates	Level 1	77.72	98.68	92.04	97.0662, 110.0371, 123.0818, 125.0877, 125.0974, 126.1007, 143.1079, 169.0872, 187.0978, 188.1008	M-H	C9H16O4	-0.53	21.4015	21.4943	21.2259	20.7408	20.6654	20.676	22.372	21.5875	22.2461	22.3798	21.9193	21.314	21.1516	21.0474	20.9998
FT5747PR	576.332	12.699	pos	Denticulaflavonol	32083	https://cloud.oebiotech.com/#/lm/network/32083		50412	LMPK12111996					10030667		C12=C(O)C(C/C=C(/CCC3C(=C)CCC4C(C)(C)CCCC34C)\C)=C(O)C=C1OC(C1C=CC(O)=CC=1)=C(O)C2=O	VLQNALFJVBGYOK-IFRROFPPSA-N	Phenylpropanoids and polyketides	Flavonoids	Flavones	Level 1	77.72	98.09	90.94	397.2014, 398.2061, 411.1798, 531.2744, 532.2769, 558.4579, 575.5039, 576.3322, 576.4782, 577.3376	M+NH4	C35H42O6	0.52	22.3746	22.489	22.45	22.5762	22.5083	22.6367	22.172	22.0881	22.3993	22.5827	22.3649	22.4011	22.7006	22.4569	22.296
FT2084PR	252.109	1.298	pos	2'-Deoxyadenosine	46872	https://cloud.oebiotech.com/#/lm/network/46872	HMDB0000101	3382		17256	C00559	ko00230	Purine metabolism	13730	958-09-8	NC1=C2N=CN([C@H]3C[C@H](O)[C@@H](CO)O3)C2=NC=N1	OLXZPDWKRNYJJZ-RRKCRQDMSA-N	Nucleosides, nucleotides, and analogues	Purine nucleosides	Purine 2'-deoxyribonucleosides	Level 1	77.71	98.18	99.97	193.0255, 196.4542, 210.0278, 211.0332, 211.1055, 211.9918, 224.8256, 229.0434, 252.0815, 252.1089	M+H	C10H13N5O3	0.4	23.6575	23.5889	23.6011	21.8304	22.3957	22.7887	23.0068	23.0437	22.1056	23.5349	23.5404	23.3282	24.5889	24.4268	24.5241
FT0494PR	132.102	1.41	pos	L-Leucine	47159	https://cloud.oebiotech.com/#/lm/network/47159	HMDB0000687	24		15603	C00123	ko00280,ko00290,ko00966,ko00970,ko04150,ko05131,ko05230	Valine, leucine and isoleucine degradation|Valine, leucine and isoleucine biosynthesis|Glucosinolate biosynthesis|Aminoacyl-tRNA biosynthesis|mTOR signaling pathway|Shigellosis|Central carbon metabolism in cancer	6106	61-90-5	CC(C)C[C@H](N)C(O)=O	ROHFNLRQFUQHCH-YFKPBYRVSA-N	Organic acids and derivatives	Carboxylic acids and derivatives	Amino acids, peptides, and analogues	Level 1	77.68	99.72	99.99	86.0826, 86.0964, 86.1075, 86.1166, 87.0998, 89.0022, 97.3639, 99.2235, 113.2719, 132.1019	M+H	C6H13NO2	-0.76	30.2195	29.8344	30.0276	27.4096	28.2235	28.1687	30.9834	30.6023	30.54	30.1844	30.0686	30.1914	30.1013	29.8286	30.2844
FT3710PR	350.207	4.704	pos	Leu-Ala-Phe	259913	https://cloud.oebiotech.com/#/lm/network/259913		17138						11638838		CC(C)CC(C(=O)NC(C)C(=O)NC(CC1=CC=CC=C1)C(=O)O)N	XIRYQRLFHWWWTC-QEJZJMRPSA-N	Organic acids and derivatives	Carboxylic acids and derivatives	Amino acids, peptides, and analogues	Level 1	77.68	97.28	91.94	166.1007, 185.1286, 191.1174, 203.1389, 233.1652, 237.1234, 261.1606, 276.1662, 279.1685, 350.2079	M+H	C18H27N3O4	0.57	21.0728	20.8827	21.1223	15.4784	16.4137	16.7804	22.4033	22.8771	21.6097	20.1029	19.4828	19.1785	19.3695	18.5405	19.5325
FT0400NR	151.026	1.101	neg	Xanthine	46978	https://cloud.oebiotech.com/#/lm/network/46978	HMDB0000292	82		17712	C00385	ko00230,ko00232	Purine metabolism|Caffeine metabolism	1188	69-89-6	O=C1NC2=C(NC=N2)C(=O)N1	LRFVTYWOQMYALW-UHFFFAOYSA-N	Organoheterocyclic compounds	Imidazopyrimidines	Purines and purine derivatives	Level 1	77.64	96.26	99.97	121.5551, 121.8301, 126.0312, 133.0160, 150.9718, 151.0010, 151.0263, 151.0518, 151.0740, 152.0303	M-H	C5H4N4O2	-1.39	22.3286	21.9078	22.4677	20.9824	22.3094	21.7885	22.4252	22.0793	22.5466	22.646	22.3374	21.9595	22.5163	22.2643	22.8082
FT1352NR	259.022	0.733	neg	Deoxyribose 5-phosphate	47353	https://cloud.oebiotech.com/#/lm/network/47353	HMDB0001031	63109		16132	C00673	ko00030	Pentose phosphate pathway	45934311	102916-66-5	O[C@H]1C[C@H](O)[C@@H](COP(O)(O)=O)O1	KKZFLSZAWCYPOC-VPENINKCSA-N	Organic oxygen compounds	Organooxygen compounds	Carbohydrates and carbohydrate conjugates	Level 1	77.64	98.08	90.77	110.1910, 138.9802, 168.9905, 192.8295, 199.0007, 221.8338, 223.8314, 233.9298, 241.0117, 259.0222	M+FA-H	C5H11O7P	0.77	22.1501	22.1972	22.2303	23.0222	23.4912	22.8494	21.9981	21.7963	22.3594	22.4744	22.2495	21.8366	20.5322	20.6528	19.9626
FT1275NR	251.078	1.496	neg	3'-Deoxyinosine	201462	https://cloud.oebiotech.com/#/lm/network/201462	HMDB0246093							13989619		OCC1CC(O)C(O1)N1C=NC2=C1N=CNC2=O	RPZDLTVHZJHPAW-UHFFFAOYSA-N	Nucleosides, nucleotides, and analogues	Purine nucleosides	Purine 3'-deoxyribonucleosides	Level 1	77.53	98.54	92.25	116.0749, 118.8994, 135.0209, 135.0316, 138.9079, 161.0471, 166.6981, 195.9746, 251.0786, 272.6638	M-H	C10H12N4O4	0.4	21.5787	21.6772	21.5586	15.5121	16.9047	17.4931	21.548	20.4869	20.7971	22.9392	23.0618	22.3261	22.0569	21.3857	21.8973
FT2325PR	267.159	7.136	pos	germacranolide	562748	https://cloud.oebiotech.com/#/lm/network/562748										C[C@H]1[C@@H]2[C@H](/C=C(\[C@H](CC/C(=C\[C@H]2OC1=O)/C)O)/C)O	XTPXQIMSDYOFGC-MTPOGZBESA-N	Unclassified	Unclassified	Unclassified	Level 1	77.49	98.14	93.3	190.4647, 195.1168, 195.4217, 198.1036, 203.1430, 213.1272, 221.1533, 231.1383, 249.1485, 267.1580	M+H	C15H22O4	0.75	21.3815	21.2503	21.0875	12.8162	16.8144	14.0373	22.5126	22.0205	22.0092	22.4267	21.9819	21.6749	20.0129	19.5716	20.2326
FT2525PR	279.17	4.478	pos	Ile-Phe	266245	https://cloud.oebiotech.com/#/lm/network/266245		24033						7009596		CCC(C)C(C(=O)NC(CC1=CC=CC=C1)C(=O)O)N	WMDZARSFSMZOQO-DRZSPHRISA-N	Organic acids and derivatives	Carboxylic acids and derivatives	Amino acids, peptides, and analogues	Level 1	77.48	98.67	91.14	167.0337, 176.4725, 189.0794, 190.0494, 205.0862, 223.0959, 233.1652, 279.1234, 279.1703, 279.2014	M+H	C15H22N2O3	0	21.7099	21.9604	22.0152	19.315	20.7344	20.8731	23.0556	23.4299	23.1137	21.271	20.3138	20.2364	21.2824	21.3112	21.4072
FT0518PR	134.045	0.723	pos	(-)-Aspartic acid	48738	https://cloud.oebiotech.com/#/lm/network/48738	HMDB0006483	63097		17364	C00402	ko00250,ko00470	Alanine, aspartate and glutamate metabolism|D-Amino acid metabolism	83887	1783-96-6	N[C@H](CC(O)=O)C(O)=O	CKLJMWTZIZZHCS-UWTATZPHSA-N	Organic acids and derivatives	Carboxylic acids and derivatives	Amino acids, peptides, and analogues	Level 1	77.4	98.69	89.5	106.0652, 116.0343, 116.0708, 134.0448, 134.0598, 134.0687, 134.0815, 134.1175, 135.0439, 139.9982	M+H	C4H7NO4	-0.75	23.0302	22.9813	23.3852	22.1399	22.6378	22.7478	23.6624	23.6925	23.4266	24.1035	24.4484	23.8859	23.0125	22.8132	23.0498
FT1908PR	244.093	0.75	pos	Cytidine	46865	https://cloud.oebiotech.com/#/lm/network/46865	HMDB0000089	3376		17562	C00475	ko00240	Pyrimidine metabolism	6175	65-46-3	NC1=NC(=O)N(C=C1)[C@@H]1O[C@H](CO)[C@@H](O)[C@H]1O	UHDGCWIWMRVCDJ-XVFCMESISA-N	Nucleosides, nucleotides, and analogues	Pyrimidine nucleosides	Unclassified	Level 1	77.38	93.6	99.97	180.9042, 200.1216, 203.0522, 207.5837, 226.0684, 226.1818, 228.6936, 244.0779, 244.1282, 244.1666	M+H	C9H13N3O5	0	23.2124	23.3081	23.2263	21.8413	22.1763	22.3501	23.7987	23.407	23.7247	23.8568	22.9933	22.6089	23.6482	23.4643	23.7164
FT2921PR	297.242	10.91	pos	13S-HODE	3182	https://cloud.oebiotech.com/#/lm/network/3182	HMDB0004667		LMFA02000228	34154	C14762	ko00591	Linoleic acid metabolism	6443013	29623-28-7	OC(=O)CCCCCCC/C=C\C=C\[C@@H](O)CCCCC	HNICUWMFWZBIFP-IRQZEAMPSA-N	Lipids and lipid-like molecules	Fatty Acyls	Lineolic acids and derivatives	Level 1	77.36	98.56	89.51	181.1224, 187.1483, 195.1380, 209.1545, 219.2109, 243.2109, 256.2635, 261.2213, 279.2320, 297.2425	M+H	C18H32O3	0.67	24.9855	24.9967	25.0314	25.6641	25.6484	25.8361	24.5581	24.1389	24.0163	20.4971	20.9213	22.3206	25.0775	25.3632	26.3806
FT1209NR	243.062	1.101	neg	L-beta-aspartyl-L-glutamic acid	51182	https://cloud.oebiotech.com/#/lm/network/51182	HMDB0011164	62013						25207301		NC(CC(=O)NC(CCC(O)=O)C(O)=O)C(O)=O	DBMVITQDGVMXEY-UHFFFAOYSA-N	Organic acids and derivatives	Peptidomimetics	Hybrid peptides	Level 1	77.36	98.37	95.88	124.0404, 126.2483, 127.0518, 131.0464, 132.0305, 140.0355, 152.0356, 153.0305, 200.0566, 243.0622	M-H2O-H	C9H14N2O7	-1.65	22.0905	21.4118	22.1327	19.7857	20.7793	21.0706	22.0411	22.4936	22.5578	22.3121	21.6058	21.5066	22.5398	21.9233	22.8564
FT2438PR	274.176	3.721	pos	Ala-Ala-Ile	263888	https://cloud.oebiotech.com/#/lm/network/263888		21324						139789064		CCC(C)C(C(=O)O)NC(=O)C(C)NC(=O)C(C)N	LGQPPBQRUBVTIF-JBDRJPRFSA-N	Organic acids and derivatives	Carboxylic acids and derivatives	Amino acids, peptides, and analogues	Level 1	77.36	91.81	96.49	175.1076, 182.8368, 185.1276, 203.1391, 203.1541, 211.1442, 229.1545, 256.1653, 274.1212, 274.1761	M+H	C12H23N3O4	0.73	22.7589	22.9036	23.039	14.092	18.4237	8.22704	24.5993	24.6592	23.9173	21.1048	20.5508	21.4958	21.8853	20.139	21.7613
FT1284PR	200.201	10.406	pos	dodecanamide	8564	https://cloud.oebiotech.com/#/lm/network/8564	HMDB0251566	36671	LMFA08010001	34726	C13831			14256		NC(CCCCCCCCCCC)=O	ILRSCQWREDREME-UHFFFAOYSA-N	Lipids and lipid-like molecules	Fatty Acyls	Fatty amides	Level 1	77.34	98.58	94.1	130.1225, 135.8656, 137.5481, 144.1388, 154.0652, 158.9614, 200.1282, 200.1472, 200.1625, 200.2009	M+H	C12H25NO	0.5	26.7098	26.7339	26.7143	26.8514	26.7012	26.5198	26.6454	26.6556	26.7424	26.6399	26.6153	26.6434	26.513	26.7459	26.7528
FT4249PR	392.254	5.273	pos	Ile-Phe-Ile	264953	https://cloud.oebiotech.com/#/lm/network/264953		22426						145456238		CCC(C)C(C(=O)NC(CC1=CC=CC=C1)C(=O)NC(C(C)CC)C(=O)O)N	WYUHAXJAMDTOAU-IAVJCBSLSA-N	Organic acids and derivatives	Carboxylic acids and derivatives	Amino acids, peptides, and analogues	Level 1	77.31	96.53	90.36	245.1863, 261.1600, 261.1813, 262.1615, 275.1754, 279.1701, 330.9486, 374.2435, 392.2547, 394.3466	M+H	C21H33N3O4	0.76	21.7736	21.8951	21.6896	17.393	18.7952	19.5379	23.9019	24.1454	22.7412	22.1726	21.7578	21.6081	21.3993	20.7542	21.5714
FT2173PR	258.11	0.706	pos	sn-Glycero-3-phosphocholine	46863	https://cloud.oebiotech.com/#/lm/network/46863	HMDB0000086	370		16870	C00670	ko00564,ko00565,ko05231	Glycerophospholipid metabolism|Ether lipid metabolism|Choline metabolism in cancer	657272	28319-77-9	C[N+](C)(C)CCOP([O-])(=O)OC[C@H](O)CO	SUHOQUVVVLNYQR-MRVPVSSYSA-N	Lipids and lipid-like molecules	Glycerophospholipids	Glycerophosphocholines	Level 1	77.3	97.28	91.96	171.0629, 184.0734, 199.0378, 199.0572, 258.0717, 258.1089, 258.1311, 258.1753, 258.1861, 259.1365	M+H	C8H20NO6P	0	23.6719	23.729	24.2205	18.9785	19.879	20.067	25.265	25.7048	24.598	22.6263	22.0825	22.307	22.1071	21.9046	22.9129
FT0386PR	123.055	1.108	pos	Nicotinamide	47565	https://cloud.oebiotech.com/#/lm/network/47565	HMDB0001406	1497		17154	C00153	ko00760,ko04212,ko04977	Nicotinate and nicotinamide metabolism|Longevity regulating pathway - worm|Vitamin digestion and absorption	936	98-92-0	NC(=O)C1=CC=CN=C1	DFPAKSUCGFBDDF-UHFFFAOYSA-N	Organoheterocyclic compounds	Pyridines and derivatives	Pyridinecarboxylic acids and derivatives	Level 1	77.28	98.86	88.47	123.0857, 123.0958, 123.1170, 124.0037, 124.0394, 124.0493, 124.0584, 124.0681, 124.0872, 140.0346	M+H	C6H6N2O	-0.81	24.5751	24.6899	24.33	23.441	23.7171	24.1003	24.7993	25.1111	25.2193	24.8115	24.888	24.9852	24.5857	24.3333	24.1676
FT1429NR	267.073	1.334	neg	Inosine	46924	https://cloud.oebiotech.com/#/lm/network/46924	HMDB0000195	84		17596	C00294	ko00230	Purine metabolism	6021	58-63-9	OC[C@H]1O[C@H]([C@H](O)[C@@H]1O)N1C=NC2=C(O)N=CN=C12	UGQMRVRMYYASKQ-KQYNXXCUSA-N	Nucleosides, nucleotides, and analogues	Purine nucleosides	Unclassified	Level 1	77.2	98.29	90.39	92.0257, 92.5440, 108.0206, 126.0308, 135.0102, 135.0316, 135.0710, 149.0468, 149.3144, 267.0736	M-H	C10H12N4O5	0.37	23.0327	23.1215	23.1952	20.65	21.6823	22.2277	23.0452	23.1767	23.6189	24.0011	22.8965	22.671	23.3312	23.2109	23.929
FT0484PR	131.129	0.62	pos	Agmatine	47584	https://cloud.oebiotech.com/#/lm/network/47584	HMDB0001432	3523		17431	C00179	ko00330,ko00999	Arginine and proline metabolism|Biosynthesis of various plant secondary metabolites	199	306-60-5	NCCCCNC(N)=N	QYPPJABKJHAVHS-UHFFFAOYSA-N	Organic nitrogen compounds	Organonitrogen compounds	Guanidines	Level 1	77.14	98.94	90.68	113.9638, 114.1026, 115.1063, 115.9640, 130.9664, 131.0683, 131.1291, 131.9741, 133.9751, 137.6330	M+H	C5H14N4	-0.76	26.4958	26.5754	26.6528	26.9293	27.89	27.2816	25.8019	25.5954	25.5838	25.127	24.3909	24.2965	26.1029	26.1155	26.1937
FT3398NR	725.397	10.761	neg	Gingerglycolipid C	64203	https://cloud.oebiotech.com/#/lm/network/64203	HMDB0041095							131753024	35949-86-1	CCCCCCCC\C=C/CCCCCCCC(=O)OCC(O)COC1OC(COC2OC(CO)C(O)C(O)C2O)C(O)C(O)C1O	VROZOADUAPWACT-KTKRTIGZSA-N	Lipids and lipid-like molecules	Glycerolipids	Glycosylglycerols	Level 1	77.1	96.49	89.09	281.2486, 282.2502, 295.2625, 305.0881, 320.0587, 342.2233, 397.0924, 397.1345, 415.1446, 679.3908	M+FA-H	C33H60O14	-0.28	21.0878	21.0639	21.1431	19.376	20.1139	19.7259	20.097	19.6312	21.3447	20.1118	20.3121	19.4077	20.2303	20.1781	20.2887
FT3356NR	701.191	0.719	neg	Isomaltotetraose	550614	https://cloud.oebiotech.com/#/lm/network/550614									35997-20-7	OC[C@H]([C@H]([C@@H]([C@H]1O)O)O)O[C@@H]1OC[C@H]([C@H]([C@@H]([C@H]2O)O)O)O[C@@H]2OC[C@H]([C@H]([C@@H]([C@H]3O)O)O)O[C@@H]3OC[C@H]([C@H]([C@@H]([C@H]4O)O)O)O[C@@H]4O	DFKPJBWUFOESDV-NGZVDTABSA-N	Organic oxygen compounds	Organooxygen compounds	Carbohydrates and carbohydrate conjugates	Level 1	77.08	93.74	92.64	341.1081, 383.1178, 485.1525, 522.8998, 665.2148, 666.2230, 677.1179, 701.0689, 701.1914, 702.1993	M+Cl	C24H42O21	0.14	21.9321	21.8754	22.0284	20.9062	21.5625	21.2811	22.183	22.5814	22.1172	22.5174	22.5309	22.5279	22.2328	22.2568	22.3931
FT0573NR	167.021	1.101	neg	Uric acid	46976	https://cloud.oebiotech.com/#/lm/network/46976	HMDB0000289	88		17775	C00366	ko00230	Purine metabolism	1175	69-93-2	O=C1NC2=C(N1)C(=O)NC(=O)N2	LEHOTFFKMJEONL-UHFFFAOYSA-N	Organoheterocyclic compounds	Imidazopyrimidines	Purines and purine derivatives	Level 1	77.04	96.17	94.27	98.9562, 110.9084, 122.0237, 123.0320, 124.0155, 125.0192, 142.0257, 155.3184, 167.0213, 168.0253	M-H	C5H4N4O3	-0.6	21.3551	20.8457	21.4809	13.8974	16.7633	19.299	21.2974	21.5301	21.8807	21.5692	21.1394	21.1633	21.6226	21.2351	21.8686
FT2698PR	285.221	13.299	pos	9-cis-Retinal	37383	https://cloud.oebiotech.com/#/lm/network/37383	HMDB0006218	41512	LMPR01090017	78273	C16681	ko00830	Retinol metabolism	6436082	514-85-2	C1C(C)(C)C(/C=C/C(=C\C=C\C(\C)=C\C=O)/C)=C(C)CC1	NCYCYZXNIZJOKI-MKOSUFFBSA-N	Lipids and lipid-like molecules	Prenol lipids	Retinoids	Level 1	77.02	97.64	95.92	183.1174, 185.1327, 189.1641, 193.1590, 197.1322, 201.1638, 211.1483, 215.1800, 267.2108, 285.2216	M+H	C20H28O	0.35	22.2233	22.2717	22.1211	19.4236	19.7009	19.9181	22.6984	22.7028	22.5726	23.2046	23.084	23.0742	21.1924	21.3559	21.2963
FT0347PR	118.086	0.795	pos	2-Amino-3-methylbutanoic acid	2488	https://cloud.oebiotech.com/#/lm/network/2488	HMDB0250806	74879	LMFA01100046	27266	C16436			1182		C(C(N)C(C)C)(=O)O	KZSNJWFQEVHDMF-UHFFFAOYSA-N	Organic acids and derivatives	Carboxylic acids and derivatives	Amino acids, peptides, and analogues	Level 1	76.94	99.28	91.28	72.0893, 72.0941, 72.0988, 73.0779, 73.0842, 79.8584, 92.5452, 112.0232, 118.0778, 118.0863	M+H	C5H11NO2	0	27.4409	27.3587	27.3992	24.6624	25.5265	25.5613	28.4354	28.0748	27.8877	28.0072	27.7268	27.4777	27.7844	27.2356	27.7256
FT0624PR	146.165	0.576	pos	Spermidine	47476	https://cloud.oebiotech.com/#/lm/network/47476	HMDB0001257	254		16610	C00315	ko00330,ko00410,ko00480,ko00940,ko01053,ko02010	Arginine and proline metabolism|beta-Alanine metabolism|Glutathione metabolism|Phenylpropanoid biosynthesis|Biosynthesis of siderophore group nonribosomal peptides|ABC transporters	1102	124-20-9	NCCCCNCCCN	ATHGHQPFGPMSJY-UHFFFAOYSA-N	Organic nitrogen compounds	Organonitrogen compounds	Amines	Level 1	76.9	99.64	86.51	128.9713, 129.0198, 129.1386, 146.0299, 146.0599, 146.1652, 146.9618, 147.0440, 147.0804, 151.0354	M+H	C7H19N3	0	24.005	23.8534	24.0545	22.2059	24.7931	26.7691	24.4199	24.3004	23.4502	22.0448	22.2534	18.1138	20.724	20.4531	20.885
FT2564NR	438.262	10.117	neg	PE(14:0(13Me)/0:0)	21235	https://cloud.oebiotech.com/#/lm/network/21235			LMGP02050074							[C@](COP(=O)(O)OCCN)([H])(O)COC(CCCCCCCCCCCC(C)C)=O	OTLGIBROBHTAHD-LJQANCHMSA-N	Lipids and lipid-like molecules	Glycerophospholipids	Glycerophosphoethanolamines	Level 1	76.88	98.75	91.83	179.7186, 189.2493, 192.9015, 196.0385, 209.2708, 214.0489, 241.2174, 336.8586, 385.1698, 438.2631	M-H	C20H42NO7P	0.46	21.1061	21.3647	21.2563	14.1952	15.0513	14.3106	22.2421	22.277	22.2557	21.028	20.6751	20.3449	16.572	16.8559	16.8229
FT2989PR	302.207	4.215	pos	Val-Ala-Ile	260481	https://cloud.oebiotech.com/#/lm/network/260481		17739						145458821		CCC(C)C(C(=O)O)NC(=O)C(C)NC(=O)C(C(C)C)N	LTFLDDDGWOVIHY-NAKRPEOUSA-N	Organic acids and derivatives	Carboxylic acids and derivatives	Amino acids, peptides, and analogues	Level 1	76.87	95.34	96.19	189.1238, 203.1392, 220.6342, 223.6038, 231.1704, 239.1758, 266.4873, 284.1964, 302.1514, 302.2071	M+H	C14H27N3O4	0	23.3743	23.3709	23.3735	13.3662	16.4256	17.36	25.1685	25.5547	24.4924	21.7465	21.4347	21.4121	21.0913	19.031	21.2203
FT2764PR	290.086	1.441	pos	2'-Deoxyguanosine	46862	https://cloud.oebiotech.com/#/lm/network/46862	HMDB0000085	3395		17172	C00330	ko00230	Purine metabolism	187790	961-07-9	NC1=NC2=C(N=CN2[C@H]2C[C@H](O)[C@@H](CO)O2)C(=O)N1	YKBGVTZYEHREMT-KVQBGUIXSA-N	Nucleosides, nucleotides, and analogues	Purine nucleosides	Purine 2'-deoxyribonucleosides	Level 1	76.86	90.77	94.93	174.0893, 174.1055, 198.6240, 215.0658, 221.0343, 221.8203, 289.9587, 290.0860, 296.2601, 303.9727	M+Na	C10H13N5O4	1.03	24.2187	23.7781	24.3744	19.3281	19.9613	19.939	24.3425	23.6053	23.4495	25.1419	25.5235	24.2771	24.6937	24.2888	24.8084
FT2515PR	279.101	2.045	pos	N-gamma-Glutamylcysteine ethyl ester	207072	https://cloud.oebiotech.com/#/lm/network/207072	HMDB0252615							9925620		CCOC(=O)C(CS)NC(=O)CCC(N)C(O)=O	IVEKVTHFAJJKGA-UHFFFAOYSA-N	Organic acids and derivatives	Carboxylic acids and derivatives	Amino acids, peptides, and analogues	Level 1	76.86	96.97	90.92	213.3319, 216.0480, 216.0691, 231.0969, 243.7302, 246.1917, 261.0904, 262.0744, 279.1010, 279.1265	M+H	C10H18N2O5S	0	27.3207	27.3586	27.3746	25.2749	26.0771	26.8681	28.2141	28.4656	28.0744	25.6539	25.4217	25.4486	27.4734	27.1635	27.3631
FT0633PR	147.113	0.621	pos	D-Lysine	48090	https://cloud.oebiotech.com/#/lm/network/48090	HMDB0003405	6919		16855	C00739	ko00310,ko00470	Lysine degradation|D-Amino acid metabolism	57449	923-27-3	NCCCC[C@@H](N)C(O)=O	KDXKERNSBIXSRK-RXMQYKEDSA-N	Organic acids and derivatives	Carboxylic acids and derivatives	Amino acids, peptides, and analogues	Level 1	76.66	99.03	86.01	130.0168, 130.0864, 131.0897, 146.9615, 147.0313, 147.0443, 147.0804, 147.1129, 148.0391, 152.0363	M+H	C6H14N2O2	-0.68	24.6443	24.8779	24.7356	24.0628	24.8294	24.9798	25.7398	25.5808	25.471	24.7676	24.3468	23.6149	23.504	23.2909	23.4443
FT0366NR	146.046	0.719	neg	L-Glutamic acid	46895	https://cloud.oebiotech.com/#/lm/network/46895	HMDB0000148	19		16015	C00025	ko00220,ko00250,ko00330,ko00332,ko00340,ko00430,ko00470,ko00480,ko00524,ko00630,ko00650,ko00660,ko00860,ko00910,ko00970,ko00997,ko00998,ko02010,ko02020,ko04068,ko04072,ko04080,ko04216,ko04540,ko04713,ko04720,ko04724,ko04727,ko04730,ko04742,ko04964,ko04974,ko05014,ko05016,ko05017,ko05022,ko05030,ko05031,ko05033,ko05034,ko05230	Arginine biosynthesis|Alanine, aspartate and glutamate metabolism|Arginine and proline metabolism|Carbapenem biosynthesis|Histidine metabolism|Taurine and hypotaurine metabolism|D-Amino acid metabolism|Glutathione metabolism|Neomycin, kanamycin and gentamicin biosynthesis|Glyoxylate and dicarboxylate metabolism|Butanoate metabolism|C5-Branched dibasic acid metabolism|Porphyrin metabolism|Nitrogen…	33032	56-86-0	N[C@@H](CCC(O)=O)C(O)=O	WHUUTDBJXJRKMK-VKHMYHEASA-N	Organic acids and derivatives	Carboxylic acids and derivatives	Amino acids, peptides, and analogues	Level 1	76.65	99.73	92.36	102.0829, 103.0529, 103.0595, 114.7344, 123.5645, 128.0356, 128.0733, 129.0391, 146.0461, 147.0497	M-H	C5H9NO4	-1.57	26.4957	26.6505	26.4998	25.9215	26.5409	26.3548	26.7887	27.1617	26.7621	26.9358	26.7305	26.5158	26.9461	26.534	26.8205
FT3002PR	303.134	5.643	pos	N-Benzoyl-L-tyrosine	209110	https://cloud.oebiotech.com/#/lm/network/209110	HMDB0255088									OC(=O)C(CC1=CC=C(O)C=C1)NC(=O)C1=CC=CC=C1	KUUUDPTUEOKITK-UHFFFAOYSA-N	Organic acids and derivatives	Carboxylic acids and derivatives	Amino acids, peptides, and analogues	Level 1	76.65	97.92	91.32	243.1381, 246.6467, 255.1133, 257.1285, 259.1443, 275.1382, 285.1235, 285.2465, 302.9871, 303.1341	M+NH4	C16H15NO4	0.66	23.0859	23.3678	23.1817	22.31	22.8183	22.4895	23.0408	23.3169	22.4817	23.2663	23.0283	23.176	23.5188	23.6062	23.3246
FT1480NR	271.228	11.798	neg	Kerrolic acid	1692	https://cloud.oebiotech.com/#/lm/network/1692		35426	LMFA01050048					5282904		C(C(O)CCCCCCCCCCCC)CC(=O)O	SPZURESODGZJAL-UHFFFAOYSA-N	Lipids and lipid-like molecules	Fatty Acyls	Fatty acids and conjugates	Level 1	76.52	98.72	94.29	59.01412, 81.56125, 137.96201, 225.22137, 250.44374, 271.22812	M-H	C16H32O3	0.74	21.6571	21.6829	21.578	18.2097	18.6231	18.6168	20.9422	20.8432	20.5351	22.5281	22.2172	22.5226	22.5152	21.8808	22.4487
FT2550PR	280.263	11.984	pos	6,10,14-Trimethyl-5,9,13-pentadecatrien-2-one	58497	https://cloud.oebiotech.com/#/lm/network/58497	HMDB0034495	89972						1711944	762-29-8	CC(C)=CCC\C(C)=C/CC\C(C)=C\CCC(C)=O	LTUMRKDLVGQMJU-HSVQFRAPSA-N	Lipids and lipid-like molecules	Prenol lipids	Diterpenoids	Level 1	76.48	98.17	92.19	163.1481, 165.1639, 175.1484, 179.1796, 184.1696, 189.1637, 198.1855, 245.2264, 263.2371, 280.2635	M+NH4	C18H30O	0.36	25.3141	25.2808	25.1128	25.3496	25.0248	25.1627	25.2165	25.6482	25.4363	25.0822	25.1393	25.3965	25.5382	25.8041	25.4608
FT3031NR	558.988	5.514	neg	Photinus luciferin	274952	https://cloud.oebiotech.com/#/lm/network/274952		65823			C02740			92934	2591-17-5	C1C(N=C(S1)C2=NC3=C(S2)C=C(C=C3)O)C(=O)O	BJGNCJDXODQBOB-SSDOTTSWSA-N	Organic acids and derivatives	Carboxylic acids and derivatives	Amino acids, peptides, and analogues	Level 1	76.48	91.98	91.22	174.9973, 179.7136, 184.1875, 201.0124, 234.9761, 235.0006, 235.0251, 240.6481, 278.9904, 311.4505	2M-H	C11H8N2O3S2	0.18	20.2049	19.8558	20.1753	20.0983	20.3538	20.2012	20.1939	19.9541	20.1143	20.1293	20.0186	20.4979	20.2685	20.5121	19.9457
FT2618PR	282.279	12.768	pos	2E,13Z-Octadecadienal	6694	https://cloud.oebiotech.com/#/lm/network/6694		46520	LMFA06000234					9903401		C(/C=C/CCCCCCCCC/C=C\CCCC)(=O)[H]	NCFULMZVHNTQOK-RAPDCGKPSA-N	Lipids and lipid-like molecules	Fatty Acyls	Fatty aldehydes	Level 1	76.4	99.44	99.45	177.1641, 184.1699, 191.1793, 198.1857, 212.2013, 226.2166, 247.2422, 265.2528, 265.2812, 282.2793	M+NH4	C18H32O	0.35	28.0495	28.0035	27.8006	27.8978	27.7157	27.4989	27.7892	28.372	28.3244	27.7162	27.6993	28.2111	28.4595	28.7616	28.5483
FT2236NR	362.051	0.785	neg	5'-Guanylic acid	47560	https://cloud.oebiotech.com/#/lm/network/47560	HMDB0001397	6216		17345	C00144	ko00230,ko01523,ko04022,ko04740,ko04742,ko04744	Purine metabolism|Antifolate resistance|cGMP-PKG signaling pathway|Olfactory transduction|Taste transduction|Phototransduction	6804	85-32-5	NC1=NC2=C(N=CN2[C@@H]2O[C@H](COP(O)(O)=O)[C@@H](O)[C@H]2O)C(=O)N1	RQFCJASXJCIDSX-UUOKFMHZSA-N	Nucleosides, nucleotides, and analogues	Purine nucleotides	Purine ribonucleotides	Level 1	76.38	92.3	98.51	93.3087, 96.9699, 99.1516, 104.3896, 133.0157, 150.0423, 176.6276, 211.0008, 286.4277, 362.0507	M-H	C10H14N5O8P	-0.28	18.2148	18.2486	18.066	19.0573	20.6065	19.7542	16.719	8.22704	16.1907	16.3904	16.4983	16.2243	15.1652	12.6852	13.5599
FT3529NR	863.244	0.719	neg	Maltopentaose	550318	https://cloud.oebiotech.com/#/lm/network/550318									34620-76-3	O=C[C@H](O)[C@@H](O)[C@H](O[C@H]1O[C@H](CO)[C@@H](O[C@H]2O[C@H](CO)[C@@H](O[C@H]3O[C@H](CO)[C@@H](O[C@H]4O[C@H](CO)[C@@H](O)[C@H](O)[C@H]4O)[C@H](O)[C@H]3O)[C@H](O)[C@H]2O)[C@H](O)[C@H]1O)[C@H](O)CO	FJCUPROCOFFUSR-GMMZZHHDSA-N	Organic oxygen compounds	Organooxygen compounds	Carbohydrates and carbohydrate conjugates	Level 1	76.37	95.38	89.98	425.1328, 485.1524, 503.1624, 545.1726, 558.1387, 647.2040, 827.2679, 828.2632, 863.2447, 864.2463	M+Cl	C30H52O26	0	22.6843	22.7928	22.9587	21.9657	22.6292	22.6649	23.0314	23.4721	22.5762	23.108	22.8257	22.8289	23.6451	22.9152	23.2349
FT4163PR	384.347	13.534	pos	N-stearoyl valine	8699	https://cloud.oebiotech.com/#/lm/network/8699		75504	LMFA08020122					14809078		CC(C)[C@]([H])(NC(CCCCCCCCCCCCCCCCC)=O)C(=O)O	SIPMISGYHBUSIB-QFIPXVFZSA-N	Organic acids and derivatives	Carboxylic acids and derivatives	Amino acids, peptides, and analogues	Level 1	76.25	96.72	85.37	254.2478, 268.2637, 282.2804, 284.8152, 303.3049, 321.3154, 338.2567, 338.3417, 338.4263, 339.3448	M+H	C23H45NO3	1.04	24.872	24.7984	24.5995	25.1083	24.6981	25.4053	25.0568	24.8154	25.0824	24.5393	24.6473	24.5767	24.6508	24.6834	25.0182
FT1564NR	279.233	12.812	neg	3-octadecynoic acid	1049	https://cloud.oebiotech.com/#/lm/network/1049		74221	LMFA01030564					5312692		C(CC#CCCCCCCCCCCCCCC)(=O)O	PYMZBODKDYIROQ-UHFFFAOYSA-N	Lipids and lipid-like molecules	Fatty Acyls	Fatty acids and conjugates	Level 1	76.21	99.13	86.12	59.01402, 60.82139, 78.95016, 86.62165, 92.54166, 159.02238, 174.78857, 193.50636, 257.21692, 279.23303	M-H	C18H32O2	0.72	22.7908	22.9784	22.9053	22.4867	23.5097	22.7912	23.5683	23.7998	23.1344	21.8722	21.1647	21.0709	22.9377	22.7925	23.2859
FT0698NR	186.114	4.606	neg	Tropine	550581	https://cloud.oebiotech.com/#/lm/network/550581									120-29-6	CN1[C@H]2CC[C@@H]1CC(O)C2	CYHOMWAPJJPNMW-DHBOJHSNSA-N	Alkaloids and derivatives	Tropane alkaloids	Unclassified	Level 1	76.1	98.19	85.57	125.1067, 126.1008, 142.1235, 163.3188, 167.9095, 168.1030, 169.0869, 186.1140, 187.0976, 187.1157	M+FA-H	C8H15NO	-0.54	22.2451	22.2622	22.2271	22.2447	22.1998	22.3142	22.2061	22.1832	22.2576	22.362	22.2337	22.2522	22.4691	22.4663	22.3047
FT1958NR	321.145	4.701	neg	1-[6-(2-Carboxypyrrolidin-1-yl)-6-oxohexanoyl]pyrrolidine-2-carboxylic acid	211322	https://cloud.oebiotech.com/#/lm/network/211322	HMDB0257669							22142125		OC(=O)C1CCCN1C(=O)CCCCC(=O)N1CCCC1C(O)=O	HZLAWYIBLZNRFZ-UHFFFAOYSA-N	Organic acids and derivatives	Carboxylic acids and derivatives	Amino acids, peptides, and analogues	Level 1	76.1	98.54	87.26	231.1157, 239.9726, 243.1143, 244.1210, 259.1452, 259.1733, 260.1299, 277.1554, 303.1357, 321.1452	M-H2O-H	C16H24N2O6	-0.93	22.3246	22.177	22.1386	21.2806	22.0428	22.6386	22.217	22.483	22.1254	20.9691	20.5092	20.6926	23.0203	22.7091	23.1126
FT3100NR	580.362	11.424	neg	PC(19:1/0:0)	19880	https://cloud.oebiotech.com/#/lm/network/19880		76572	LMGP01050130					52924049		[C@](COP(=O)([O-])OCC[N+](C)(C)C)([H])(O)COC(CCCCCCC/C=C\CCCCCCCCC)=O	VRVDEVSSPPTZQJ-JKCKFMQZSA-N	Lipids and lipid-like molecules	Glycerophospholipids	Glycerophosphocholines	Level 1	76.09	93	88.62	225.6632, 295.2643, 296.2679, 302.6993, 520.3412, 580.2776, 580.3617, 637.7288, 848.0451, 1060.0404	M+FA-H	C27H54NO7P	0.17	19.6241	19.5098	19.5389	8.22704	8.22704	8.22704	20.3022	20.2131	20.8863	18.2464	18.8755	18.2328	17.4713	16.9349	17.774
FT1944PR	245.186	4.23	pos	Ile-Ile	266128	https://cloud.oebiotech.com/#/lm/network/266128		23681						7010568		CCC(C)C(C(=O)NC(C(C)CC)C(=O)O)N	BCVIOZZGJNOEQS-XKNYDFJKSA-N	Organic acids and derivatives	Carboxylic acids and derivatives	Amino acids, peptides, and analogues	Level 1	76.08	91.84	94.47	92.5440, 97.7011, 113.9173, 132.1019, 147.2258, 176.7226, 199.1804, 227.1747, 245.1358, 245.1860	M+H	C12H24N2O3	0	23.3885	23.5047	23.4882	20.6892	21.6673	22.1657	24.4091	25.0517	24.6451	22.8852	21.5015	22.6321	23.367	23.1469	23.5926
FT2929PR	298.097	3.704	pos	(2R,5S)-2-(6-Aminopurin-9-yl)-5-(methylsulfanylmethyl)oxolane-3,4-diol	211223	https://cloud.oebiotech.com/#/lm/network/211223	HMDB0257557							149		CSCC1OC(C(O)C1O)N1C=NC2=C(N)N=CN=C12	WUUGFSXJNOTRMR-UHFFFAOYSA-N	Nucleosides, nucleotides, and analogues	5'-deoxyribonucleosides	5'-deoxy-5'-thionucleosides	Level 1	76.04	89.58	92.35	92.5443, 97.0283, 99.3751, 127.5421, 136.0619, 136.0836, 145.0319, 163.0425, 226.7075, 298.0969	M+H	C11H15N5O3S	0.67	21.7811	21.183	21.7609	21.083	21.6309	22.1116	22.3938	22.8797	22.1123	21.3292	21.0336	20.5514	19.9396	19.5895	20.1694
FT0243NR	133.014	0.789	neg	D-(+)-Malic acid	56040	https://cloud.oebiotech.com/#/lm/network/56040	HMDB0031518	63096		30796	C00497	ko00650	Butanoate metabolism	92824	636-61-3	O[C@H](CC(O)=O)C(O)=O	BJEPYKJPYRNKOW-UWTATZPHSA-N	Organic acids and derivatives	Hydroxy acids and derivatives	Beta hydroxy acids and derivatives	Level 1	75.96	99.42	84.88	92.5438, 96.9699, 96.9752, 107.0360, 115.0039, 116.0074, 132.8678, 133.0145, 134.0182, 134.0476	M-H	C4H6O5	-1.8	23.3979	23.4224	23.3284	22.3557	22.908	23.4813	24.1994	23.9765	24.2051	23.7444	23.1985	23.1698	22.3702	22.3345	22.5624
FT1669NR	289.068	1.101	neg	Spongouridine	547702	https://cloud.oebiotech.com/#/lm/network/547702					C16745			18323	3083-77-0	C1=CN(C(=O)NC1=O)C2C(C(C(O2)CO)O)O	DRTQHJPVMGBUCF-CCXZUQQUSA-N	Nucleosides, nucleotides, and analogues	Pyrimidine nucleosides	Unclassified	Level 1	75.91	97.93	87.7	152.0357, 153.0309, 153.3393, 200.0565, 200.2870, 203.9084, 221.9442, 243.0623, 243.0826, 281.0106	M+FA-H	C9H12N2O6	0	21.77	21.3026	21.8208	19.551	20.5545	20.8522	21.7326	22.0511	22.0281	21.7445	21.1426	21.0019	22.1614	21.7015	22.4893
FT0985PR	176.103	0.706	pos	2-Amino-5-ureidopentanoic acid	205475	https://cloud.oebiotech.com/#/lm/network/205475	HMDB0250742			18211				833	627-77-0	NC(CCCNC(N)=O)C(O)=O	RHGKLRLOHDJJDR-UHFFFAOYSA-N	Organic acids and derivatives	Carboxylic acids and derivatives	Amino acids, peptides, and analogues	Level 1	75.89	95.56	84.99	158.0809, 159.0765, 159.0904, 161.4993, 164.9849, 167.1906, 176.0910, 176.1043, 176.1233, 177.0115	M+H	C6H13N3O3	-0.57	23.7328	23.7119	23.9429	22.7194	23.063	23.3756	24.4005	24.8118	24.1912	22.5448	22.9905	22.7652	24.0655	23.8393	23.8436
FT1715PR	230.096	0.75	pos	Ergothioneine	48019	https://cloud.oebiotech.com/#/lm/network/48019	HMDB0003045	53		4828	C05570	ko00340	Histidine metabolism	5351619	497-30-3	C[N+](C)(C)[C@@H](CC1=CNC(=S)N1)C([O-])=O	SSISHJJTAXXQAX-ZETCQYMHSA-N	Organic acids and derivatives	Carboxylic acids and derivatives	Amino acids, peptides, and analogues	Level 1	75.87	98.97	84.55	195.0767, 196.0601, 197.0625, 206.8903, 211.9406, 213.0864, 213.1589, 230.0957, 230.1401, 230.1862	M+H	C9H15N3O2S	0	25.4029	25.4772	25.3451	25.2762	26.2036	26.702	22.0757	22.5126	21.4469	24.4436	24.0093	24.0912	26.5003	26.1723	26.4399
FT2729NR	478.294	10.836	neg	PE(18:1/0:0)	21166	https://cloud.oebiotech.com/#/lm/network/21166	HMDB0011506	40778	LMGP02050004	74971				9547071	89576-29-4	[C@](COP(=O)(O)OCCN)([H])(O)COC(CCCCCCC/C=C\CCCCCCCC)=O	PYVRVRFVLRNJLY-MZMPXXGTSA-N	Lipids and lipid-like molecules	Glycerophospholipids	Glycerophosphoethanolamines	Level 1	75.87	98.31	96.08	214.0487, 251.8707, 281.2486, 282.2526, 289.4753, 291.3132, 402.9549, 478.2230, 478.2938, 478.3645	M-H	C23H46NO7P	0.42	21.5746	21.5837	21.486	15.3701	16.271	16.6361	21.2167	21.1788	22.1955	22.0781	21.7751	21.4475	17.5233	17.8871	17.8742
FT1325PR	203.139	1.654	pos	L-Leucyl-L-alanine	53945	https://cloud.oebiotech.com/#/lm/network/53945	HMDB0028922			73527				81721	7298-84-2	CC(C)C[C@H](N)C(=O)N[C@@H](C)C(O)=O	HSQGMTRYSIHDAC-BQBZGAKWSA-N	Organic acids and derivatives	Carboxylic acids and derivatives	Amino acids, peptides, and analogues	Level 1	75.86	97.56	84.96	148.9771, 155.9752, 157.1339, 161.0968, 161.9699, 179.9716, 203.1089, 203.1394, 203.1781, 211.4383	M+H	C9H18N2O3	-0.49	23.3404	23.494	23.4722	19.6868	20.8916	21.5626	25.0694	25.2501	24.7513	22.9568	21.7924	22.0233	22.4121	22.2821	22.8734
FT1502PR	216.196	6.478	pos	12-amino-dodecanoic acid	2456	https://cloud.oebiotech.com/#/lm/network/2456		35924	LMFA01100005	42025				69661		C(CCCCCCCCCCCN)(=O)O	PBLZLIFKVPJDCO-UHFFFAOYSA-N	Lipids and lipid-like molecules	Fatty Acyls	Fatty acids and conjugates	Level 1	75.84	98.75	86.94	155.0707, 163.1480, 163.1618, 173.0806, 174.9544, 181.1587, 198.1853, 199.1696, 216.1962, 217.1059	M+H	C12H25NO2	0	21.5053	21.5062	21.5041	20.9475	21.134	20.7364	20.8773	22.6942	21.2044	21.2869	21.2079	21.5948	21.9481	21.0655	21.2484
FT1606NR	283.155	7.135	neg	oxyphyllenodiol a	562839	https://cloud.oebiotech.com/#/lm/network/562839										CC(C)[C@@H]1CCC(=O)C2=C1[C@@H]([C@](CC2)(C)O)O	SZSSWPDHIZIMCT-QCZZGDTMSA-N	Unclassified	Unclassified	Unclassified	Level 1	75.8	98.02	82.36	129.0728, 195.1759, 198.7266, 221.1544, 239.1409, 239.1653, 247.1339, 265.1444, 276.6969, 283.1552	M+FA-H	C14H22O3	0.35	19.5144	19.5303	19.4485	13.2709	14.8726	15.5033	20.6716	20.5514	20.5504	20.8287	20.5257	20.043	18.156	17.684	18.5287
FT3647PR	344.254	4.73	pos	Ile-Val-Ile	260722	https://cloud.oebiotech.com/#/lm/network/260722		18001						53765802		CCC(C)C(C(=O)NC(C(C)C)C(=O)NC(C(C)CC)C(=O)O)N	DLEBSGAVWRPTIX-PEDHHIEDSA-N	Organic acids and derivatives	Carboxylic acids and derivatives	Amino acids, peptides, and analogues	Level 1	75.74	97.75	83.32	214.1630, 227.1753, 231.1718, 245.1860, 281.3667, 294.1230, 326.2438, 339.2110, 344.2541, 345.1420	M+H	C17H33N3O4	0.58	21.826	21.9158	21.8886	16.9586	19.146	19.3395	23.0941	24.0443	23.1862	20.9956	20.7001	20.3477	20.1657	19.8966	20.9021
FT1408PR	209.092	2.141	pos	L-Kynurenine	47158	https://cloud.oebiotech.com/#/lm/network/47158	HMDB0000684	72		16946	C00328	ko00380,ko05143	Tryptophan metabolism|African trypanosomiasis	161166	2922-83-0	N[C@@H](CC(=O)C1=CC=CC=C1N)C(O)=O	YGPSJZOEDVAXAB-QMMMGPOBSA-N	Organic oxygen compounds	Organooxygen compounds	Carbonyl compounds	Level 1	75.71	97.61	88.69	136.0760, 146.0599, 150.0553, 163.0869, 168.0136, 174.0550, 185.7964, 192.0655, 209.0936, 209.1144	M+H	C10H12N2O3	0	21.5751	21.1919	21.3534	14.4419	15.3923	16.7518	21.8585	22.4789	21.4938	21.9819	21.7309	21.749	20.9966	20.6826	20.8915
FT1970PR	246.145	2.368	pos	Asn-Ile	266170	https://cloud.oebiotech.com/#/lm/network/266170		23859						17805101		CCC(C)C(C(=O)O)NC(=O)C(CC(=O)N)N	MQLZLIYPFDIDMZ-UHFFFAOYSA-N	Organic acids and derivatives	Carboxylic acids and derivatives	Amino acids, peptides, and analogues	Level 1	75.63	93.28	93.6	166.0864, 170.4037, 183.1132, 187.1082, 200.1394, 202.0985, 212.0919, 228.1344, 229.1182, 246.1448	M+H	C10H19N3O4	0	20.5588	20.6186	20.2356	17.5747	19.4677	18.3584	21.3979	21.7731	21.7039	18.9663	17.9989	18.6051	20.7171	19.8678	21.1196
FT0272PR	104.071	0.706	pos	alpha-Aminobutyric acid	200463	https://cloud.oebiotech.com/#/lm/network/200463	HMDB0245013			35621				6657		CCC(N)C(O)=O	QWCKQJZIFLGMSD-UHFFFAOYSA-N	Organic acids and derivatives	Carboxylic acids and derivatives	Amino acids, peptides, and analogues	Level 1	75.56	99	79.22	92.5440, 104.0708, 104.0767, 104.0837, 104.1071, 104.1216, 104.1344, 105.1105, 116.6783, 120.1349	M+H	C4H9NO2	-0.38	24.8615	24.8824	24.914	23.2608	23.5521	23.0363	25.5122	24.7446	24.6827	25.2731	25.186	25.26	25.2036	25.3089	25.4339
FT3066NR	566.346	10.919	neg	PC(0:0/18:1)	19862	https://cloud.oebiotech.com/#/lm/network/19862		40346	LMGP01050080					24779493		[C@](COP(=O)([O-])OCC[N+](C)(C)C)([H])(OC(CCCCCCC/C=C/CCCCCCCC)=O)CO	SULIDBRAXVDKBU-ZOGNMOHXSA-N	Lipids and lipid-like molecules	Glycerophospholipids	Glycerophosphocholines	Level 1	75.56	98.56	93.4	281.2487, 282.2515, 288.9065, 295.2268, 327.2174, 410.7863, 506.3253, 507.3335, 518.8944, 566.3472	M+FA-H	C26H52NO7P	0.18	22.4754	22.6277	22.468	17.2279	17.8768	18.5065	23.1002	23.1093	23.3378	22.3694	21.9792	21.6855	21.844	21.2069	21.6071
FT1803PR	235.169	10.866	pos	Dehydrocurdione	59283	https://cloud.oebiotech.com/#/lm/network/59283	HMDB0035407				C16949			14191392	38230-32-9	CC1CC\C=C(C)/CC(=O)C(CC1=O)=C(C)C	ZYPUZCWWTYIGFV-WDZFZDKYSA-N	Lipids and lipid-like molecules	Prenol lipids	Sesquiterpenoids	Level 1	75.48	97.31	86.15	164.6589, 169.5905, 170.9821, 179.1067, 194.1152, 212.2896, 217.1946, 235.1694, 235.2070, 235.6641	M+H	C15H22O2	0.85	22.5564	22.7135	22.6792	22.6511	22.7271	22.5609	22.3601	22.478	22.4699	22.0066	22.5382	22.0142	22.5062	22.2885	22.5204
FT0733PR	156.077	0.635	pos	3-Aminopicolinic acid	201216	https://cloud.oebiotech.com/#/lm/network/201216	HMDB0245821	429487						73836		NC1=C(N=CC=C1)C(O)=O	BOOMHTFCWOJWFO-UHFFFAOYSA-N	Organoheterocyclic compounds	Pyridines and derivatives	Pyridinecarboxylic acids and derivatives	Level 1	75.47	95.75	82.32	133.9750, 138.9945, 139.0309, 144.9657, 146.0302, 155.9938, 156.0208, 156.0404, 156.0768, 156.5924	M+NH4	C6H6N2O2	-0.64	22.3315	22.4509	22.522	19.8735	20.8263	20.3001	23.3548	22.7602	22.9505	23.2359	23.4538	22.3775	22.0734	21.7511	22.1861
FT2990PR	302.207	3.737	pos	Val-Ile-Ala	263419	https://cloud.oebiotech.com/#/lm/network/263419		20828						101423362		CCC(C)C(C(=O)NC(C)C(=O)O)NC(=O)C(C(C)C)N	CPGJELLYDQEDRK-NAKRPEOUSA-N	Organic acids and derivatives	Carboxylic acids and derivatives	Amino acids, peptides, and analogues	Level 1	75.47	90.75	87.43	224.2353, 227.1749, 236.0496, 244.0126, 279.4275, 284.1977, 301.9711, 302.1463, 302.2076, 323.4870	M+H	C14H27N3O4	0.66	21.9041	21.6558	21.9361	8.22704	14.7966	13.8757	23.5311	23.7368	22.5367	20.1185	20.3714	21.0253	19.4644	18.3935	19.5331
FT1138PR	190.071	1.141	pos	N-Acetyl-L-glutamic acid	47415	https://cloud.oebiotech.com/#/lm/network/47415	HMDB0001138	3325		17533	C00624	ko00220,ko00470	Arginine biosynthesis|D-Amino acid metabolism	70914	1188-37-0	CC(=O)N[C@@H](CCC(O)=O)C(O)=O	RFMMMVDNIPUKGG-YFKPBYRVSA-N	Organic acids and derivatives	Carboxylic acids and derivatives	Amino acids, peptides, and analogues	Level 1	75.45	95.57	89.09	148.9771, 149.0232, 149.9409, 159.0765, 166.9433, 166.9878, 167.0557, 172.0601, 189.9584, 190.0713	M+H	C7H11NO5	0	21.5248	21.5823	21.8543	20.4541	21.1137	21.861	21.719	21.8171	21.3198	21.5435	21.2227	21.1188	22.1498	21.7334	22.045
FT3337PR	325.237	10.501	pos	avocadenyne acetate	6422	https://cloud.oebiotech.com/#/lm/network/6422			LMFA05000714					134594542		C(#C)CC/C=C/CCCCCCCC(O)CC(O)COC(=O)C	HTJYIZVFYOMKBE-VOTSOKGWSA-N	Lipids and lipid-like molecules	Fatty Acyls	Fatty alcohols	Level 1	75.45	87.48	91.11	251.1644, 251.2369, 261.2215, 271.2057, 279.2320, 289.2162, 290.2192, 307.2268, 308.2307, 325.2373	M+H	C19H32O4	0.61	23.3117	23.39	23.2957	21.7411	22.5269	21.6519	24.2754	24.3456	24.0023	22.8578	22.5063	22.7271	23.4834	22.8564	23.594
FT1332NR	257.212	11.547	neg	2-methoxytetradecanoic acid	2283	https://cloud.oebiotech.com/#/lm/network/2283			LMFA01080020					611552		C(C(OC)CCCCCCCCCCCC)(=O)O	SVEUDKQPMQGCGQ-UHFFFAOYSA-N	Lipids and lipid-like molecules	Fatty Acyls	Fatty acids and conjugates	Level 1	75.42	98.31	92.22	83.2745, 92.5429, 116.9284, 170.7613, 173.1151, 185.9491, 209.1910, 211.2069, 239.2017, 257.2124	M-H	C15H30O3	0.39	21.7129	21.5344	21.6787	16.8042	17.9924	18.2382	22.8264	21.7987	22.3124	22.2131	21.5425	20.5727	22.0036	21.3623	22.429
FT0617NR	173.105	0.666	neg	D-Arginine	48094	https://cloud.oebiotech.com/#/lm/network/48094	HMDB0003416	6924		15816	C00792	ko00470	D-Amino acid metabolism	71070	157-06-2	N[C@H](CCCNC(N)=N)C(O)=O	ODKSFYDXXFIFQN-SCSAIBSYSA-N	Organic acids and derivatives	Carboxylic acids and derivatives	Amino acids, peptides, and analogues	Level 1	75.39	95.5	85.19	128.8785, 131.0727, 131.0828, 131.0931, 132.0859, 152.2494, 156.0776, 173.1047, 182.9917, 193.4009	M-H	C6H14N4O2	-0.58	19.9967	19.8736	19.9431	18.5132	19.4116	19.6357	21.0192	20.8862	20.6484	19.7549	18.9058	18.879	19.997	19.6212	19.8516
FT2228PR	261.144	1.412	pos	Isoleucyl-Glutamate	53930	https://cloud.oebiotech.com/#/lm/network/53930	HMDB0028906							18218218		CCC(C)C(N)C(=O)NC(CCC(O)=O)C(O)=O	KTGFOCFYOZQVRJ-UHFFFAOYSA-N	Organic acids and derivatives	Carboxylic acids and derivatives	Amino acids, peptides, and analogues	Level 1	75.33	97.36	80.62	148.0604, 171.1132, 172.1166, 176.0657, 190.1266, 215.1386, 237.9083, 243.1334, 261.1446, 261.1732	M+H	C11H20N2O5	0.38	23.8919	23.4546	23.7008	21.8796	23.2973	23.0658	24.3698	24.3905	24.3743	22.5781	21.5414	22.0402	24.025	23.9141	24.5447
FT2673PR	284.295	13.737	pos	Stearamide	8566	https://cloud.oebiotech.com/#/lm/network/8566	HMDB0034146	34494	LMFA08010003	34900	C13846			31292	124-26-5	NC(=O)CCCCCCCCCCCCCCCCC	LYRFLYHAGKPMFH-UHFFFAOYSA-N	Organic acids and derivatives	Carboximidic acids and derivatives	Carboximidic acids	Level 1	75.32	98.53	86.73	184.8901, 232.8987, 242.8852, 258.3462, 259.4306, 260.8963, 261.8952, 271.6176, 284.2949, 285.0940	M+H	C18H37NO	1.06	25.5052	25.3697	25.5923	25.0219	24.8786	24.2506	25.1049	26.1521	26.3073	25.5536	25.1027	25.5329	26.0736	26.6165	26.5052
FT3048NR	563.343	11.52	neg	3-O-alpha-L-rhamnopyranosyl-3-hydroxyundecanoyl-3-hydroxydecanoic acid	10255	https://cloud.oebiotech.com/#/lm/network/10255			LMFA13030012					132594567		O([C@H]1[C@H](O)[C@H](O)[C@@H](O)[C@H](C)O1)C(CCCCCCCC)CC(=O)OC(CCCCCCC)CC(=O)O	NGNCBDCGTXYZBV-ALOCDAIASA-N	Lipids and lipid-like molecules	Fatty Acyls	Fatty acyl glycosides	Level 1	75.32	98.61	95.8	235.0834, 253.0929, 281.2486, 282.2525, 446.8511, 452.5882, 502.2505, 517.3376, 544.5290, 563.3459	M+FA-H	C27H50O9	0.36	22.8977	22.7341	22.8133	21.5378	22.0127	21.7575	20.7611	20.1582	22.4831	22.4933	22.8511	22.1336	22.5505	22.4378	22.5514
FT1777PR	233.149	2.993	pos	Threonylisoleucine	54075	https://cloud.oebiotech.com/#/lm/network/54075	HMDB0029064	23987		141446				57281443	129050-49-3	CC[C@H](C)[C@H](NC(=O)[C@@H](N)[C@@H](C)O)C(O)=O	LUMXICQAOKVQOB-YWIQKCBGSA-N	Organic acids and derivatives	Carboxylic acids and derivatives	Amino acids, peptides, and analogues	Level 1	75.3	92.76	98.75	169.1349, 169.5147, 187.1441, 202.6651, 210.6326, 215.1391, 226.7664, 233.0868, 233.1495, 233.1717	M+H	C10H20N2O4	0.43	22.2838	22.1945	21.8522	18.5004	19.0226	19.3513	23.6525	23.9593	23.6047	21.598	20.5918	20.4543	21.1194	21.2483	21.453
FT0897NR	209.046	4.701	neg	Phenylpyruvic acid	46927	https://cloud.oebiotech.com/#/lm/network/46927	HMDB0000205	328		30851	C00166	ko00360,ko00400,ko00470,ko00960	Phenylalanine metabolism|Phenylalanine, tyrosine and tryptophan biosynthesis|D-Amino acid metabolism|Tropane, piperidine and pyridine alkaloid biosynthesis	997	156-06-9	OC(=O)C(=O)CC1=CC=CC=C1	BTNMPGBKDVTSJY-UHFFFAOYSA-N	Benzenoids	Benzene and substituted derivatives	Phenylpyruvic acid derivatives	Level 1	75.28	98.5	83.31	121.0207, 121.0298, 121.0365, 121.0388, 122.0327, 131.9027, 138.4475, 177.7290, 181.0509, 209.0453	M+FA-H	C9H8O3	-0.48	21.2002	21.1856	21.1821	21.2775	21.2462	21.1621	21.0253	21.095	21.0842	21.1926	21.175	21.3098	21.229	21.2018	21.2669
FT1233NR	245.114	1.965	neg	γ-glutamyl-valine	556260	https://cloud.oebiotech.com/#/lm/network/556260										CC(C)C(C(=O)O)NC(=O)CCC(C(=O)O)N	AQAKHZVPOOGUCK-UHFFFAOYSA-N	Organic acids and derivatives	Carboxylic acids and derivatives	Amino acids, peptides, and analogues	Level 1	75.2	98.47	78.03	183.1140, 184.0983, 185.2940, 189.2490, 201.1246, 209.0933, 227.0813, 227.1038, 245.0885, 245.1142	M-H	C10H18N2O5	0.41	24.0674	24.0823	24.0821	21.7976	22.2773	23.0035	25.2432	25.5032	25.0669	22.2636	22.2063	22.2037	24.4412	24.0086	24.2179
FT2224PR	261.145	3.815	pos	gamma-Glutamylleucine	51189	https://cloud.oebiotech.com/#/lm/network/51189	HMDB0011171	23750		68433				151023	2566-39-4	CC(C)C[C@H](NC(=O)CC[C@H](N)C(O)=O)C(O)=O	MYFMARDICOWMQP-YUMQZZPRSA-N	Organic acids and derivatives	Carboxylic acids and derivatives	Amino acids, peptides, and analogues	Level 1	75.14	99	92.21	197.1288, 198.1125, 215.1396, 225.1231, 243.1340, 244.1180, 261.0871, 261.1446, 261.2195, 262.1437	M+H	C11H20N2O5	0	28.3094	28.4816	28.4565	26.5069	26.9445	28.0653	26.5283	29.5603	29.0511	26.8745	26.786	27.0107	29.0337	28.8222	28.6949
FT1420NR	266.089	1.45	neg	3-Deoxyguanosine	258346	https://cloud.oebiotech.com/#/lm/network/258346		4149						135440068	3608-58-0	C1C(OC(C1O)N2C=NC3=C2N=C(NC3=O)N)CO	OROIAVZITJBGSM-OBXARNEKSA-N	Nucleosides, nucleotides, and analogues	Purine nucleosides	Purine 3'-deoxyribonucleosides	Level 1	75.11	97.7	78.81	149.0353, 150.0424, 176.0583, 178.0376, 185.5246, 192.5814, 198.0759, 219.9830, 237.9940, 266.0896	M-H	C10H13N5O4	0.75	21.7165	21.74	21.6663	17.5691	18.0709	18.7137	21.7453	20.9818	20.9175	22.7777	23.0191	22.2103	22.493	21.7879	22.2224
FT1428NR	267.073	0.789	neg	Ara-HX	202551	https://cloud.oebiotech.com/#/lm/network/202551	HMDB0247301	3022						804	7013-16-3	OCC1OC(C(O)C1O)N1C=NC2=C1N=CN=C2O	UGQMRVRMYYASKQ-UHFFFAOYSA-N	Nucleosides, nucleotides, and analogues	Purine nucleosides	Unclassified	Level 1	75.11	98.45	82.34	108.0203, 135.0101, 135.0316, 151.0267, 151.0459, 152.9507, 187.0494, 267.0439, 267.0732, 282.6075	M-H	C10H12N4O5	0.75	21.1095	21.0668	21.444	18.625	19.126	19.805	21.4999	21.9621	22.0262	21.4755	21.2238	21.1225	21.8914	21.2916	22.0721
FT2203PR	260.16	1.141	pos	Lysylhydroxyproline	53973	https://cloud.oebiotech.com/#/lm/network/53973	HMDB0028952							68578696	870233-57-1	NCCCC[C@H](N)C(=O)N1C[C@H](O)C[C@H]1C(O)=O	BFDLYDRHDPSQHM-VGMNWLOBSA-N	Organic acids and derivatives	Carboxylic acids and derivatives	Amino acids, peptides, and analogues	Level 1	75.11	92.48	83.5	218.2346, 219.1341, 231.8990, 242.1498, 243.1341, 243.1701, 260.0825, 260.1608, 260.1964, 264.8208	M+H	C11H21N3O4	0	22.2796	22.3474	21.7157	19.4557	20.6155	20.6737	23.3763	24.096	22.8603	21.6426	19.4678	20.6269	22.1561	22.1186	22.8026
FT1548PR	219.134	1.318	pos	Threonylvaline	54085	https://cloud.oebiotech.com/#/lm/network/54085	HMDB0029074			90328				7020901	99032-17-4	CC(C)[C@H](NC(=O)[C@@H](N)[C@@H](C)O)C(O)=O	CKHWEVXPLJBEOZ-VQVTYTSYSA-N	Organic acids and derivatives	Carboxylic acids and derivatives	Amino acids, peptides, and analogues	Level 1	75.1	93.86	83.62	177.9560, 182.9855, 185.9852, 197.0266, 201.1233, 203.1436, 218.9587, 219.0718, 219.1340, 219.1743	M+H	C9H18N2O4	0	21.6282	21.1852	21.4471	18.6177	20.3035	20.6778	22.5181	23.3003	22.6832	20.9702	19.5922	19.4073	21.177	20.2359	22.0864
FT2994PR	302.305	9.388	pos	Enigmol	39000	https://cloud.oebiotech.com/#/lm/network/39000		53958	LMSP01080058					11415391		C[C@H](N)[C@@H](O)C[C@@H](O)CCCCCCCCCCCCC	CILLLUONWCSDCK-BZSNNMDCSA-N	Organic nitrogen compounds	Organonitrogen compounds	Amines	Level 1	75.04	96.96	92.92	102.0916, 106.0863, 107.9667, 111.4216, 114.7918, 116.3374, 145.8187, 284.2948, 302.3054, 303.3092	M+H	C18H39NO2	0.66	22.1905	22.0802	22.0368	20.6719	20.6572	22.103	20.3528	20.2176	20.3432	20.0118	20.0873	20.0806	20.4827	20.4476	20.2206
FT2384PR	270.279	12.963	pos	9Z-Heptadecenal	6689	https://cloud.oebiotech.com/#/lm/network/6689		46515	LMFA06000228					44256586		C(CCCCCCC/C=C\CCCCCCC)(=O)[H]	HJEWKIMQTQIIIN-HJWRWDBZSA-N	Lipids and lipid-like molecules	Fatty Acyls	Fatty aldehydes	Level 1	75.02	98.04	80.94	135.0030, 158.1540, 182.8948, 184.8891, 239.1755, 270.2493, 270.2793, 270.3096, 271.1664, 271.1926	M+NH4	C17H32O	0.74	22.9715	23.019	22.9739	23.0002	23.2025	22.834	23.0666	23.0029	22.9391	22.8746	23.0916	23.1245	23.0806	22.8872	23.1524
FT1369PR	206.114	0.773	pos	H-Hyp-gly-OH	207417	https://cloud.oebiotech.com/#/lm/network/207417	HMDB0253018							559549		OC1CNC(C1)C(=O)NCC(O)=O	WFDSWNXTPKLLOT-UHFFFAOYSA-N	Organic acids and derivatives	Carboxylic acids and derivatives	Amino acids, peptides, and analogues	Level 2	75	98.46	44.43	143.0815, 159.0182, 159.0325, 159.0492, 159.0764, 159.0976, 159.1038, 159.1276, 200.1033, 206.1140	M+NH4	C7H12N2O4	-0.49	25.185	25.1765	25.1848	24.8741	25.9051	26.4694	24.2198	24.5419	24.046	22.8583	22.2718	22.2932	26.066	25.5191	26.0501
FT3092PR	308.295	13.017	pos	(+)-Verticillol	36102	https://cloud.oebiotech.com/#/lm/network/36102		53696	LMPR0104380001					15119671		C1C[C@](O)(C)[C@@H]2CCC(C)=CCCC(C)=CC[C@@H]1C2(C)C	CQWSCMMFUZYKBO-CXFBFUJHSA-N	Lipids and lipid-like molecules	Prenol lipids	Diterpenoids	Level 1	75	96.09	81.94	177.1645, 182.8955, 184.8884, 189.1644, 273.2573, 274.7302, 291.2686, 308.2193, 308.2944, 323.2636	M+NH4	C20H34O	0.97	20.8889	20.9588	20.6826	20.261	20.6859	20.5193	20.838	21.5201	21.0918	20.7548	20.8956	20.7323	21.4789	20.3494	20.4232
FT3827PR	357.3	11.526	pos	1,2,3-Trihydroxyhenicos-12-en-4-one	209339	https://cloud.oebiotech.com/#/lm/network/209339	HMDB0255341							54051782		CCCCCCCCC=CCCCCCCCC(=O)C(O)C(O)CO	LTJUWHKQVNOGBR-UHFFFAOYSA-N	Lipids and lipid-like molecules	Fatty Acyls	Fatty alcohols	Level 1	74.99	97.26	88.89	205.1963, 247.2422, 265.2298, 265.2526, 283.2631, 339.2581, 339.2895, 339.3445, 357.3000, 368.2278	M+H	C21H40O4	0.56	24.2152	24.2471	24.0833	22.8636	23.702	23.1415	22.3267	21.8416	23.9161	23.8666	24.2076	23.3448	23.8995	23.8062	23.973
FT0843NR	203.083	3.713	neg	DL-Tryptophan	55212	https://cloud.oebiotech.com/#/lm/network/55212	HMDB0030396	65534		27897	C00806			1148	54-12-6	NC(CC1=CNC2=C1C=CC=C2)C(O)=O	QIVBCDIJIAJPQS-UHFFFAOYSA-N	Organoheterocyclic compounds	Indoles and derivatives	Indolyl carboxylic acids and derivatives	Level 1	74.98	97.96	83.62	116.0510, 116.7157, 130.0665, 142.0662, 159.0930, 173.6095, 186.0565, 186.5041, 199.4703, 203.0828	M-H	C11H12N2O2	-0.98	19.3927	19.3206	19.3527	14.2941	17.0549	17.5301	20.2849	19.9376	19.8651	19.7258	19.1432	19.0023	19.4564	19.1535	19.5768
FT4134PR	381.079	0.729	pos	Turanose	51508	https://cloud.oebiotech.com/#/lm/network/51508	HMDB0011740	62463		32528	C19636			5460935	547-25-1	OC[C@@H](O)[C@@H](O)[C@H](O[C@H]1O[C@H](CO)[C@@H](O)[C@H](O)[C@H]1O)C(=O)CO	RULSWEULPANCDV-PIXUTMIVSA-N	Lipids and lipid-like molecules	Fatty Acyls	Fatty acyl glycosides	Level 1	74.98	89.83	87.48	92.5419, 99.5418, 142.8938, 145.1890, 164.9300, 182.3765, 201.0155, 219.0274, 294.7207, 381.0794	M+K	C12H22O11	0.52	21.9416	22.0214	22.029	20.7556	21.4257	22.0394	22.3501	22.8277	22.166	22.9653	22.575	22.9478	22.1117	21.7874	21.6606
FT1745PR	231.17	3.863	pos	Isoleucyl-Valine	53943	https://cloud.oebiotech.com/#/lm/network/53943	HMDB0028920							435949		CCC(C)C(N)C(=O)NC(C(C)C)C(O)=O	BCXBIONYYJCSDF-UHFFFAOYSA-N	Organic acids and derivatives	Carboxylic acids and derivatives	Amino acids, peptides, and analogues	Level 1	74.93	98.97	76.51	128.9510, 132.1020, 135.9051, 185.1650, 213.1594, 215.8871, 223.7210, 231.1211, 231.1703, 241.9164	M+H	C11H22N2O3	0	23.4835	23.5912	23.6874	20.7039	22.2067	22.2179	24.8157	25.5148	25.0553	22.5254	21.3904	21.8974	23.3429	22.6012	23.6561
FT2294PR	265.252	11.527	pos	5-(1-hydroxypropan-2-yl)isolongifolane	35700	https://cloud.oebiotech.com/#/lm/network/35700		53485	LMPR0103500010	48328				24755572		C1C[C@]23C[C@H]1C(C)(C)C2C(C(C)CO)CCC3(C)C	NEAZCCULCHXYSI-MWTYEHBWSA-N	Lipids and lipid-like molecules	Prenol lipids	Sesquiterpenoids	Level 1	74.9	94.66	95.78	123.1169, 135.1166, 141.4355, 149.1325, 151.1484, 163.1481, 165.1634, 177.1631, 247.2421, 265.2526	M+H	C18H32O	0.38	21.4276	21.4612	21.2956	20.027	20.8494	20.2754	19.6237	19.098	21.0821	21.0959	21.4957	20.7208	21.1619	21.1327	21.2203
FT1535NR	277.086	2.053	neg	gamma-Glutamylmethionine	58405	https://cloud.oebiotech.com/#/lm/network/58405	HMDB0034367			82965				7009567	17663-87-5	CSCC[C@H](NC(=O)CC[C@H](N)C(O)=O)C(O)=O	RQNSKRXMANOPQY-BQBZGAKWSA-N	Organic acids and derivatives	Carboxylic acids and derivatives	Amino acids, peptides, and analogues	Level 1	74.89	96.88	88.79	197.0756, 211.0730, 215.0863, 241.0653, 259.0525, 259.0756, 262.9918, 265.7488, 277.0862, 277.1150	M-H	C10H18N2O5S	1.08	23.208	23.2419	23.292	20.2038	21.9683	22.7159	24.3038	24.5388	24.0963	20.7889	21.2046	21.3341	23.7081	23.1179	23.5441
FT3108PR	309.242	12.532	pos	10,13-Epoxy-11-methyloctadeca-10,12-dienoic acid	2621	https://cloud.oebiotech.com/#/lm/network/2621	HMDB0031091	87402	LMFA01150005					3085134	57818-39-0	C(O)(=O)CCCCCCCCC1OC(CCCCC)=CC=1C	TUQVXFOSXOCQCM-UHFFFAOYSA-N	Lipids and lipid-like molecules	Fatty Acyls	Fatty acids and conjugates	Level 1	74.87	98.43	96.79	177.1270, 179.1440, 193.1587, 201.8882, 235.1689, 273.2214, 291.2319, 291.2647, 309.2425, 309.3158	M+H	C19H32O3	0.97	23.5171	23.4536	23.3547	20.8349	22.8595	22.36	24.6847	24.7449	23.9614	21.9484	21.0273	21.3221	23.9637	23.3371	23.9575
FT1123PR	189.123	1.558	pos	Ile-Gly	266163	https://cloud.oebiotech.com/#/lm/network/266163		23807						6992868		CCC(C)C(C(=O)NCC(=O)[O-])[NH3+]	UCGDDTHMMVWVMV-FSPLSTOPSA-N	Organic acids and derivatives	Carboxylic acids and derivatives	Amino acids, peptides, and analogues	Level 1	74.84	94.82	82.48	128.1424, 136.9603, 145.1009, 160.5456, 160.5973, 166.7123, 166.9435, 166.9883, 189.1093, 189.1257	M+H	C8H16N2O3	0	23.0152	23.1383	22.8963	19.8603	20.9982	21.3555	24.0953	24.3159	24.0868	22.8178	21.0013	22.2879	22.7394	22.5909	23.0843
FT2104PR	253.118	3.581	pos	Serylphenylalanine	54057	https://cloud.oebiotech.com/#/lm/network/54057	HMDB0029046	23895		71029				7009597	16875-28-8	N[C@@H](CO)C(=O)N[C@@H](CC1=CC=CC=C1)C(O)=O	PPQRSMGDOHLTBE-UWVGGRQHSA-N	Organic acids and derivatives	Carboxylic acids and derivatives	Amino acids, peptides, and analogues	Level 1	74.84	95.11	93.69	149.0599, 162.0914, 166.0863, 172.9775, 197.1175, 197.8300, 207.1127, 213.7688, 235.1080, 253.1186	M+H	C12H16N2O4	0.4	21.2614	21.2047	21.5242	18.7758	20.1577	20.0805	22.3258	22.7538	22.6716	20.6274	18.961	19.259	20.527	19.8548	20.8391
FT2265PR	263.237	11.984	pos	9,12,15-octadecatrienal	6567	https://cloud.oebiotech.com/#/lm/network/6567		75376	LMFA06000102					5283384		C(/C/C=C/C/C=C/CC)=C\CCCCCCCC([H])=O	TUCMDDWTBVMRTP-IUQGRGSQSA-N	Lipids and lipid-like molecules	Fatty Acyls	Fatty aldehydes	Level 1	74.81	96.69	93.02	149.1325, 151.1480, 161.1329, 163.1480, 165.1644, 175.1483, 179.1787, 223.0276, 245.2269, 263.2371	M+H	C18H30O	0.38	21.076	20.8391	20.7068	21.0197	20.7022	21.0081	20.8357	21.133	20.8335	20.9224	20.8523	21.0685	21.2074	21.4156	21.2755
FT1173PR	193.159	10.842	pos	beta-Ionone	60266	https://cloud.oebiotech.com/#/lm/network/60266	HMDB0036565	69413		32325	C12287			638014	79-77-6	CC(=O)\C=C\C1=C(C)CCCC1(C)C	PSQYTAPXSHCGMF-BQYQJAHWSA-N	Lipids and lipid-like molecules	Prenol lipids	Sesquiterpenoids	Level 1	74.79	97.34	92.52	145.7967, 146.9749, 149.1326, 152.0169, 169.9911, 175.1482, 193.1587, 193.1760, 195.4345, 201.9803	M+H	C13H20O	0	21.4889	21.095	21.0571	20.6337	20.8785	20.5475	21.7124	21.8193	21.4108	21.5924	21.6716	21.482	20.8974	20.8948	21.0216
FT3166NR	606.074	0.866	neg	UDP-GlcNAc	37557	https://cloud.oebiotech.com/#/lm/network/37557	HMDB0000290	5281	LMSL01010002	16264	C00043	ko00520,ko00524,ko00540,ko00541,ko00550,ko00552,ko01502,ko04931,ko05415	Amino sugar and nucleotide sugar metabolism|Neomycin, kanamycin and gentamicin biosynthesis|Lipopolysaccharide biosynthesis|O-Antigen nucleotide sugar biosynthesis|Peptidoglycan biosynthesis|Teichoic acid biosynthesis|Vancomycin resistance|Insulin resistance|Diabetic cardiomyopathy	445675	528-04-1	O(P(O)(=O)OC[C@@H]1[C@@H](O)[C@@H](O)[C@H](N2C(=O)NC(=O)C=C2)O1)P(O[C@H]1O[C@@H]([C@H]([C@@H]([C@H]1NC(C)=O)O)O)CO)(=O)O	LFTYTUAZOPRMMI-CFRASDGPSA-N	Nucleosides, nucleotides, and analogues	Pyrimidine nucleotides	Pyrimidine nucleotide sugars	Level 1	74.73	95.31	85.33	158.9256, 174.9793, 176.9358, 260.9565, 272.9572, 282.0379, 384.9841, 400.7864, 402.9920, 606.0748	M-H	C17H27N3O17P2	-0.33	20.8534	20.8205	20.4984	19.7886	20.1596	20.6532	21.2414	20.8141	20.9022	20.4998	20.4227	20.4727	20.7483	20.5579	20.3324
FT3862PR	360.15	0.744	pos	D-(+)-Trehalose	47326	https://cloud.oebiotech.com/#/lm/network/47326	HMDB0000975	5913		16551	C01083	ko00500,ko02010,ko02060	Starch and sucrose metabolism|ABC transporters|Phosphotransferase system (PTS)	7427	99-20-7	OC[C@H]1O[C@H](O[C@H]2O[C@H](CO)[C@@H](O)[C@H](O)[C@H]2O)[C@H](O)[C@@H](O)[C@@H]1O	HDTRYLNUVZCQOY-LIZSDCNHSA-N	Organic oxygen compounds	Organooxygen compounds	Carbohydrates and carbohydrate conjugates	Level 1	74.73	90.78	84.19	180.0873, 192.0243, 198.0969, 214.0068, 236.1115, 243.1712, 289.0925, 325.1143, 359.2390, 360.2115	M+NH4	C12H22O11	0.56	21.407	21.4721	21.4441	20.7102	20.6202	20.6612	21.467	21.6356	21.215	22.0077	21.9694	22.2506	21.1646	21.1082	20.9979
FT2153PR	256.227	9.749	pos	alpha-Bisabolol oxide A	61624	https://cloud.oebiotech.com/#/lm/network/61624	HMDB0038196				C16773			90806	22567-36-8	CC1=CCC(CC1)C1(C)CCC(O)C(C)(C)O1	WJHRAVIQWFQMKF-UHFFFAOYSA-N	Organoheterocyclic compounds	Oxanes	Unclassified	Level 1	74.73	98.09	83.71	165.1273, 175.1479, 177.1635, 179.1433, 179.1798, 203.1797, 221.1902, 239.2007, 256.2274, 256.2636	M+NH4	C15H26O2	0.78	23.8739	23.714	23.8975	24.022	23.9821	23.9297	23.7393	24.0766	23.9332	23.8093	23.8731	23.859	24.0442	23.8171	23.8334
FT3216PR	316.223	4.523	pos	Ile-Ala-Ile	260823	https://cloud.oebiotech.com/#/lm/network/260823		18107						145456039		CCC(C)C(C(=O)NC(C)C(=O)NC(C(C)CC)C(=O)O)N	QICVAHODWHIWIS-HTFCKZLJSA-N	Organic acids and derivatives	Carboxylic acids and derivatives	Amino acids, peptides, and analogues	Level 1	74.71	89.62	93.05	187.1069, 201.1243, 203.1391, 216.4546, 245.1858, 253.1896, 271.2022, 298.2108, 316.1880, 316.2231	M+H	C15H29N3O4	0	21.7043	21.9028	21.7894	16.4206	16.5979	18.6263	23.8058	24.9938	22.9303	20.8598	20.3228	20.4076	20.4257	19.669	20.0817
FT1772PR	233.113	1.159	pos	gamma-Glutamyl-2-aminobutyric acid	197261	https://cloud.oebiotech.com/#/lm/network/197261	HMDB0240645								16869-42-4	CC[C@H](NC(=O)CC[C@H](N)C(O)=O)C(O)=O	FUZOZPRKGAXGOB-WDSKDSINSA-N	Organic acids and derivatives	Carboxylic acids and derivatives	Amino acids, peptides, and analogues	Level 1	74.66	98.04	82.24	169.0973, 170.0812, 187.1078, 215.1029, 215.1382, 216.0866, 233.0785, 233.0889, 233.1132, 233.1487	M+H	C9H16N2O5	0.43	23.1362	22.738	22.808	21.4687	21.5435	22.131	23.8039	24.0328	23.1407	21.4441	18.0552	20.2477	23.5505	15.9742	23.529
FT3428PR	332.218	4.168	pos	Thr-Val-Ile	258818	https://cloud.oebiotech.com/#/lm/network/258818		16010						53923049		CCC(C)C(C(=O)O)NC(=O)C(C(C)C)NC(=O)C(C(C)O)N	ILUOMMDDGREELW-OSUNSFLBSA-N	Organic acids and derivatives	Carboxylic acids and derivatives	Amino acids, peptides, and analogues	Level 1	74.65	89.89	90.97	187.1447, 201.1041, 201.1233, 215.1391, 215.1568, 219.1344, 231.1703, 308.9001, 332.1564, 332.2168	M+H	C15H29N3O5	0.3	20.5378	20.5119	20.6022	15.0665	15.1298	15.5699	21.886	22.0767	21.472	20.3675	19.6687	18.2223	15.8754	17.5646	18.3111
FT1122PR	189.123	2.962	pos	Glycyl-Isoleucine	53873	https://cloud.oebiotech.com/#/lm/network/53873	HMDB0028844							259613		CCC(C)C(N=C(O)CN)C(O)=O	KGVHCTWYMPWEGN-UHFFFAOYSA-N	Organic acids and derivatives	Carboxylic acids and derivatives	Amino acids, peptides, and analogues	Level 1	74.61	98.48	87.06	121.9661, 125.0962, 132.1020, 143.1180, 166.9433, 167.6061, 171.1136, 186.5360, 189.1093, 189.1251	M+H	C8H16N2O3	0	24.2399	24.1963	24.0074	21.5959	22.6495	22.8719	25.1527	25.7188	24.6699	23.3206	21.8955	22.8526	24.3984	24.0591	24.6398
FT5435PR	527.158	0.727	pos	Manninotriose	550273	https://cloud.oebiotech.com/#/lm/network/550273									13382-86-0	O=C[C@H](O)[C@@H](O)[C@H](O)[C@H](O)CO[C@H]1O[C@H](CO[C@H]2O[C@H](CO)[C@H](O)[C@H](O)[C@H]2O)[C@H](O)[C@H](O)[C@H]1O	FZWBNHMXJMCXLU-YRBKNLIBSA-N	Lipids and lipid-like molecules	Fatty Acyls	Fatty acyl glycosides	Level 1	74.6	90.67	88.85	347.0948, 365.1056, 366.1076, 478.7842, 526.9930, 527.0288, 527.1586, 527.2908, 527.3227, 528.1633	M+Na	C18H32O16	0.19	23.8001	23.855	24.0368	22.4136	22.8056	22.9644	24.3036	24.5811	23.9897	24.6481	24.5933	24.7354	24.2365	23.9787	24.0127
FT3536PR	338.266	9.591	pos	Dehydrophytosphingosine	38926	https://cloud.oebiotech.com/#/lm/network/38926		53897	LMSP01030002	20386				14757418		OC[C@]([H])(N)[C@]([H])(O)[C@@](O)([H])CCC/C=C/CCCCCCCCC	CQKNELOTFUSOTP-HMTIOLNVSA-N	Organic nitrogen compounds	Organonitrogen compounds	Amines	Level 1	74.54	90.02	87.3	104.6003, 113.1160, 113.8426, 138.3372, 292.0131, 320.2269, 338.2664, 338.3337, 339.2690, 351.3935	M+Na	C18H37NO3	1.18	22.4329	22.3765	22.4482	22.568	22.466	22.8821	22.4179	22.719	22.6082	22.3372	22.7307	22.4374	22.5298	22.3169	22.532
FT0557PR	138.055	4.075	pos	Methyl nicotinate	54695	https://cloud.oebiotech.com/#/lm/network/54695	HMDB0029806	86513		451700				7151	93-60-7	COC(=O)C1=CN=CC=C1	YNBADRVTZLEFNH-UHFFFAOYSA-N	Organoheterocyclic compounds	Pyridines and derivatives	Pyridinecarboxylic acids and derivatives	Level 1	74.52	98.83	89.6	124.0395, 125.9053, 127.9136, 131.9749, 138.0169, 138.0332, 138.0552, 138.0905, 138.1005, 139.0590	M+H	C7H7NO2	-1.45	22.7688	22.6445	22.7885	21.7255	20.9734	22.9274	23.316	23.2292	22.3195	23.6392	23.3469	22.7007	21.931	21.2379	21.7345
FT1059NR	227.067	1.324	neg	2'-Deoxyuridine	46825	https://cloud.oebiotech.com/#/lm/network/46825	HMDB0000012	91		16450	C00526	ko00240	Pyrimidine metabolism	13712	951-78-0	OC[C@H]1O[C@H](C[C@@H]1O)N1C=CC(=O)NC1=O	MXHRCPNRJAMMIM-SHYZEUOFSA-N	Nucleosides, nucleotides, and analogues	Pyrimidine nucleosides	Pyrimidine 2'-deoxyribonucleosides	Level 1	74.51	98.3	77.75	72.1924, 74.6684, 92.5424, 94.0300, 124.9675, 143.0265, 165.7139, 184.0619, 214.4399, 227.0676	M-H	C9H12N2O5	0	19.5904	19.8655	19.7976	10.0688	12.8068	15.1537	19.6238	18.6494	19.0381	21.5927	21.0238	20.4037	20.0935	19.0167	19.95
FT1657PR	228.098	0.773	pos	2'-Deoxycytidine	46826	https://cloud.oebiotech.com/#/lm/network/46826	HMDB0000014	3367		15698	C00881	ko00240	Pyrimidine metabolism	13711	951-77-9	NC1=NC(=O)N(C=C1)[C@H]1C[C@H](O)[C@@H](CO)O1	CKTSBUTUHBMZGZ-SHYZEUOFSA-N	Nucleosides, nucleotides, and analogues	Pyrimidine nucleosides	Pyrimidine 2'-deoxyribonucleosides	Level 1	74.5	93.54	88.62	168.7452, 170.1003, 181.0585, 181.0741, 181.9517, 183.0746, 186.9570, 222.0856, 228.0986, 228.2320	M+H	C9H13N3O4	1.32	23.6835	23.6122	23.6171	23.1879	24.0519	24.7513	23.6463	22.7464	22.8494	24.1904	24.4981	23.6147	24.5701	24.0383	24.535
FT1969PR	246.145	2.666	pos	Pyroglutamylvaline	115428	https://cloud.oebiotech.com/#/lm/network/115428	HMDB0094651	452554		132991				152416	21282-10-0	CC(C)[C@H](NC(=O)[C@@H]1CCC(=O)N1)C(O)=O	DTSWLLBBGHRXQH-XPUUQOCRSA-N	Organic acids and derivatives	Carboxylic acids and derivatives	Amino acids, peptides, and analogues	Level 1	74.48	92.88	85.62	166.0862, 169.0964, 183.1128, 187.1081, 200.1390, 208.9844, 211.1088, 212.0916, 229.1188, 246.1457	M+NH4	C10H16N2O4	0	20.999	20.8231	20.898	18.1399	19.5356	19.395	21.7137	22.114	22.0566	19.7497	18.7428	19.0244	20.5714	20.6408	21.1772
FT3395PR	330.202	3.934	pos	Thr-Pro-Leu	264333	https://cloud.oebiotech.com/#/lm/network/264333		21786						71351422		CC(C)CC(C(=O)O)NC(=O)C1CCCN1C(=O)C(C(C)O)N	DEGCBBCMYWNJNA-RHYQMDGZSA-N	Organic acids and derivatives	Carboxylic acids and derivatives	Amino acids, peptides, and analogues	Level 1	74.47	89.89	89.46	288.2042, 299.6988, 312.1919, 320.6927, 330.2024, 330.6964, 345.2246, 444.3179, 458.3116, 559.3463	M+H	C15H27N3O5	0.3	21.1588	21.1783	21.1537	17.0311	16.3147	14.1183	22.8599	23.0505	22.2214	19.8746	19.048	17.6207	20.2886	19.6584	20.3559
FT2988PR	302.207	4.606	pos	Gly-Ile-Ile	258712	https://cloud.oebiotech.com/#/lm/network/258712		15900						145455641		CCC(C)C(C(=O)NC(C(C)CC)C(=O)O)NC(=O)CN	AAHSHTLISQUZJL-QSFUFRPTSA-N	Organic acids and derivatives	Carboxylic acids and derivatives	Amino acids, peptides, and analogues	Level 1	74.46	90.75	87.07	171.1429, 184.1447, 198.0394, 214.6467, 239.1750, 245.1857, 272.0442, 284.1971, 302.1474, 302.2078	M+H	C14H27N3O4	0.33	21.6208	21.7983	21.7836	16.6307	16.2603	8.22704	23.4262	23.5727	22.4207	20.9129	20.7698	20.6456	18.1816	19.249	19.8947
FT1025PR	181.122	8.052	pos	Dihydroactinidiolide	59127	https://cloud.oebiotech.com/#/lm/network/59127	HMDB0035240	90552						27209	15356-74-8	CC12CCCC(C)(C)C1=CC(=O)O2	IMKHDCBNRDRUEB-UHFFFAOYSA-N	Organoheterocyclic compounds	Benzofurans	Unclassified	Level 1	74.42	97.57	79.38	148.9616, 153.1957, 157.9738, 163.1117, 163.1244, 171.9776, 178.3581, 181.0647, 181.1224, 181.1571	M+H	C11H16O2	0	22.0915	22.3213	22.1034	20.1647	21.0043	20.8781	22.5202	22.2728	22.3409	23.0015	22.811	22.4821	20.7223	21.8715	21.21
FT3126PR	310.31	13.892	pos	3,7,11,15-Tetramethyl-6,10,14-hexadecatrien-1-ol	6187	https://cloud.oebiotech.com/#/lm/network/6187	HMDB0032147	46161	LMFA05000210					5365870	36237-66-8	OCCC(C)CC/C=C(\C)/CC/C=C(\C)/CC/C=C(\C)/C	ZKWFMIAGZQACFE-NWLVNBMCSA-N	Lipids and lipid-like molecules	Prenol lipids	Diterpenoids	Level 1	74.4	98.47	79.47	212.2006, 219.2107, 226.2174, 241.1222, 254.2479, 264.1254, 275.2734, 293.2838, 310.2331, 310.3104	M+NH4	C20H36O	0.97	26.17	26.0126	26.2492	25.726	25.8062	25.5777	25.8786	26.9572	26.4216	25.9457	26.2304	26.2041	26.6082	25.7562	25.7638
FT3648PR	344.279	11.386	pos	Ceriporic acid A	2927	https://cloud.oebiotech.com/#/lm/network/2927		45935	LMFA01170126					52921868		C(C(=C)[C@H](C(O)=O)CCCCCCCCCCCCCC)(=O)O	CJCOOGIIQHVIQI-QGZVFWFLSA-N	Lipids and lipid-like molecules	Fatty Acyls	Fatty acids and conjugates	Level 1	74.4	97.75	92.57	263.0577, 265.7536, 280.2664, 295.2303, 308.2577, 314.2045, 326.2281, 326.2344, 326.2689, 344.2797	M+NH4	C19H34O4	0.29	22.2456	22.4084	22.4028	17.2631	19.7613	19.9561	22.6527	22.5363	22.107	23.1436	22.2672	23.2528	22.325	22.2038	22.7341
FT2223PR	261.144	1.528	pos	Leucyl-Glutamate	53951	https://cloud.oebiotech.com/#/lm/network/53951	HMDB0028928							5259589		CC(C)CC(N)C(=O)NC(CCC(O)=O)C(O)=O	NFNVDJGXRFEYTK-UHFFFAOYSA-N	Organic acids and derivatives	Carboxylic acids and derivatives	Amino acids, peptides, and analogues	Level 1	74.37	92.28	85.5	135.6973, 148.0605, 150.0584, 151.5899, 167.0822, 186.8621, 215.1388, 226.1066, 243.1340, 261.1447	M+H	C11H20N2O5	0.38	23.0502	23.4194	23.1037	21.6554	23.094	23.0462	24.4255	24.3143	24.0764	22.2283	19.3752	21.5921	23.5355	23.1133	23.7179
FT2418NR	401.088	7.251	neg	5,2',5'-Trihydroxy-3,7,8-trimethoxyflavone 2'-acetate	33172	https://cloud.oebiotech.com/#/lm/network/33172		51499	LMPK12113087					44259911		C1(OC)=C(OC)C2OC(C3C(CC(O)=O)=CC=C(O)C=3)=C(OC)C(=O)C=2C(O)=C1	QLXHITSYJNILTR-UHFFFAOYSA-N	Phenylpropanoids and polyketides	Flavonoids	O-methylated flavonoids	Level 1	74.33	96.51	78.94	157.6908, 178.4684, 181.0663, 184.1775, 204.6962, 225.0564, 313.0712, 352.0942, 357.0634, 401.0871	M-H	C20H18O9	0.25	18.9655	18.9267	18.8857	18.9343	19.0446	18.9248	18.7567	18.8829	18.9638	19.1818	18.9114	19.0204	19.0469	18.934	18.9552
FT1529PR	218.15	0.608	pos	Alanyllysine	53732	https://cloud.oebiotech.com/#/lm/network/53732	HMDB0028692	85608		132403				7016106	6366-77-4	C[C@H](N)C(=O)N[C@@H](CCCCN)C(O)=O	QXRNAOYBCYVZCD-BQBZGAKWSA-N	Organic acids and derivatives	Carboxylic acids and derivatives	Amino acids, peptides, and analogues	Level 1	74.28	93.5	80.11	159.9694, 176.9728, 183.1138, 190.9890, 200.1411, 200.9731, 201.1237, 209.4806, 218.1501, 218.9837	M+H	C9H19N3O3	0	21.073	21.2105	21.2706	19.4525	21.271	20.8863	21.9949	22.0271	22.0731	20.4552	18.8805	17.7768	17.805	15.0319	20.3965
FT4907PR	460.269	9.797	pos	Pectachol	62376	https://cloud.oebiotech.com/#/lm/network/62376	HMDB0039064	93670		175561				78178168	81729-14-8	COC1=C(OCC2C(=C)CCC3C(C)(C)C(O)CCC23C)C(OC)=C2OC(=O)C=CC2=C1	QISGCNZPAGFKFT-UHFFFAOYSA-N	Phenylpropanoids and polyketides	Coumarins and derivatives	Unclassified	Level 1	74.28	98.98	94.6	295.1179, 297.2426, 397.2003, 399.1906, 415.0971, 415.2116, 416.2156, 417.2016, 460.2701, 461.2733	M+NH4	C26H34O6	0.87	25.5915	25.5993	25.4992	24.9063	24.4856	25.5148	25.8251	25.4421	25.8027	25.8427	24.6897	25.0344	25.8297	24.6269	24.9967
FT3549PR	338.341	15.056	pos	Erucamide	8591	https://cloud.oebiotech.com/#/lm/network/8591		64926	LMFA08010028	142245				5365371	112-84-5	O=C(CCCCCCCCCCC/C=C\CCCCCCCC)N	UAUDZVJPLUQNMU-KTKRTIGZSA-N	Lipids and lipid-like molecules	Fatty Acyls	Fatty amides	Level 1	74.27	99.59	79.84	212.2007, 226.2162, 240.2320, 254.2474, 268.2638, 282.2793, 303.3046, 321.3153, 338.3416, 339.3450	M+H	C22H43NO	0.89	27.7681	28.5761	28.1028	28.4366	28.139	28.4649	28.4365	28.232	28.5116	28.226	27.1245	27.5675	28.1116	27.9433	28.1077
FT5375PR	520.34	10.401	pos	PC(18:2/0:0)	19838	https://cloud.oebiotech.com/#/lm/network/19838		40300	LMGP01050034					24779467		[C@](COP(=O)([O-])OCC[N+](C)(C)C)([H])(O)COC(/C=C/C=C/CCCCCCCCCCCCC)=O	CLDXAAPENVNFAW-JRMAHNDFSA-N	Lipids and lipid-like molecules	Glycerophospholipids	Glycerophosphocholines	Level 1	74.26	95.04	93.43	248.9659, 258.1103, 337.2730, 365.2720, 502.3290, 503.3347, 520.3398, 520.5006, 521.3433, 521.4172	M+H	C26H50NO7P	0.38	23.4053	23.2187	23.4116	20.0063	19.6729	17.9713	23.9305	24.1421	23.9288	23.236	22.6481	22.4017	22.9151	22.3479	23.2248
FT6351PR	689.211	0.708	pos	Stachyose	48132	https://cloud.oebiotech.com/#/lm/network/48132	HMDB0003553	6951		17164	C01613	ko00052	Galactose metabolism	439531	470-55-3	OC[C@H]1O[C@@](CO)(O[C@H]2O[C@H](CO[C@H]3O[C@H](CO[C@H]4O[C@H](CO)[C@H](O)[C@H](O)[C@H]4O)[C@H](O)[C@H](O)[C@H]3O)[C@@H](O)[C@H](O)[C@H]2O)[C@@H](O)[C@@H]1O	UQZIYBXSHAGNOE-XNSRJBNMSA-N	Organic oxygen compounds	Organooxygen compounds	Carbohydrates and carbohydrate conjugates	Level 1	74.22	90.43	84.08	407.1157, 408.1175, 427.9228, 494.3904, 527.1585, 528.1581, 599.9285, 689.2109, 690.2140, 690.3266	M+Na	C24H42O21	0.29	23.3574	23.5392	23.4224	22.1373	22.7632	23.0733	23.6329	23.7751	23.2428	23.8968	23.7346	24.0251	23.8131	23.4076	23.2871
FT3656PR	345.213	4.147	pos	Asn-Val-Leu	259731	https://cloud.oebiotech.com/#/lm/network/259731		16952						145454323		CC(C)CC(C(=O)O)NC(=O)C(C(C)C)NC(=O)C(CC(=O)N)N	CBHVAFXKOYAHOY-NHCYSSNCSA-N	Organic acids and derivatives	Carboxylic acids and derivatives	Amino acids, peptides, and analogues	Level 1	74.22	89.47	86.13	311.1592, 327.2018, 328.1851, 338.1312, 345.2139, 442.0577, 445.8544, 452.6167, 459.6102, 488.3080	M+H	C15H28N4O5	0.58	19.4703	19.6693	19.3704	12.9753	14.9958	15.5825	21.2484	21.4423	20.7527	18.6248	17.5659	18.0574	17.2642	15.8881	18.3485
FT0614NR	173.082	4.796	neg	Suberic acid	2816	https://cloud.oebiotech.com/#/lm/network/2816	HMDB0000893	4243	LMFA01170001	9300	C08278			10457	505-48-6	OC(CCCCCCC(=O)O)=O	TYFQFVWCELRYAO-UHFFFAOYSA-N	Lipids and lipid-like molecules	Fatty Acyls	Fatty acids and conjugates	Level 1	74.16	94.8	86.89	104.9540, 111.0818, 113.3705, 115.9207, 116.9289, 128.8786, 164.3470, 164.7432, 166.9693, 173.0821	M-H	C8H14O4	-1.16	19.6045	19.8159	19.6788	19.6869	19.7117	19.6	19.531	19.676	19.824	19.8211	20.2294	19.8914	19.6978	19.7531	19.9229
FT1243PR	198.124	0.729	pos	L-Histidine trimethylbetaine	54380	https://cloud.oebiotech.com/#/lm/network/54380	HMDB0029422			15781	C05575	ko00340	Histidine metabolism	3083620	534-30-5	C[N+](C)(C)C(CC1=CN=CN1)C([O-])=O	GPPYTCRVKHULJH-UHFFFAOYSA-N	Organic acids and derivatives	Carboxylic acids and derivatives	Amino acids, peptides, and analogues	Level 1	74.15	94.02	80.18	154.1240, 154.1339, 156.9657, 180.0517, 181.0588, 182.8067, 198.0624, 198.0848, 198.1238, 204.3973	M+H	C9H15N3O2	0	22.1338	22.2382	22.5405	22.4184	22.7468	23.0647	21.2536	21.4423	21.3523	21.8829	22.0739	21.7874	22.6844	22.3334	22.3948
FT0205NR	128.036	1.101	neg	Pyroglutamic acid	46966	https://cloud.oebiotech.com/#/lm/network/46966	HMDB0000267	3251		18183	C01879	ko00480	Glutathione metabolism	7405	98-79-3	OC(=O)[C@@H]1CCC(=O)N1	ODHCTXKNWHHXJC-VKHMYHEASA-N	Organic acids and derivatives	Carboxylic acids and derivatives	Amino acids, peptides, and analogues	Level 1	74.11	96.58	86.82	92.5446, 101.0246, 128.0104, 128.0356, 128.8589, 128.8783, 128.9019, 129.0194, 129.0396, 135.3809	M-H	C5H7NO3	-2.19	21.3555	20.9941	21.2674	19.967	19.8202	21.1204	21.5136	21.7633	21.8177	20.7652	20.7559	20.483	21.4125	21.0533	21.5746
FT3252PR	318.202	4.165	pos	Ser-Leu-Val	262288	https://cloud.oebiotech.com/#/lm/network/262288		19643						101769071		CC(C)CC(C(=O)NC(C(C)C)C(=O)O)NC(=O)C(CO)N	IXZHZUGGKLRHJD-DCAQKATOSA-N	Organic acids and derivatives	Carboxylic acids and derivatives	Amino acids, peptides, and analogues	Level 1	74.11	90.08	92.18	201.1886, 215.1396, 231.1700, 254.8432, 263.5614, 272.8540, 276.8736, 299.8872, 300.1925, 318.2027	M+H	C14H27N3O5	0.31	20.4996	20.4481	20.4477	14.1394	17.7698	17.7994	21.9001	22.1705	21.5009	19.6426	19.1226	18.8742	19.116	18.5902	19.8312
FT1729PR	230.211	7.292	pos	13-amino-tridecanoic acid	2457	https://cloud.oebiotech.com/#/lm/network/2457		74859	LMFA01100006					5182019		C(CCCCCCCCCCCCN)(=O)O	YHNQOXAUNKFXNZ-UHFFFAOYSA-N	Lipids and lipid-like molecules	Fatty Acyls	Fatty acids and conjugates	Level 1	74.07	92.18	86.75	149.1329, 153.1268, 177.1639, 177.1794, 195.1743, 204.8430, 212.2011, 213.1849, 230.1399, 230.2115	M+H	C13H27NO2	0.43	19.9048	20.2707	19.829	17.9931	17.6077	17.0724	20.5784	22.4436	20.3642	19.2838	19.2802	19.7112	18.9441	17.7962	17.9676
FT1546PR	219.134	2.581	pos	Ser-Leu	211803	https://cloud.oebiotech.com/#/lm/network/211803	HMDB0258242									CC(C)CC(NC(=O)C(N)CO)C(O)=O	NFDYGNFETJVMSE-UHFFFAOYSA-N	Organic acids and derivatives	Carboxylic acids and derivatives	Amino acids, peptides, and analogues	Level 1	74.06	93.86	88.76	132.1019, 141.9586, 159.9692, 173.1286, 182.9853, 185.9848, 201.1233, 203.1429, 219.1338, 219.1740	M+H	C9H18N2O4	0	23.0242	23.0182	23.141	20.704	22.0517	22.4915	24.483	24.8566	24.24	21.3923	19.973	20.9475	22.3015	22.3112	22.6437
FT1295NR	253.217	12.532	neg	Palmitoleic acid	565	https://cloud.oebiotech.com/#/lm/network/565	HMDB0003229	188	LMFA01030056	28716	C08362	ko00061	Fatty acid biosynthesis	445638	373-49-9	C(CCCCCCC(=O)O)/C=C\CCCCCC	SECPZKHBENQXJG-FPLPWBNLSA-N	Lipids and lipid-like molecules	Fatty Acyls	Fatty acids and conjugates	Level 1	73.98	98.67	72.23	116.9289, 117.9289, 120.9781, 133.2116, 149.4181, 169.1828, 179.8380, 184.2709, 200.5841, 253.2174	M-H	C16H30O2	0.39	21.0174	21.0296	21.3536	19.8072	21.1566	20.5138	22.465	22.5286	21.5891	20.4059	19.7917	19.5356	21.0701	20.5204	21.3255
FT4720PR	438.261	9.75	pos	PE(15:1/0:0)	21176	https://cloud.oebiotech.com/#/lm/network/21176		77681	LMGP02050015					52925134		[C@](COP(=O)(O)OCCN)([H])(O)COC(CCCCCCC/C=C\CCCCC)=O	MTAKQPCXFDXVHS-LIXSYLKWSA-N	Lipids and lipid-like molecules	Glycerophospholipids	Glycerophosphoethanolamines	Level 1	73.95	97.64	74.94	297.2424, 298.2457, 330.1107, 377.2085, 420.2509, 421.2557, 438.1975, 438.2611, 439.2650, 449.8354	M+H	C20H40NO7P	0.46	22.8989	22.8342	22.9994	17.1552	17.833	17.5497	23.6954	24.2076	23.4177	23.7003	23.2766	23.2287	16.6481	17.6758	19.3456
FT1014NR	221.155	10.79	neg	Acetaldehyde butyl phenethyl acetal	61310	https://cloud.oebiotech.com/#/lm/network/61310	HMDB0037820	92631						62876	64577-91-9	CCCCOC(C)OCCC1=CC=CC=C1	JBEADRDKGADTFN-UHFFFAOYSA-N	Benzenoids	Benzene and substituted derivatives	Unclassified	Level 1	73.93	97.82	83.85	57.9094, 71.5640, 85.1989, 88.6869, 136.2377, 143.6070, 202.8890, 221.1549, 222.1583, 236.3622	M-H	C14H22O2	0	20.0419	20.0219	20.201	19.977	19.6685	19.8931	19.9875	19.8474	20.0109	19.8665	19.8023	19.9514	19.7564	19.7713	19.7831
FT3324PR	324.326	14.478	pos	trans-11S,12S-Epoxy-6Z,9Z-heneicosadiene	10110	https://cloud.oebiotech.com/#/lm/network/10110		98315	LMFA12000325					10494907		CCCCC/C=C\C/C=C\[C@@H]1O[C@H]1CCCCCCCCC	AZNAATMZDDJQSS-SCMRAZOXSA-N	Organoheterocyclic compounds	Epoxides	Unclassified	Level 1	73.92	98.26	75.35	268.2644, 282.9097, 283.2842, 284.2949, 289.2892, 291.6004, 307.2990, 324.3261, 324.3654, 325.3288	M+NH4	C21H38O	0.62	22.1912	22.229	22.1894	21.5438	21.9388	21.6628	22.038	22.5821	22.7186	22.0677	22.3654	21.7625	22.5064	21.6732	21.3988
FT0228NR	132.03	0.719	neg	L-Aspartic acid	46920	https://cloud.oebiotech.com/#/lm/network/46920	HMDB0000191	15		17053	C00049	ko00220,ko00250,ko00260,ko00261,ko00270,ko00300,ko00340,ko00410,ko00460,ko00470,ko00710,ko00760,ko00770,ko00970,ko00997,ko00998,ko00999,ko02010,ko02030,ko04080,ko04974,ko05230	Arginine biosynthesis|Alanine, aspartate and glutamate metabolism|Glycine, serine and threonine metabolism|Monobactam biosynthesis|Cysteine and methionine metabolism|Lysine biosynthesis|Histidine metabolism|beta-Alanine metabolism|Cyanoamino acid metabolism|D-Amino acid metabolism|Carbon fixation in photosynthetic organisms|Nicotinate and nicotinamide metabolism|Pantothenate and CoA biosynthesis|…	5960	56-84-8	N[C@@H](CC(O)=O)C(O)=O	CKLJMWTZIZZHCS-REOHCLBHSA-N	Organic acids and derivatives	Carboxylic acids and derivatives	Amino acids, peptides, and analogues	Level 1	73.91	99.06	80.19	114.1244, 115.0039, 132.0199, 132.0230, 132.0305, 132.0407, 132.8682, 132.9469, 133.0340, 134.5649	M-H	C4H7NO4	-1.74	22.7249	22.719	23.1048	22.1079	22.6689	22.4277	23.4227	23.3652	23.2812	23.8725	23.6681	23.0199	23.0245	22.4902	22.8804
FT2225PR	261.144	3.227	pos	Glutamylleucine	53857	https://cloud.oebiotech.com/#/lm/network/53857	HMDB0028823	44684		73506				9856500	5969-52-8	CC(C)C[C@H](NC(=O)[C@@H](N)CCC(O)=O)C(O)=O	YBAFDPFAUTYYRW-YUMQZZPRSA-N	Organic acids and derivatives	Carboxylic acids and derivatives	Amino acids, peptides, and analogues	Level 1	73.91	92.28	89.03	197.1285, 197.1474, 225.1238, 237.9088, 243.1340, 243.1592, 261.0546, 261.1302, 263.7218, 264.7794	M+H	C11H20N2O5	0.38	22.3385	22.2734	22.3382	19.2518	20.2426	20.4578	23.0758	23.5757	23.5538	21.8116	20.8313	20.3852	22.2502	21.7823	22.6444
FT2958PR	300.192	3.61	pos	Leu-Pro-Ala	261461	https://cloud.oebiotech.com/#/lm/network/261461		18779						101118226		CC(C)CC(C(=O)N1CCCC1C(=O)NC(C)C(=O)O)N	WMIOEVKKYIMVKI-DCAQKATOSA-N	Organic acids and derivatives	Carboxylic acids and derivatives	Amino acids, peptides, and analogues	Level 1	73.88	90.61	87.52	253.8809, 254.8885, 268.0499, 269.0340, 276.8973, 282.1830, 295.9365, 300.1918, 301.0615, 301.1410	M+H	C14H25N3O4	0	20.3086	20.1223	20.1298	14.387	17.9027	16.6522	22.2088	22.0209	21.6058	19.9372	19.9996	18.8724	17.2032	17.6112	18.448
FT3142PR	311.258	12.736	pos	METHOPRENE (S)	266805	https://cloud.oebiotech.com/#/lm/network/266805		44012			C14308			1711973	40596-69-8	CC(C)OC(=O)C=C(C)C=CCC(C)CCCC(C)(C)OC	NFGXHKASABOEEW-GYMWBFJFSA-N	Lipids and lipid-like molecules	Prenol lipids	Sesquiterpenoids	Level 1	73.86	95.87	83.97	181.1225, 183.1379, 184.8889, 195.1381, 233.2266, 243.2108, 251.2369, 261.2213, 279.2319, 311.2582	M+H	C19H34O3	1.29	24.5395	24.2184	24.2193	22.2139	22.3603	22.4948	24.4147	25.3401	23.5886	24.2018	24.0533	23.6039	24.7527	22.6731	24.5269
FT1124PR	189.123	2.578	pos	Gly-Ile	266169	https://cloud.oebiotech.com/#/lm/network/266169		23851						6992386		CCC(C)C(C(=O)[O-])NC(=O)C[NH3+]	KGVHCTWYMPWEGN-FSPLSTOPSA-N	Organic acids and derivatives	Carboxylic acids and derivatives	Amino acids, peptides, and analogues	Level 1	73.84	94.82	88.93	148.9783, 149.0241, 165.9630, 166.9435, 167.0550, 168.9325, 171.1135, 189.0546, 189.1096, 189.1256	M+H	C8H16N2O3	0	23.0166	23.0912	23.057	20.3205	21.3799	21.8192	24.0136	24.5469	23.8031	22.5685	21.1002	22.1248	23.357	23.2219	23.6596
FT1823PR	237.123	3.749	pos	Alanylphenylalanine	53734	https://cloud.oebiotech.com/#/lm/network/53734	HMDB0028694			73807				96814	3061-90-3	C[C@H](N)C(=O)N[C@@H](CC1=CC=CC=C1)C(O)=O	OMNVYXHOSHNURL-WPRPVWTQSA-N	Organic acids and derivatives	Carboxylic acids and derivatives	Amino acids, peptides, and analogues	Level 1	73.83	97.5	85.05	131.0493, 131.9508, 149.0596, 166.0863, 172.9775, 191.1180, 213.9230, 237.0148, 237.1236, 237.1460	M+H	C12H16N2O3	0.84	22.8151	22.9557	22.663	19.3948	21.0174	21.2865	24.2986	24.6057	24.1711	22.147	21.3182	21.2481	21.4884	21.4826	21.7256
FT2952NR	539.138	0.719	neg	Panose	274803	https://cloud.oebiotech.com/#/lm/network/274803		65526			C00713			94448	33401-87-5	C(C1C(C(C(C(O1)OCC2C(C(C(C(O2)OC(C(CO)O)C(C(C=O)O)O)O)O)O)O)O)O)O	ZCLAHGAZPPEVDX-MQHGYYCBSA-N	Organic oxygen compounds	Organooxygen compounds	Carbohydrates and carbohydrate conjugates	Level 1	73.79	96.66	79.28	323.0991, 341.1113, 377.0872, 383.1186, 503.0834, 503.1619, 503.2389, 539.0165, 539.1384, 540.1418	M+Cl	C18H32O16	0.19	22.9105	22.765	22.9125	21.4999	22.3324	22.0932	23.272	23.8347	23.1553	23.8212	23.6292	23.4588	23.055	22.8973	23.0052
FT3815PR	357.142	5.638	pos	3'-N'-Acetylfusarochromanone	61042	https://cloud.oebiotech.com/#/lm/network/61042	HMDB0037499	92377		175263				102571616	120976-97-8	CC(=O)NC(CO)CC(=O)C1=CC=C2OC(C)(C)CC(=O)C2=C1N	VXRAAUKUZQYZRW-UHFFFAOYSA-N	Organoheterocyclic compounds	Benzopyrans	1-benzopyrans	Level 1	73.79	90.47	78.53	246.2215, 281.1262, 299.1363, 322.1526, 325.1160, 326.1220, 357.1422, 358.1466, 366.1415, 378.8117	M+Na	C17H22N2O5	0.84	23.3913	23.6926	23.5604	22.7411	23.2317	22.9278	23.328	23.5322	22.68	23.5216	23.3839	23.5412	23.8694	23.9157	23.6226
FT1898PR	243.134	4.455	pos	3'-Hydroxyamobarbital	201465	https://cloud.oebiotech.com/#/lm/network/201465	HMDB0246097	497						121454	1421-07-4	CCC1(CCC(C)(C)O)C(=O)NC(=O)NC1=O	PUVZPWLDMBLALZ-UHFFFAOYSA-N	Organoheterocyclic compounds	Diazines	Pyrimidines and pyrimidine derivatives	Level 1	73.78	92.74	78.4	160.9712, 178.9603, 185.9845, 186.9878, 197.1286, 197.1470, 201.9768, 202.9547, 225.1239, 243.1345	M+H	C11H18N2O4	-0.41	21.2415	20.7453	21.2004	14.2645	18.3852	18.2619	21.9526	21.8646	21.5276	20.1847	19.9442	19.9553	20.9227	20.7074	21.508
FT2948PR	299.258	11.438	pos	19-HOME(9Z)	3135	https://cloud.oebiotech.com/#/lm/network/3135		35569	LMFA02000181	79312	C19616	ko00073	Cutin, suberine and wax biosynthesis	5312773		C(CCCCCCC/C=C\CCCCCCCCO)(=O)O	LQUHZVLTTWMBTO-UPHRSURJSA-N	Lipids and lipid-like molecules	Fatty Acyls	Fatty acids and conjugates	Level 1	73.76	98	91.31	185.1539, 189.1638, 193.1590, 207.1739, 221.2269, 245.2263, 253.0394, 263.2373, 281.2481, 299.2577	M+H	C18H34O3	0.67	21.9309	22.0234	21.6754	22.2921	21.4578	21.7802	21.9673	21.6115	21.2047	16.2855	18.3063	19.0283	22.1294	22.166	23.0338
FT0632NR	175.047	0.734	neg	Allantoic acid	47454	https://cloud.oebiotech.com/#/lm/network/47454	HMDB0001209	343		30837	C00499	ko00230	Purine metabolism	203	99-16-1	NC(=O)NC(NC(N)=O)C(O)=O	NUCLJNSWZCHRKL-UHFFFAOYSA-N	Organic acids and derivatives	Carboxylic acids and derivatives	Amino acids, peptides, and analogues	Level 1	73.75	95.87	73.95	115.0150, 116.9286, 117.0197, 132.0314, 132.0417, 163.3564, 174.8400, 174.8622, 174.9972, 175.8403	M-H	C4H8N4O4	-0.57	19.6437	19.7404	19.5856	17.8819	18.5474	18.7895	20.1869	20.9998	20.4698	19.8357	19.5571	19.8804	20.03	19.7608	19.9457
FT2821PR	293.247	13.86	pos	Methyl linolenate	267106	https://cloud.oebiotech.com/#/lm/network/267106		44776						5319706	301-00-8	CCC=CCC=CCC=CCCCCCCCC(=O)OC	DVWSXZIHSUZZKJ-YSTUJMKBSA-N	Lipids and lipid-like molecules	Fatty Acyls	Lineolic acids and derivatives	Level 1	73.72	97.94	92.36	223.1684, 229.9045, 243.2104, 251.1981, 252.9206, 261.2214, 293.1393, 293.2146, 293.2474, 293.2797	M+H	C19H32O2	1.02	21.3854	21.7367	21.951	18.796	19.867	19.9181	23.4085	23.4281	22.8008	21.5343	21.2852	21.3866	20.9848	20.7	21.3666
FT2305NR	377.085	0.719	neg	D-Glucose, 6-O-alpha-D-glucopyranosyl-	212825	https://cloud.oebiotech.com/#/lm/network/212825	HMDB0259486									OCC1OC(OCC(O)C(O)C(O)C(O)C=O)C(O)C(O)C1O	AYRXSINWFIIFAE-UHFFFAOYSA-N	Lipids and lipid-like molecules	Fatty Acyls	Fatty acyl glycosides	Level 1	73.7	97.35	75.73	179.0568, 215.0332, 221.0669, 237.2332, 263.0765, 320.8852, 341.1088, 377.0858, 378.0920, 402.0236	M+Cl	C12H22O11	0.8	24.6516	24.7299	24.7647	24.2696	24.9573	24.9383	24.6127	25.0664	24.7753	25.2985	24.882	24.9482	25.1606	24.7748	25.1298
FT2409PR	272.222	8.685	pos	N-LAUROYLSARCOSINE	209184	https://cloud.oebiotech.com/#/lm/network/209184	HMDB0255165							7348		CCCCCCCCCCCC(=O)N(C)CC(O)=O	BACYUWVYYTXETD-UHFFFAOYSA-N	Organic acids and derivatives	Carboxylic acids and derivatives	Amino acids, peptides, and analogues	Level 1	73.7	97.16	82.68	226.2174, 230.1405, 231.1244, 236.2007, 238.4486, 245.3755, 254.1901, 254.2114, 272.1496, 273.2063	M+H	C15H29NO3	0.73	21.2729	21.2861	21.4223	21.2869	21.258	21.0224	21.1183	21.515	21.308	21.0603	21.1744	21.4308	21.4627	21.0807	21.019
FT3056NR	565.048	0.859	neg	Uridine-5'-diphosphate-glucose	46974	https://cloud.oebiotech.com/#/lm/network/46974	HMDB0000286	3598		46229	C00029	ko00040,ko00052,ko00053,ko00500,ko00520,ko00524,ko00541,ko00561,ko00908,ko01051	Pentose and glucuronate interconversions|Galactose metabolism|Ascorbate and aldarate metabolism|Starch and sucrose metabolism|Amino sugar and nucleotide sugar metabolism|Neomycin, kanamycin and gentamicin biosynthesis|O-Antigen nucleotide sugar biosynthesis|Glycerolipid metabolism|Zeatin biosynthesis|Biosynthesis of ansamycins	8629	133-89-1	OC[C@H]1O[C@H](OP(O)(=O)OP(O)(=O)OC[C@H]2O[C@H]([C@H](O)[C@@H]2O)N2C=CC(=O)NC2=O)[C@H](O)[C@@H](O)[C@@H]1O	HSCJRCZFDFQWRP-JZMIEXBBSA-N	Nucleosides, nucleotides, and analogues	Pyrimidine nucleotides	Pyrimidine nucleotide sugars	Level 1	73.63	94.08	82.05	211.0021, 241.0109, 272.9565, 317.5268, 323.0284, 352.6335, 384.9864, 464.7459, 475.5433, 565.0482	M-H	C15H24N2O17P2	0	20.253	20.2159	20.2209	19.9632	20.4943	20.6713	20.6919	20.3475	20.0694	19.6411	19.9927	20.0487	20.091	20.0584	19.2942
FT3494PR	336.192	4.405	pos	Val-Ala-Phe	265582	https://cloud.oebiotech.com/#/lm/network/265582		23084						25183088		CC(C)C(C(=O)NC(C)C(=O)NC(CC1=CC=CC=C1)C(=O)O)N	JFAWZADYPRMRCO-UBHSHLNASA-N	Organic acids and derivatives	Carboxylic acids and derivatives	Amino acids, peptides, and analogues	Level 1	73.62	88.35	84.45	163.8279, 166.0865, 171.1129, 185.5101, 203.5560, 218.6915, 237.1233, 257.1786, 336.1523, 336.1919	M+H	C17H25N3O4	0.59	20.3007	20.5438	20.6067	13.609	8.22704	15.6904	22.1666	22.4561	21.1729	19.9004	19.8545	19.032	18.9296	17.6691	18.5736
FT0033PR	76.0757	0.706	pos	Trimethylamine N-oxide	47300	https://cloud.oebiotech.com/#/lm/network/47300	HMDB0000925	3773		15724	C01104	ko00680,ko02020	Methane metabolism|Two-component system	1145	1184-78-7	C[N+](C)(C)[O-]	UYPYRKYUKCHHIB-UHFFFAOYSA-N	Organic nitrogen compounds	Organonitrogen compounds	Aminoxides	Level 1	73.61	97.89	72.92	58.0701, 58.0715, 58.0754, 58.0784, 63.9893, 76.0392, 76.0758, 92.5439, 108.9733, 135.5450	M+H	C3H9NO	-0.79	22.7472	22.7344	22.9379	18.4905	19.3914	18.1193	23.3987	22.9691	23.1277	23.6129	23.9717	22.7875	22.5137	21.9232	22.8781
FT2896PR	296.258	10.727	pos	alpha-calendic acid	651	https://cloud.oebiotech.com/#/lm/network/651	HMDB0030962		LMFA01030144	86148				5282818	28872-28-8	C(=C/C=C\CCCCC)\C=C\CCCCCCC(=O)O	DQGMPXYVZZCNDQ-KBPWROHVSA-N	Lipids and lipid-like molecules	Fatty Acyls	Lineolic acids and derivatives	Level 1	73.59	97.79	81.94	219.2114, 220.2276, 221.1279, 231.8995, 233.2262, 243.2113, 251.2385, 261.2212, 279.2320, 296.2584	M+NH4	C18H30O2	0.34	22.0879	22.174	22.1043	21.7974	22.0617	21.3126	21.5424	21.591	21.9091	21.7433	21.6194	21.7765	22.201	22.3233	22.0853
FT0457NR	159.066	4.308	neg	3-Methyladipic acid	2906	https://cloud.oebiotech.com/#/lm/network/2906	HMDB00555	3797	LMFA01170095	68503				12292	3058-01-3	C(=O)(O)CC(C)CCC(=O)O	SYEOWUNSTUDKGM-UHFFFAOYSA-N	Lipids and lipid-like molecules	Fatty Acyls	Fatty acids and conjugates	Level 1	73.57	95.39	75.35	92.5467, 97.0660, 115.0768, 116.0807, 116.9287, 130.3972, 130.9837, 158.8940, 159.0665, 159.8941	M-H	C7H12O4	-1.19	19.264	18.4927	18.7009	17.7305	18.3298	18.6271	18.5188	18.6937	18.7627	19.0826	18.9945	19.3055	18.8851	18.8514	18.9573
FT1512PR	217.118	0.793	pos	[(2S,3R)-2-Amino-3-hydroxybutanoyl] (2S)-pyrrolidine-2-carboxylate	211493	https://cloud.oebiotech.com/#/lm/network/211493	HMDB0257877									CC(O)C(N)C(=O)OC(=O)C1CCCN1	SZSONRAGYKEUGH-UHFFFAOYSA-N	Organic acids and derivatives	Carboxylic acids and derivatives	Amino acids, peptides, and analogues	Level 1	73.56	96.58	71.79	155.0815, 157.0980, 158.0809, 173.0807, 175.1195, 181.0969, 198.9740, 199.1080, 217.0700, 217.1186	M+H	C9H16N2O4	0	22.7213	22.6632	22.5178	20.2695	21.0944	21.4779	23.8182	24.0173	23.8373	21.8233	20.7822	21.5744	23.1831	22.6547	23.3214
FT2926NR	535.312	10.672	neg	3-O-alpha-L-rhamnopyranosyl-3-hydroxynonanoyl-3-hydroxydecanoic acid	10254	https://cloud.oebiotech.com/#/lm/network/10254			LMFA13030011							O([C@H]1[C@H](O)[C@H](O)[C@@H](O)[C@H](C)O1)C(CCCCCC)CC(=O)OC(CCCCCCC)CC(=O)O	XHNBTUJCLWCVLZ-WAJLVERESA-N	Lipids and lipid-like molecules	Fatty Acyls	Fatty acyl glycosides	Level 1	73.53	98.84	72.29	253.1624, 253.2174, 253.2730, 253.3325, 254.2212, 263.9002, 356.5036, 489.3072, 490.3157, 535.3127	M+FA-H	C25H46O9	0.19	25.9299	25.6777	25.6529	24.2076	24.8618	24.9409	24.0284	23.1257	25.5374	25.5058	25.0584	25.1859	25.5168	25.3767	25.3883
FT3466PR	334.31	13.367	pos	mansumbinol	562677	https://cloud.oebiotech.com/#/lm/network/562677										C[C@]12CC[C@@H](C([C@@H]1CC[C@@]3([C@@H]2CC[C@H]4[C@]3(CC=C4)C)C)(C)C)O	UFUNZTHIOJRTHF-DRAFNHJNSA-N	Unclassified	Unclassified	Unclassified	Level 1	73.5	95.43	72.84	238.2165, 252.2313, 278.2495, 289.2882, 299.2736, 317.2544, 317.2839, 334.3105, 335.2189, 335.3138	M+NH4	C22H36O	0.9	22.481	22.3509	22.1958	21.7678	22.5889	21.8919	21.971	22.5704	22.5672	22.5059	22.5337	22.5674	22.8479	21.8495	21.7013
FT1479NR	271.228	11.122	neg	15-hydroxy-hexadecanoic acid	1762	https://cloud.oebiotech.com/#/lm/network/1762		74565	LMFA01050187	83935				5312759		C(CCCCCCCCCCCCCC(O)C)(=O)O	WQPQDBIUAFINBH-UHFFFAOYSA-N	Lipids and lipid-like molecules	Fatty Acyls	Fatty acids and conjugates	Level 1	73.49	98.45	75.82	109.4835, 183.1757, 183.5750, 197.1913, 225.2226, 253.2174, 269.2115, 271.1979, 271.2280, 272.2337	M-H	C16H32O3	0.74	21.8152	21.7829	21.8572	22.2595	21.8069	21.8608	22.4578	21.5362	21.5863	17.8118	18.6522	19.3995	22.3641	22.4169	23.2296
FT2060NR	335.061	1.338	neg	Glucose pyruvate lactate	207224	https://cloud.oebiotech.com/#/lm/network/207224	HMDB0252788									CC(=O)C(=O)OOC(=O)C(C)(O)C1(O)OC(CO)C(O)C(O)C1O	KFQNTCARAVTGMW-UHFFFAOYSA-N	Organic oxygen compounds	Organooxygen compounds	Carbohydrates and carbohydrate conjugates	Level 1	73.45	96.42	80	135.0207, 135.0315, 135.0422, 174.2530, 267.0446, 267.0735, 267.0971, 267.1029, 272.7966, 335.0600	M-H2O-H	C12H18O12	1.49	20.5021	20.7418	20.7191	18.1939	19.2487	19.7642	20.3988	20.6251	21.1113	21.5854	20.5296	20.3949	20.8224	20.7385	21.2381
FT0415NR	154.991	6.885	neg	2-Chlorobenzoic acid	200514	https://cloud.oebiotech.com/#/lm/network/200514	HMDB0245065			30793	C02357	ko00364	Fluorobenzoate degradation	8374		OC(=O)C1=CC=CC=C1Cl	IKCLCGXPQILATA-UHFFFAOYSA-N	Benzenoids	Benzene and substituted derivatives	Benzoic acids and derivatives	Level 1	73.44	97.02	77.94	83.5447, 87.0088, 88.0036, 92.5449, 111.0010, 112.0039, 126.9956, 151.5098, 154.9785, 154.9908	M-H	C7H5ClO2	-1.61	22.7709	22.6276	22.7614	22.7032	22.823	22.7671	22.8222	22.6919	22.811	22.7721	22.7119	22.8932	22.7697	22.7294	22.6671
FT1328NR	257.129	5.639	neg	Atipamezole	203747	https://cloud.oebiotech.com/#/lm/network/203747	HMDB0248699	323230						71310		CCC1(CC2=CC=CC=C2C1)C1=CN=CN1	HSWPZIDYAHLZDD-UHFFFAOYSA-N	Benzenoids	Indanes	Unclassified	Level 1	73.43	97.72	76.48	122.6126, 134.0609, 136.0771, 161.0731, 214.1243, 227.0833, 228.0908, 241.0984, 242.1063, 257.1296	M+FA-H	C14H16N2	0	21.2594	21.2586	21.1598	20.4119	20.9325	20.5652	21.103	21.2628	20.9023	21.6988	21.3295	21.3757	21.4203	21.6321	21.4518
FT3380NR	721.365	9.835	neg	Gingerglycolipid A	556297	https://cloud.oebiotech.com/#/lm/network/556297								6450152	145937-22-0	CCCOC1C(C(C(C(O1)COC2C(C(C(C(O2)CO)O)O)O)O)(O)OC(=O)CCCCCCCC=CCC=CCC=CCC)(O)O	JWMITOKTALGFJL-UHFFFAOYSA-N	Lipids and lipid-like molecules	Saccharolipids	Unclassified	Level 1	73.41	98.12	87.05	277.2411, 278.2204, 295.9208, 397.0855, 397.1352, 415.1462, 474.6901, 540.0966, 675.3609, 734.5934	M+FA-H	C33H56O14	-0.28	19.7452	19.8031	19.792	18.4147	17.0257	17.248	18.9929	18.8446	19.6703	20.5779	20.5704	19.7986	19.4007	19.4192	19.475
FT2146PR	256.082	0.763	pos	Nicotinic acid riboside	550648	https://cloud.oebiotech.com/#/lm/network/550648									17720-18-2	O=C([O-])c1ccc[n+]([C@@H]2O[C@H](CO)[C@@H](O)[C@H]2O)c1	PUEDDPCUCPRQNY-ZYUZMQFOSA-N	Organic oxygen compounds	Organooxygen compounds	Carbohydrates and carbohydrate conjugates	Level 1	73.4	92.51	85.41	133.4223, 185.0978, 190.9401, 196.1392, 215.0273, 233.0369, 256.0797, 256.1034, 256.1624, 256.2635	M+H	C11H13NO6	0.39	22.8713	22.9043	22.8399	19.3452	18.0012	19.5211	23.4796	22.8095	22.7219	23.5214	23.2669	23.2626	22.8426	22.9992	23.3243
FT4853PR	454.293	10.624	pos	PE(0:0/16:0)	21197	https://cloud.oebiotech.com/#/lm/network/21197	HMDB0011473	62261	LMGP02050036	131743				53480922		C(OP(OCCN)(O)=O)[C@]([H])(OC(=O)CCCCCCCCCCCCCCC)CO	CKPBBEOJHAPPBT-HXUWFJFHSA-N	Lipids and lipid-like molecules	Glycerophospholipids	Glycerophosphoethanolamines	Level 1	73.39	95.06	88.05	313.2737, 314.2764, 326.3736, 393.2399, 413.2644, 436.2830, 437.2833, 454.2370, 454.2925, 455.2947	M+H	C21H44NO7P	0.44	21.8263	21.8884	21.7791	17.3454	17.8557	16.3068	21.6264	21.5864	22.3413	22.497	22.3619	22.0104	18.9616	18.2166	18.8639
FT3989PR	370.295	10.51	pos	1-O-(18-hydroxy-octadeca-1Z,5Z-dien-3-ynyl)-sn-glycerol	10508	https://cloud.oebiotech.com/#/lm/network/10508			LMGL01030009							OC[C@]([H])(O)CO/C=C\C#C/C=C\CCCCCCCCCCCCO	RFZGOGUSGPXHFK-ROGWRQAOSA-N	Lipids and lipid-like molecules	Fatty Acyls	Fatty alcohols	Level 1	73.34	86.01	82.49	279.2322, 289.2163, 289.2482, 307.1975, 307.2266, 308.2309, 325.2371, 348.9410, 370.2044, 378.4557	M+NH4	C21H36O4	0.54	21.2731	21.2823	21.1165	18.964	19.2221	19.4102	21.6488	21.7159	21.8467	20.6469	19.5987	20.2243	21.2539	20.7091	14.4648
FT1323PR	203.139	2.435	pos	L-Alanyl-L-leucine	53731	https://cloud.oebiotech.com/#/lm/network/53731	HMDB0028691	44268		73770				96801	3303-34-2	CC(C)C[C@H](NC(=O)[C@H](C)N)C(O)=O	RDIKFPRVLJLMER-BQBZGAKWSA-N	Organic acids and derivatives	Carboxylic acids and derivatives	Amino acids, peptides, and analogues	Level 1	73.29	94.17	81.46	132.1020, 141.9907, 143.6553, 146.9612, 148.9771, 157.1337, 161.9696, 185.1286, 203.1063, 203.1393	M+H	C9H18N2O3	-0.49	23.3113	23.215	23.269	21.0228	22.2354	22.2797	24.0724	24.7085	24.4289	22.2346	20.7002	21.1989	23.2221	23.0094	23.5644
FT2687PR	285.083	1.643	pos	Xanthosine (Not validated)	542129	https://cloud.oebiotech.com/#/lm/network/542129										OC=1N=C(O)C=2N=CN(C2N1)C3OC(CO)C(O)C3O	UBORTCNDUKBEOP-UHFFFAOYSA-N	Nucleosides, nucleotides, and analogues	Purine nucleosides	Unclassified	Level 1	73.25	92.68	76.33	85.0283, 92.5404, 92.5455, 97.0286, 115.0392, 133.0497, 153.0407, 172.8175, 253.5937, 261.8967	M+H	C10H12N4O6	0.35	19.8077	19.769	19.8442	17.1991	19.027	19.3942	19.7727	19.8313	20.2611	20.3633	19.4557	19.4627	19.9194	19.2414	20.5651
FT6992PR	1013.32	0.706	pos	Maltohexaose	550432	https://cloud.oebiotech.com/#/lm/network/550432									34620-77-4	OC[C@@H]1O[C@@H](O[C@H]2[C@H](CO)O[C@@H](O[C@H]3[C@H](CO)O[C@@H](O)[C@@H](O)[C@@H]3O)[C@@H](O)[C@@H]2O)[C@@H](O)[C@H](O)[C@H]1O[C@@H]1O[C@@H](CO)[C@H](O[C@@H]2O[C@@H](CO)[C@H](O[C@@H]3O[C@@H](CO)[C@H](O)[C@@H](O)[C@@H]3O)[C@@H](O)[C@@H]2O)[C@@H](O)[C@@H]1O	OCIBBXPLUVYKCH-MPPHHVFLSA-N	Organic oxygen compounds	Organooxygen compounds	Carbohydrates and carbohydrate conjugates	Level 1	73.24	90.3	76.47	528.1619, 569.1691, 689.2101, 731.2228, 851.2634, 851.4288, 852.2689, 874.6141, 1013.3170, 1014.3176	M+Na	C36H62O31	-0.2	22.97	23.2499	23.3882	22.881	23.1442	23.5754	22.971	23.1121	22.4649	22.2729	22.5838	22.7228	24.0981	23.5872	23.9092
FT1697PR	229.155	3.747	pos	Leucylproline	51193	https://cloud.oebiotech.com/#/lm/network/51193	HMDB0011175	346110		73580				80817	6403-35-6	CC(C)C[C@H](N)C(=O)N1CCC[C@H]1C(O)=O	VTJUNIYRYIAIHF-IUCAKERBSA-N	Organic acids and derivatives	Carboxylic acids and derivatives	Amino acids, peptides, and analogues	Level 2	73.22	98.75	42.2914	126.0999, 149.4438, 159.6560, 162.6244, 168.3758, 183.1128, 192.6476, 229.1312, 229.1548, 233.5579	M+H	C11H20N2O3	0.44	25.8076	25.8344	25.8112	22.9001	23.7273	23.648	26.5271	26.7744	26.1799	25.2099	24.4661	25.059	26.522	25.7368	26.4304
FT3686PR	348.07	0.75	pos	Adenosine 5'-monophosphate	46841	https://cloud.oebiotech.com/#/lm/network/46841	HMDB0000045	34478		16027	C00020	ko00230,ko00908,ko01523,ko04022,ko04024,ko04068,ko04150,ko04151,ko04152,ko04211,ko04740,ko04742,ko04923,ko04924,ko04925,ko04927,ko04928,ko04934,ko05012,ko05022,ko05032	Purine metabolism|Zeatin biosynthesis|Antifolate resistance|cGMP-PKG signaling pathway|cAMP signaling pathway|FoxO signaling pathway|mTOR signaling pathway|PI3K-Akt signaling pathway|AMPK signaling pathway|Longevity regulating pathway|Olfactory transduction|Taste transduction|Regulation of lipolysis in adipocytes|Renin secretion|Aldosterone synthesis and secretion|Cortisol synthesis and secretion…	6083	61-19-8	NC1=C2N=CN([C@@H]3O[C@H](COP(O)(O)=O)[C@@H](O)[C@H]3O)C2=NC=N1	UDMBCSSLTHHNCD-KQYNXXCUSA-N	Nucleosides, nucleotides, and analogues	Purine nucleotides	Purine ribonucleotides	Level 1	73.09	92.36	78.09	214.0070, 222.8881, 250.0774, 291.0716, 291.1039, 305.1093, 347.1475, 348.0284, 348.0670, 348.1445	M+H	C10H14N5O7P	0.57	22.3849	22.4355	22.3455	21.8657	22.9908	22.9622	22.8963	22.8024	22.1789	22.696	22.7553	22.3878	22.4592	22.219	21.9282
FT2944NR	538.315	10.096	neg	(2R)-2-{[(9Z)-Hexadec-9-enoyl]oxy}-3-hydroxypropyl 2-(trimethylazaniumyl)ethyl phosphate	200724	https://cloud.oebiotech.com/#/lm/network/200724	HMDB0245288									CCCCCCC=CCCCCCCCC(=O)OC(CO)COP([O-])(=O)OCC[N+](C)(C)C	OEJYWQCXHNOOHC-UHFFFAOYSA-N	Lipids and lipid-like molecules	Glycerophospholipids	Glycerophosphocholines	Level 1	73.06	95.9	87.27	181.9606, 224.0701, 241.2175, 242.0784, 253.2174, 254.2204, 325.9525, 396.8930, 478.2937, 538.3157	M+FA-H	C24H48NO7P	0.19	19.2545	19.3644	19.3016	8.22704	13.9536	13.6465	19.9465	20.3844	19.9119	19.0734	18.5965	18.5663	18.7528	18.1056	18.7697
FT4240PR	391.284	14.779	pos	Octadecyl fumarate	7629	https://cloud.oebiotech.com/#/lm/network/7629	HMDB0038073	92842	LMFA07010979					6436905	1741-93-1	O=C(O)/C=C\C(OCCCCCCCCCCCCCCCCCC)=O	MHQJUHSHQGQVTM-HNENSFHCSA-N	Lipids and lipid-like molecules	Fatty Acyls	Fatty acid esters	Level 1	73.06	90.79	98.24	190.0500, 191.0698, 191.4969, 268.8580, 276.6851, 279.1592, 349.7369, 355.3277, 370.2486, 391.2832	M+Na	C22H40O4	-4.6	24.5973	24.4076	24.3479	24.006	23.0911	23.9463	24.9415	24.7604	24.6225	25.0408	23.8907	24.2283	24.0104	24.1836	24.633
FT1774PR	233.113	1.364	pos	Asp-Val	266224	https://cloud.oebiotech.com/#/lm/network/266224		23991						7009616		CC(C)C(C(=O)O)NC(=O)C(CC(=O)O)N	CPMKYMGGYUFOHS-FSPLSTOPSA-N	Organic acids and derivatives	Carboxylic acids and derivatives	Amino acids, peptides, and analogues	Level 1	73.03	93.55	76.12	173.0922, 175.1193, 186.9299, 187.1078, 198.0762, 215.1027, 215.1376, 232.1416, 233.1131, 233.1503	M+H	C9H16N2O5	0	21.7301	21.8379	21.7076	19.4095	19.7955	19.1271	22.7837	22.739	22.4775	21.2654	20.0215	21.1754	21.6822	21.1328	21.8169
FT1965PR	246.145	0.787	pos	Val-Gln	266142	https://cloud.oebiotech.com/#/lm/network/266142		23738						5253209		CC(C)C(C(=O)NC(CCC(=O)N)C(=O)O)N	XXDVDTMEVBYRPK-UHFFFAOYSA-N	Organic acids and derivatives	Carboxylic acids and derivatives	Amino acids, peptides, and analogues	Level 1	73.03	93.28	74.01	202.1010, 228.1058, 228.1343, 229.1182, 246.0922, 246.1191, 246.1462, 246.1821, 247.0580, 247.1283	M+H	C10H19N3O4	0	22.6297	22.6257	22.536	21.762	22.8912	23.1965	23.111	23.5941	23.1541	21.4427	20.2848	20.7209	22.4416	22.5292	23.0076
FT1987PR	247.129	3.145	pos	Aspartyl-Leucine	53795	https://cloud.oebiotech.com/#/lm/network/53795	HMDB0028757							332962		CC(C)CC(NC(=O)C(N)CC(O)=O)C(O)=O	ZVDPYSVOZFINEE-UHFFFAOYSA-N	Organic acids and derivatives	Carboxylic acids and derivatives	Amino acids, peptides, and analogues	Level 1	73.03	93.02	96.48	212.0919, 212.1126, 224.9274, 229.1186, 234.7476, 235.8979, 247.1300, 247.1687, 254.5838, 259.3954	M+H	C10H18N2O5	0.4	22.3255	22.4836	22.383	19.6149	20.5514	20.8457	23.7305	23.7838	23.4921	22.1076	20.6988	20.9696	21.818	21.7081	22.3949
FT1000PR	177.164	11.16	pos	3,5,7-Trimethyl-2E,4E,6E,8E-decatetraene	9168	https://cloud.oebiotech.com/#/lm/network/9168		97469	LMFA11000054					14656044		C/C=C(\C)/C=C(\C)/C=C(\C)/C=C/C	RRPFGKUHEMWGSW-RYNMLCPOSA-N	Lipids and lipid-like molecules	Prenol lipids	Monoterpenoids	Level 1	72.95	92.04	81.66	121.1015, 125.3683, 135.1170, 149.0237, 149.1335, 158.3852, 159.0809, 177.0906, 177.1043, 177.1642	M+H	C13H20	0	20.7027	20.5694	20.6792	21.0329	20.8693	20.948	20.6652	20.8877	20.8535	20.5749	20.6437	20.7164	20.5628	20.6499	20.6397
FT0688PR	152.057	0.794	pos	Guanine	46889	https://cloud.oebiotech.com/#/lm/network/46889	HMDB0000132	315		16235	C00242	ko00230	Purine metabolism	764	73-40-5	NC1=NC(=O)C2=C(N1)N=CN2	UYTPUPDQBNUYGX-UHFFFAOYSA-N	Organoheterocyclic compounds	Imidazopyrimidines	Purines and purine derivatives	Level 1	72.92	96.17	71.29	152.1060, 153.0408, 153.0531, 153.2465, 154.0247, 154.0502, 158.0874, 162.5241, 163.1700, 169.2897	M+H	C5H5N5O	-0.66	23.9256	23.982	23.9329	22.6347	22.9624	22.8556	24.0589	23.3358	23.4878	24.9091	25.0371	24.3119	24.4569	23.9366	24.1939
FT1594PR	223.108	3.681	pos	Glycyl-Phenylalanine	53876	https://cloud.oebiotech.com/#/lm/network/53876	HMDB0028848							97415		NCC(O)=NC(CC1=CC=CC=C1)C(O)=O	JBCLFWXMTIKCCB-UHFFFAOYSA-N	Organic acids and derivatives	Carboxylic acids and derivatives	Amino acids, peptides, and analogues	Level 1	72.92	98.05	80.53	177.1024, 177.1190, 177.9569, 182.9855, 200.9722, 205.0967, 223.0631, 223.0885, 223.1086, 225.0433	M+H	C11H14N2O3	0	23.1218	23.6087	23.5168	21.3798	22.1305	22.3878	24.2729	24.9401	24.2544	22.8728	21.608	22.1873	23.1566	23.2018	23.5735
FT2494PR	277.216	10.442	pos	cis-Parinaric acid	203362	https://cloud.oebiotech.com/#/lm/network/203362	HMDB0248240			32408						CCC=CC=CC=CC=CCCCCCCCC(O)=O	IJTNSXPMYKJZPR-UHFFFAOYSA-N	Lipids and lipid-like molecules	Fatty Acyls	Lineolic acids and derivatives	Level 1	72.91	97.31	79.29	193.1227, 195.1387, 207.1382, 217.1953, 221.1534, 235.1689, 241.1949, 259.2054, 277.1892, 277.2164	M+H	C18H28O2	0.36	21.4851	21.3556	21.3409	21.1862	21.1317	21.2297	21.3812	20.8732	20.7674	17.711	18.0056	20.1109	21.8006	22.0834	22.9772
FT1478NR	271.228	11.352	neg	9-Hydroxyhexadecanoic acid	132608	https://cloud.oebiotech.com/#/lm/network/132608	HMDB0112187							15569772	17833-52-2	CCCCCCCC(O)CCCCCCCC(O)=O	LMLPQXIASCHLIF-UHFFFAOYSA-N	Lipids and lipid-like molecules	Fatty Acyls	Fatty acids and conjugates	Level 1	72.9	98.03	71.83	123.7708, 197.1924, 225.2227, 235.2061, 236.8170, 239.4870, 253.2183, 269.2131, 271.1985, 271.2282	M-H	C16H32O3	0.74	20.9856	20.9416	21.0441	21.4132	20.8619	20.8768	21.3883	20.6715	20.7094	17.2788	18.3779	18.5565	21.4457	21.6162	22.3515
FT3208PR	316.1	1.28	pos	(3R)-3,4-Dihydroxy-3-(hydroxymethyl)butanenitrile 4-glucoside	58189	https://cloud.oebiotech.com/#/lm/network/58189	HMDB0034085	89705						131751525	148965-97-3	OCC1OC(OCC(O)(CO)CC#N)C(O)C(O)C1O	NYBBODHIFBLFMJ-UHFFFAOYSA-N	Lipids and lipid-like molecules	Glycerolipids	Glycosylglycerols	Level 1	72.9	89.28	75.68	201.9149, 211.9914, 226.0686, 244.0793, 267.7866, 272.9143, 274.9547, 298.0910, 316.1004, 317.1034	M+Na	C11H19NO8	0.32	20.9103	20.8045	20.9647	18.5457	19.9757	20.0419	21.3499	21.4713	20.9138	21.2278	20.8104	20.9091	20.9241	20.6566	21.2857
FT0616NR	173.093	1.312	neg	N5-Acetylornithine	197237	https://cloud.oebiotech.com/#/lm/network/197237	HMDB0240589			44673				193343	2185-16-2	CC(=O)NCCC[C@H](N)C(O)=O	SRXKAYJJGAAOBP-LURJTMIESA-N	Organic acids and derivatives	Carboxylic acids and derivatives	Amino acids, peptides, and analogues	Level 1	72.79	95.11	70.39	87.2164, 104.2668, 111.0816, 116.0720, 128.8783, 129.1037, 157.8725, 173.0806, 173.0940, 184.0146	M-H	C7H14N2O3	-0.58	17.8789	17.9995	18.1387	14.8038	16.1376	16.7782	18.6692	19.071	18.463	17.6159	15.5117	16.9929	18.8562	18.428	19.0692
FT1193NR	241.119	4.454	neg	Cyclo(Pro-Val)	543451	https://cloud.oebiotech.com/#/lm/network/543451									5654-87-5	O=C1N2CCCC2C(O)=NC1C(C)C	XLUAWXQORJEMBD-UHFFFAOYSA-N	Organic acids and derivatives	Carboxylic acids and derivatives	Amino acids, peptides, and analogues	Level 1	72.76	92.28	74.16	130.0875, 136.3620, 141.1036, 169.1353, 197.1297, 197.2089, 202.0523, 204.4202, 234.9520, 241.1196	M+FA-H	C10H16N2O2	0	19.089	19.0661	18.9508	14.8954	16.4028	16.7182	20.1293	20.0067	19.688	18.3263	17.7279	17.8566	19.1414	19.0569	19.4788
FT2133PR	255.097	0.729	pos	Nicotinamide riboside	47261	https://cloud.oebiotech.com/#/lm/network/47261	HMDB0000855	5818		15927	C03150	ko00760,ko04212	Nicotinate and nicotinamide metabolism|Longevity regulating pathway - worm	439924	1341-23-7	NC(=O)C1=C[N+](=CC=C1)[C@@H]1O[C@H](CO)[C@@H](O)[C@H]1O	JLEBZPBDRKPWTD-TURQNECASA-O	Organic oxygen compounds	Organooxygen compounds	Carbohydrates and carbohydrate conjugates	Level 2	72.71	92.36	43.0886	164.1179, 174.3396, 209.1400, 210.0803, 214.0063, 219.2114, 224.1983, 237.1334, 255.0983, 255.1452	M+	C11H15N2O5	0	23.2879	23.3049	23.2748	15.3152	17.7062	17.1872	23.5412	23.6641	23.6055	23.261	23.7221	24.5796	23.3694	22.8488	23.5602
FT0319PR	113.035	1.1	pos	Uracil	46984	https://cloud.oebiotech.com/#/lm/network/46984	HMDB0000300	258		17568	C00106	ko00240,ko00410,ko00770	Pyrimidine metabolism|beta-Alanine metabolism|Pantothenate and CoA biosynthesis	1174	66-22-8	O=C1NC=CC(=O)N1	ISAKRJDGNUQOIC-UHFFFAOYSA-N	Organoheterocyclic compounds	Diazines	Pyrimidines and pyrimidine derivatives	Level 1	72.62	97.16	79.36	113.0537, 113.0601, 113.0958, 113.1074, 113.9639, 114.0383, 114.0915, 117.9599, 119.9577, 131.9744	M+H	C4H4N2O2	0	22.819	23.0239	22.6855	21.4303	21.7575	22.0724	23.0291	22.8509	23.5235	23.6311	23.1935	23.0134	23.4758	23.2377	23.5554
FT2610NR	450.262	10.043	neg	PE(0:0/16:1)	21198	https://cloud.oebiotech.com/#/lm/network/21198	HMDB0011474	62262	LMGP02050037					53480923		C(OP(OCCN)(O)=O)[C@]([H])(OC(=O)CCCCCCC/C=C\CCCCCC)CO	MAFRHGZTIOAXEL-WHXUGTBJSA-N	Lipids and lipid-like molecules	Glycerophospholipids	Glycerophosphoethanolamines	Level 1	72.51	96.47	76.26	190.5102, 196.0382, 214.0484, 253.2173, 254.2220, 321.1524, 443.3411, 450.2628, 450.3267, 451.2643	M-H	C21H42NO7P	0.22	21.5602	21.5937	21.5569	14.4067	15.5539	15.4043	22.0868	22.0149	22.648	21.4072	21.0084	20.7882	17.7918	17.7094	17.7191
FT3667PR	346.197	4.238	pos	Ile-Asp-Val	263105	https://cloud.oebiotech.com/#/lm/network/263105		20504						145456092		CCC(C)C(C(=O)NC(CC(=O)O)C(=O)NC(C(C)C)C(=O)O)N	LLZLRXBTOOFODM-QSFUFRPTSA-N	Organic acids and derivatives	Peptidomimetics	Hybrid peptides	Level 1	72.48	89.63	73.3	179.8810, 187.1078, 188.0706, 201.1233, 205.0981, 215.1027, 229.1182, 304.8933, 346.2017, 639.7302	M+H	C15H27N3O6	0	20.3306	19.8773	20.3511	14.6668	16.7867	15.598	21.8392	21.2043	21.0705	19.6995	18.6201	17.9968	19.4648	19.5612	20.4567
FT3790PR	355.284	10.937	pos	2-linoleoyl-sn-glycerol	10449	https://cloud.oebiotech.com/#/lm/network/10449	HMDB0011538	62322	LMGL01010033	75457				5365676		OC[C@]([H])(OC(CCCCCCC/C=C\C/C=C\CCCCC)=O)CO	IEPGNWMPIFDNSD-HZJYTTRNSA-N	Lipids and lipid-like molecules	Fatty Acyls	Lineolic acids and derivatives	Level 1	72.43	98.96	64.79	177.1636, 179.1440, 179.1795, 189.1639, 245.2264, 263.2370, 265.2525, 281.2475, 337.2736, 355.2842	M+H	C21H38O4	0.84	25.7375	25.7878	25.7189	24.4642	25.1742	24.9684	23.4926	22.8519	25.2291	25.5185	25.833	25.2004	25.7914	25.8408	25.7657
FT0533PR	136.062	0.788	pos	Adenine	46837	https://cloud.oebiotech.com/#/lm/network/46837	HMDB0000034	85		16708	C00147	ko00230,ko00908	Purine metabolism|Zeatin biosynthesis	190	73-24-5	NC1=C2NC=NC2=NC=N1	GFFGJBXGBJISGV-UHFFFAOYSA-N	Organoheterocyclic compounds	Imidazopyrimidines	Purines and purine derivatives	Level 1	72.42	96.18	71.18	136.0217, 136.0396, 136.0619, 136.0753, 136.0848, 136.1117, 137.0459, 137.0610, 137.0676, 144.1429	M+H	C5H5N5	-0.73	22.3792	22.5148	22.3652	22.5564	23.5003	23.1302	22.1758	22.2746	21.9326	22.1182	22.001	22.1526	22.7134	22.2198	22.4877
FT1492PR	215.139	1.497	pos	Prolyl-Valine	54041	https://cloud.oebiotech.com/#/lm/network/54041	HMDB0029030	23999						142984		CC(C)C(NC(=O)C1CCCN1)C(O)=O	AWJGUZSYVIVZGP-UHFFFAOYSA-N	Organic acids and derivatives	Carboxylic acids and derivatives	Amino acids, peptides, and analogues	Level 1	72.41	93.61	76.01	150.9416, 151.9375, 169.1340, 169.9496, 173.9851, 174.9544, 195.8868, 215.1198, 215.1394, 215.1604	M+H	C10H18N2O3	0	21.4342	21.4975	21.3442	18.5114	19.7506	19.2216	22.5633	22.809	22.1121	20.3259	19.2685	19.8747	22.1717	21.4201	22.0382
FT2226PR	261.144	2.704	pos	Glutamylisoleucine	53856	https://cloud.oebiotech.com/#/lm/network/53856	HMDB0028822			141436				9813855	5879-22-1	CC[C@H](C)[C@H](NC(=O)[C@@H](N)CCC(O)=O)C(O)=O	SNFUTDLOCQQRQD-ZKWXMUAHSA-N	Organic acids and derivatives	Carboxylic acids and derivatives	Amino acids, peptides, and analogues	Level 1	72.35	92.28	78.9	129.0661, 132.1020, 143.1170, 144.1213, 157.5920, 172.1157, 197.1285, 225.1234, 238.4517, 243.1339	M+H	C11H20N2O5	0.38	22.165	22.1487	22.145	18.951	19.9282	19.6941	23.0033	23.2469	22.8614	21.6184	20.6624	21.2569	22.5519	21.514	22.4558
FT1990PR	247.129	2.7	pos	Aspartyl-Isoleucine	53794	https://cloud.oebiotech.com/#/lm/network/53794	HMDB0028756							21845165		CCC(C)C(NC(=O)C(N)CC(O)=O)C(O)=O	BSWHERGFUNMWGS-UHFFFAOYSA-N	Organic acids and derivatives	Carboxylic acids and derivatives	Amino acids, peptides, and analogues	Level 1	72.33	93.02	79.98	184.0972, 187.1079, 201.1233, 201.1423, 212.0920, 213.0947, 224.9269, 229.1186, 230.1224, 247.1288	M+H	C10H18N2O5	0.4	21.7758	21.6909	21.4115	19.2281	20.1366	19.7509	23.2811	23.3445	22.7769	21.1744	19.5192	20.8154	21.3109	20.6301	21.5746
FT1572PR	221.095	1.445	pos	Alanylmethionine	53733	https://cloud.oebiotech.com/#/lm/network/53733	HMDB0028693	85609		73806				85744	14486-05-6	CSCC[C@H](NC(=O)[C@H](C)N)C(O)=O	FSHURBQASBLAPO-WDSKDSINSA-N	Organic acids and derivatives	Carboxylic acids and derivatives	Amino acids, peptides, and analogues	Level 1	72.32	91.49	85.46	175.0903, 175.1482, 193.1588, 203.1803, 206.1625, 221.0783, 221.0966, 221.1159, 221.1533, 221.1868	M+H	C8H16N2O3S	0	20.6318	20.5505	20.8665	18.1916	19.3471	20.017	22.3196	22.6143	22.306	18.7583	17.9791	17.8637	19.1945	19.3506	19.851
FT1544PR	219.098	0.773	pos	Gamma-Glutamylalanine	48688	https://cloud.oebiotech.com/#/lm/network/48688	HMDB0006248	58376		50619	C03740	ko00480	Glutathione metabolism	440103	5875-41-2	C[C@H](NC(=O)CC[C@H](N)C(O)=O)C(O)=O	WQXXXVRAFAKQJM-WHFBIAKZSA-N	Organic acids and derivatives	Carboxylic acids and derivatives	Amino acids, peptides, and analogues	Level 1	72.12	94.41	77.59	201.1049, 201.1238, 202.0523, 202.0708, 202.0874, 203.1442, 219.0763, 219.0981, 219.1338, 219.1744	M+H	C8H14N2O5	-0.46	22.9824	22.9857	22.9514	22.0466	23.1026	22.9146	23.7762	23.5481	23.3511	22.7811	22.2935	22.5222	23.0267	22.6265	22.8786
FT3370PR	328.223	4.262	pos	Ile-Pro-Val	265918	https://cloud.oebiotech.com/#/lm/network/265918		23435						145456254		CCC(C)C(C(=O)N1CCCC1C(=O)NC(C(C)C)C(=O)O)N	MLSUZXHSNRBDCI-CYDGBPFRSA-N	Organic acids and derivatives	Carboxylic acids and derivatives	Amino acids, peptides, and analogues	Level 1	72.11	89.28	85.37	215.1603, 218.4734, 226.8947, 229.1547, 264.8722, 282.8843, 282.9115, 287.8886, 328.2230, 349.1700	M+H	C16H29N3O4	0.3	20.4125	20.3275	20.3828	12.6879	16.0608	14.9001	21.9721	22.1765	21.1135	19.8289	20.0655	19.4271	18.6767	18.1042	19.1333
FT0131PR	86.0964	1.41	pos	Piperidine	58346	https://cloud.oebiotech.com/#/lm/network/58346	HMDB0034301	64457		18049	C01746	ko00960	Tropane, piperidine and pyridine alkaloid biosynthesis	8082	110-89-4	C1CCNCC1	NQRYJNQNLNOLGT-UHFFFAOYSA-N	Organoheterocyclic compounds	Piperidines	Unclassified	Level 1	72.1	99.51	61.28	60.3078, 69.0336, 69.0702, 70.4446, 70.8202, 86.0601, 86.0965, 87.0441, 90.4789, 103.8293	M+H	C5H11N	0	27.1585	26.792	27.001	24.2112	25.0928	25.1105	27.9508	27.5964	27.5406	27.1277	26.9589	27.1893	27.045	26.8626	27.3814
FT3864PR	360.213	4.167	pos	Ile-Glu-Val	259063	https://cloud.oebiotech.com/#/lm/network/259063		16261						145456142		CCC(C)C(C(=O)NC(CCC(=O)O)C(=O)NC(C(C)C)C(=O)O)N	WUKLZPHVWAMZQV-UKJIMTQDSA-N	Organic acids and derivatives	Carboxylic acids and derivatives	Amino acids, peptides, and analogues	Level 1	72.1	89.19	79.58	132.1020, 146.7463, 201.1234, 229.1183, 231.1706, 243.1348, 245.1271, 319.6832, 360.2115, 361.1364	M+H	C16H29N3O6	0.28	20.7361	20.6354	20.3913	17.0984	18.5773	17.0752	21.6333	21.531	21.4204	20.2115	18.8318	18.8813	20.2611	20.1239	21.3183
FT1966PR	246.145	1.111	pos	Prolylhydroxyproline	48836	https://cloud.oebiotech.com/#/lm/network/48836	HMDB0006695	58518		74767				11902892	18684-24-7	O[C@@H]1C[C@H](N(C1)C(=O)[C@@H]1CCCN1)C(O)=O	ONPXCLZMBSJLSP-CSMHCCOUSA-N	Organic acids and derivatives	Carboxylic acids and derivatives	Amino acids, peptides, and analogues	Level 1	72.09	92.88	68.54	183.1121, 201.1227, 213.0851, 228.1059, 229.1183, 246.0935, 246.1193, 246.1437, 246.1826, 247.1291	M+NH4	C10H16N2O4	0	22.4829	22.632	22.7092	20.4333	21.4797	21.8187	23.451	23.9107	23.6083	22.0031	19.5533	20.6791	22.459	22.0439	22.6811
FT0495PR	132.102	0.867	pos	N,N-Diethylglycine	278879	https://cloud.oebiotech.com/#/lm/network/278879		71280			C16647			74151		CCN(CC)CC(=O)O	SGXDXUYKISDCAZ-UHFFFAOYSA-N	Organic acids and derivatives	Carboxylic acids and derivatives	Amino acids, peptides, and analogues	Level 1	72.08	99.11	62.31	116.9722, 117.9595, 118.9677, 131.9747, 132.1019, 133.0319, 133.9748, 135.9706, 138.9799, 140.9754	M+H	C6H13NO2	-0.76	26.2546	26.1276	26.0465	23.9789	24.4392	24.1436	27.0547	26.7141	26.8674	26.9762	26.7952	26.424	25.9688	25.7569	26.0154
FT2268PR	263.237	11.408	pos	5-(1-hydroxypropan-2-yl)isolongifol-4-ene	35694	https://cloud.oebiotech.com/#/lm/network/35694		53479	LMPR0103500004	48322				24755578		C1C[C@]23C[C@H]1C(C)(C)C2C(C(C)CO)=CCC3(C)C	LJYDKYKZGGROIV-BGSKQBQJSA-N	Lipids and lipid-like molecules	Prenol lipids	Sesquiterpenoids	Level 1	72.06	89.03	75.99	161.1329, 163.1478, 165.1631, 175.1484, 179.1799, 189.1642, 203.1799, 217.1954, 245.2265, 263.2372	M+H	C18H30O	0.38	21.1101	21.0145	21.1719	20.7955	20.5545	20.516	21.3692	21.0063	20.8533	18.4017	18.2378	19.4986	21.5845	21.6077	22.2625
FT3109PR	309.242	12.269	pos	Obtusilactone A	55662	https://cloud.oebiotech.com/#/lm/network/55662	HMDB0030960	87317						10448019	56522-15-7	CCCCCCCCCCCCC\C=C1\C(O)C(=C)OC1=O	FCLYKYQBTSMTJB-ICFOKQHNSA-N	Organoheterocyclic compounds	Tetrahydrofurans	Unclassified	Level 1	72.04	88.62	87.17	203.1275, 207.1379, 231.2108, 241.1961, 259.2043, 277.1857, 277.1914, 277.2162, 277.2476, 309.2418	M+H	C19H32O3	0.65	21.4421	21.0562	21.6153	14.9854	17.5647	17.6612	22.6252	23.2016	22.1078	21.735	21.2533	21.5225	21.5603	20.6036	21.4582
FT0577PR	140.068	0.708	pos	Betaine	257718	https://cloud.oebiotech.com/#/lm/network/257718	HMDB0000043	287			C00719	ko00260,ko02010	Glycine, serine and threonine metabolism|ABC transporters	247	107-43-7	C[N+](C)(C)CC(=O)[O-]	KWIUHFFTVRNATP-UHFFFAOYSA-N	Organic acids and derivatives	Carboxylic acids and derivatives	Amino acids, peptides, and analogues	Level 1	72.03	73.36	90.23	122.0602, 122.1051, 134.2641, 140.0346, 140.0452, 140.0685, 140.0795, 140.1151, 141.0188, 141.0293	M+Na	C5H11NO2	-0.71	21.2025	21.0676	20.6312	19.0657	18.6867	20.2546	20.2598	20.5477	20.0979	20.6412	20.6315	20.5978	22.2294	21.8324	21.4645
FT0823NR	201.113	5.983	neg	2-Hydroxy-2,6,6-trimethylcyclohexanone	60674	https://cloud.oebiotech.com/#/lm/network/60674	HMDB0037023	92006		171777				101115	7500-42-7	CC1(C)CCCC(C)(O)C1=O	FWCGLHYHGUHPRY-UHFFFAOYSA-N	Organic oxygen compounds	Organooxygen compounds	Carbonyl compounds	Level 1	72.02	93.43	66.9	92.5439, 96.9122, 98.6498, 112.8104, 116.9287, 139.1136, 140.9891, 183.1025, 188.0374, 201.1130	M+FA-H	C9H16O2	-0.99	18.4885	18.302	18.3741	17.795	18.0339	18.0054	18.3358	18.5032	18.4174	18.6483	18.2617	18.5781	18.3793	18.2334	18.4682
FT2720NR	476.278	10.335	neg	PE(0:0/18:2)	21202	https://cloud.oebiotech.com/#/lm/network/21202	HMDB0011477	62265	LMGP02050041	76090				53480926		C(OP(OCCN)(O)=O)[C@]([H])(OC(=O)CCCCCCC/C=C\C/C=C\CCCCC)CO	SVRBKLJIDJHADS-USWSLJGRSA-N	Lipids and lipid-like molecules	Glycerophospholipids	Glycerophosphoethanolamines	Level 1	71.94	97.01	79.78	152.9963, 196.0382, 214.0487, 261.2221, 271.6505, 279.2331, 280.2359, 292.3522, 476.2785, 477.2795	M-H	C23H44NO7P	0.42	21.2269	21.2118	21.1023	14.6933	14.1007	15.0619	21.3945	21.5752	21.9683	21.6519	21.2467	20.8806	18.2963	18.2042	18.6145
FT2738PR	288.203	1.41	pos	Arginylleucine	53752	https://cloud.oebiotech.com/#/lm/network/53752	HMDB0028713	24022		73815				6992563	1188-24-5	CC(C)C[C@H](NC(=O)[C@@H](N)CCCNC(N)=N)C(O)=O	WYBVBIHNJWOLCJ-IUCAKERBSA-N	Organic acids and derivatives	Carboxylic acids and derivatives	Amino acids, peptides, and analogues	Level 1	71.88	91.55	79.8	158.0921, 170.4318, 175.1189, 185.4741, 205.0139, 220.0780, 228.1729, 229.1562, 271.1764, 288.2030	M+H	C12H25N5O3	-0.35	19.6108	19.4271	19.3422	14.4443	8.22704	15.1154	20.6003	20.7317	21.2826	19.2418	18.0577	17.0229	18.0747	18.6318	19.0658
FT5035PR	476.277	9.903	pos	PE(0:0/18:3)	21204	https://cloud.oebiotech.com/#/lm/network/21204	HMDB0011479	62267	LMGP02050043					53480928		C(OP(OCCN)(O)=O)[C@]([H])(OC(=O)CCCCCCC/C=C\C/C=C\C/C=C\CC)CO	JGWWMNVPHKMUCV-WOBXFXBNSA-N	Lipids and lipid-like molecules	Glycerophospholipids	Glycerophosphoethanolamines	Level 1	71.84	95.76	70.82	243.2110, 261.2221, 304.2648, 335.2162, 335.2583, 335.2996, 458.2662, 458.3242, 476.2778, 477.2799	M+H	C23H42NO7P	0.42	20.5031	20.5494	20.7087	8.22704	8.22704	14.3564	21.2597	21.5381	21.5818	21.5441	21.1792	20.8998	17.7858	17.6437	18.6663
FT1342PR	204.134	0.605	pos	Lysylglycine	53972	https://cloud.oebiotech.com/#/lm/network/53972	HMDB0028951	23747		73604				7022320	7563-03-3	NCCCC[C@H](N)C(=O)NCC(O)=O	HGNRJCINZYHNOU-LURJTMIESA-N	Organic acids and derivatives	Carboxylic acids and derivatives	Amino acids, peptides, and analogues	Level 1	71.83	94.17	65.46	186.1243, 186.1599, 186.9564, 187.1081, 202.4650, 204.1346, 204.1709, 205.0912, 215.5127, 215.5335	M+H	C8H17N3O3	0	19.8761	20.1353	20.6446	17.0872	8.22704	19.8641	21.0339	20.957	20.815	19.1798	17.7446	17.9088	16.8657	15.6162	16.0764
FT0599NR	171.007	0.734	neg	Glycerophosphoric acid	207279	https://cloud.oebiotech.com/#/lm/network/207279	HMDB0252849	65927		14336	C03189			754	57-03-4	OCC(O)COP(O)(O)=O	AWUCVROLDVIAJX-UHFFFAOYSA-N	Lipids and lipid-like molecules	Glycerophospholipids	Glycerophosphates	Level 1	71.82	97.64	64.65	127.0525, 127.0766, 127.8817, 130.0058, 135.0319, 141.4718, 141.8684, 145.7289, 171.0065, 171.0204	M-H	C3H9O6P	-1.17	22.0306	22.0216	22.0596	21.2272	21.5598	21.3399	22.594	22.3445	22.3077	23.1604	23.2506	22.5474	21.851	21.869	21.636
FT1411PR	209.138	3.799	pos	5S,6S-epoxy-15R-hydroxy-ETE	83488	https://cloud.oebiotech.com/#/lm/network/83488	HMDB0062236							90263		COCCOCCOCCOCCO	ZNYRFEPBTVGZDN-UHFFFAOYSA-N	Organic oxygen compounds	Organooxygen compounds	Ethers	Level 1	71.75	94.11	66.27	92.5409, 95.0856, 103.0755, 117.9595, 133.0860, 136.6029, 140.0125, 209.0597, 209.0780, 209.0964	M+H	C9H20O5	0.48	19.4209	19.4568	19.3955	19.6742	17.598	19.0752	19.7139	18.7959	19.4689	18.8727	18.2703	18.865	19.5095	20.6608	19.2132
FT3643PR	344.182	3.971	pos	Asp-Pro-Ile	259709	https://cloud.oebiotech.com/#/lm/network/259709		16930						145454536		CCC(C)C(C(=O)O)NC(=O)C1CCCN1C(=O)C(CC(=O)O)N	MVRGBQGZSDJBSM-GMOBBJLQSA-N	Organic acids and derivatives	Carboxylic acids and derivatives	Amino acids, peptides, and analogues	Level 1	71.73	89.42	73.59	201.1246, 208.3385, 213.0869, 223.1077, 229.1551, 309.1436, 326.1698, 344.1802, 407.4149, 509.5294	M+H	C15H25N3O6	-0.29	19.1319	18.9603	19.7259	14.9473	17.0717	16.9908	20.1227	20.3572	20.9851	19.1552	18.3238	18.4304	19.6921	19.386	20.1958
FT2341PR	268.104	0.794	pos	Vidarabine	52599	https://cloud.oebiotech.com/#/lm/network/52599	HMDB0014340	3020		45327	C07195			21704	5536-17-4	NC1=NC=NC2=C1N=CN2[C@@H]1O[C@H](CO)[C@@H](O)[C@@H]1O	OIRDTQYFTABQOQ-UHTZMRCNSA-N	Nucleosides, nucleotides, and analogues	Purine nucleosides	Unclassified	Level 1	71.62	96.37	84	165.0097, 180.9849, 181.0039, 217.8957, 223.1058, 268.0524, 268.0755, 268.1036, 268.1270, 289.0465	M+H	C10H13N5O4	0	24.5813	24.5612	24.5881	24.9068	25.3005	25.4061	24.3933	24.3954	23.8274	24.8431	24.7214	24.4113	24.77	24.1897	24.6701
FT3287PR	321.242	10.821	pos	16R-HETE	4010	https://cloud.oebiotech.com/#/lm/network/4010	HMDB0004680	36321	LMFA03060069	34162	C14778	ko00590	Arachidonic acid metabolism	9548884	183509-22-0	C(/C/C=C\C/C=C\[C@H](O)CCCC)=C/C/C=C\CCCC(=O)O	JEKNPVYFNMZRJG-STHMYGMFSA-N	Lipids and lipid-like molecules	Fatty Acyls	Eicosanoids	Level 1	71.54	86.99	79.95	179.1431, 184.8889, 185.8897, 193.1587, 265.1798, 303.2328, 316.6671, 321.2418, 322.0589, 322.2441	M+H	C20H32O3	1.25	20.6557	20.1503	20.6189	8.22704	8.22704	17.3908	21.8668	21.7386	21.209	20.2503	19.5105	18.6656	19.5092	18.9419	20.6762
FT3566PR	339.253	11.641	pos	15-Hydroperoxyeicosa-8Z,11Z,13E-trienoate	82097	https://cloud.oebiotech.com/#/lm/network/82097	HMDB0060106							131769824		CCCCCC(OO)\C=C\C=C/C\C=C/CCCCCCC(O)=O	IUXBNSNRPLXHER-RHDCIPCHSA-N	Lipids and lipid-like molecules	Fatty Acyls	Eicosanoids	Level 1	71.54	97.9	74.54	261.2210, 271.2049, 275.8587, 279.2316, 289.1900, 289.2160, 307.2266, 321.2423, 339.2907, 339.3463	M+H	C20H34O4	0.29	21.7109	21.6683	21.5897	19.2626	18.6993	19.3114	22.8131	23.1782	22.388	22.3276	21.7349	21.9291	20.7008	20.0396	20.6045
FT4030PR	374.228	4.687	pos	Ile-Glu-Leu	260315	https://cloud.oebiotech.com/#/lm/network/260315		17565						145456135		CCC(C)C(C(=O)NC(CCC(=O)O)C(=O)NC(CC(C)C)C(=O)O)N	LPXHYGGZJOCAFR-MNXVOIDGSA-N	Organic acids and derivatives	Carboxylic acids and derivatives	Amino acids, peptides, and analogues	Level 1	71.51	96.74	65.76	225.1236, 236.9464, 243.1340, 245.1595, 245.1668, 245.1861, 245.2119, 303.5752, 356.2188, 374.2289	M+H	C17H31N3O6	0.27	21.0846	21.1743	21.0583	17.7632	18.4979	19.328	21.6823	21.4448	20.7045	20.9988	21.2225	20.886	21.3039	21.034	21.203
FT5175PR	494.324	10.103	pos	PC(16:1/0:0)	19832	https://cloud.oebiotech.com/#/lm/network/19832	HMDB0010383	40288	LMGP01050022	73851	C04230	ko00564,ko04148,ko05231	Glycerophospholipid metabolism|Efferocytosis|Choline metabolism in cancer	24779461	76790-27-7	[C@](COP(=O)([O-])OCC[N+](C)(C)C)([H])(O)COC(CCCCCCC/C=C\CCCCCC)=O	LFUDDCMNKWEORN-ZXEGGCGDSA-N	Lipids and lipid-like molecules	Glycerophospholipids	Glycerophosphocholines	Level 1	71.5	95.89	77.69	311.2566, 314.4462, 339.2893, 340.2926, 417.2431, 476.3156, 477.3181, 494.3241, 494.3781, 495.3272	M+H	C24H48NO7P	0.61	22.9208	22.8751	22.8399	8.22704	17.42	18.0563	23.6599	23.7979	23.6956	22.781	22.1961	22.175	22.3439	21.7299	22.312
FT0785PR	161.092	0.729	pos	4-Acetamido-2-aminobutanoic acid	55982	https://cloud.oebiotech.com/#/lm/network/55982	HMDB0031411	327986		7351	C06442	ko00260	Glycine, serine and threonine metabolism	902	1190-46-1	CC(=O)NCC[C@H](N)C(O)=O	YLZRFVZUZIJABA-YFKPBYRVSA-N	Organic acids and derivatives	Carboxylic acids and derivatives	Amino acids, peptides, and analogues	Level 1	71.48	98.7	59.01	129.0549, 130.0402, 130.0500, 143.0837, 144.0656, 157.9966, 161.0598, 161.0923, 162.1133, 176.0480	M+H	C6H12N2O3	0	23.9699	24.0112	23.8218	23.2428	23.7731	24.2588	23.9284	24.4426	23.8515	22.7465	22.5766	22.5557	24.6071	24.5623	24.6919
FT3933PR	366.202	4.136	pos	Leu-Phe-Ser	260433	https://cloud.oebiotech.com/#/lm/network/260433		17689						145456500		CC(C)CC(C(=O)NC(CC1=CC=CC=C1)C(=O)NC(CO)C(=O)O)N	PTRKPHUGYULXPU-KKUMJFAQSA-N	Organic acids and derivatives	Carboxylic acids and derivatives	Amino acids, peptides, and analogues	Level 1	71.48	95.27	64.41	165.0551, 182.0813, 185.1286, 185.2808, 233.1657, 261.1606, 348.7182, 366.1630, 366.6300, 436.5645	M+H	C18H27N3O5	0	21.1439	21.334	21.1131	8.22704	8.22704	13.8583	22.6269	23.2334	22.1664	20.1627	19.0171	18.6029	18.0457	16.1427	19.0009
FT0211NR	129.056	4.226	neg	4-Methyl-2-oxopentanoic acid	47163	https://cloud.oebiotech.com/#/lm/network/47163	HMDB0000695	121		48430	C00233	ko00280,ko00290,ko00785,ko00966	Valine, leucine and isoleucine degradation|Valine, leucine and isoleucine biosynthesis|Lipoic acid metabolism|Glucosinolate biosynthesis	70	816-66-0	CC(C)CC(=O)C(O)=O	BKAJNAXTPSGJCU-UHFFFAOYSA-N	Organic acids and derivatives	Keto acids and derivatives	Short-chain keto acids and derivatives	Level 1	71.45	96.24	85.44	92.5439, 101.0250, 101.0611, 128.9021, 129.0201, 129.0561, 129.0655, 130.0601, 130.0883, 146.8993	M-H	C6H10O3	-2.32	22.401	22.2801	22.4089	20.1727	20.4725	20.3005	23.2918	22.3102	22.5268	22.8872	23.1723	22.3458	22.4907	22.015	22.6309
FT4020PR	373.273	8.821	pos	3beta,12alpha-Dihydroxychol-5-en-24-oic Acid	46079	https://cloud.oebiotech.com/#/lm/network/46079		84532	LMST04010219					5283979		C1[C@]2(C)[C@@]3([H])C[C@H](O)[C@]4(C)[C@@]([H])([C@]([H])(C)CCC(O)=O)CC[C@@]4([H])[C@]3([H])CC=C2C[C@@H](O)C1	BSNCZSKCISVTHY-DNMQWNDWSA-N	Lipids and lipid-like molecules	Steroids and steroid derivatives	Bile acids, alcohols and derivatives	Level 1	71.38	96.33	78.64	241.1954, 245.1546, 247.1705, 254.2031, 273.1838, 319.2404, 337.2533, 349.4891, 355.2632, 373.2734	M+H-H2O	C24H38O4	2.41	21.0087	20.9524	21.0421	21.1358	20.9669	20.6956	20.8376	20.9505	20.922	20.8574	20.7875	20.8112	20.8149	20.8419	20.7956
FT5155PR	492.308	10.433	pos	1-(2-methoxy-13-methyl-pentadecanyl)-sn-glycero-3-phosphoethanolamine	21248	https://cloud.oebiotech.com/#/lm/network/21248			LMGP02060015					137323918		[C@](COP(=O)(O)OCCN)([H])(O)COCC(OC)CCCCCCCCCCC(C)CC	VWJBLSDBQLCHGA-ATKRNPRHSA-N	Lipids and lipid-like molecules	Glycerophospholipids	Glycerophosphoethanolamines	Level 1	71.38	90.19	94.33	338.2764, 339.2894, 474.2976, 475.2978, 492.1588, 492.3082, 492.3632, 492.4245, 492.4554, 493.3118	M+Na	C22H48NO7P	-4.27	24.4588	24.4782	24.7018	16.4861	15.7416	15.3459	25.1419	25.4242	25.581	23.3127	22.8414	22.8533	20.8852	20.5352	21.1239
FT1360PR	205.118	1.179	pos	Serylvaline	54063	https://cloud.oebiotech.com/#/lm/network/54063	HMDB0029052	23827		74823				7020158	51782-06-0	CC(C)[C@H](NC(=O)[C@@H](N)CO)C(O)=O	ILVGMCVCQBJPSH-WDSKDSINSA-N	Organic acids and derivatives	Carboxylic acids and derivatives	Amino acids, peptides, and analogues	Level 1	71.36	94.48	69.17	163.9404, 163.9627, 164.0571, 181.9510, 186.9563, 187.1077, 204.9671, 205.1184, 205.1380, 205.1585	M+H	C8H16N2O4	0	21.8778	21.7068	21.9361	19.6437	20.8913	20.851	22.3923	23.0433	22.5958	20.6377	19.1057	20.1633	22.428	22.0992	22.7971
FT2192PR	259.202	5.001	pos	Leu-leu-ome	208246	https://cloud.oebiotech.com/#/lm/network/208246	HMDB0254028							19975318		CCCCC(N)C(=O)NC(CCCC)C(=O)OC	CMQIGLGSRAQZAD-UHFFFAOYSA-N	Organic acids and derivatives	Carboxylic acids and derivatives	Amino acids, peptides, and analogues	Level 1	71.31	91.28	79.55	86.0965, 92.5437, 93.3108, 135.0586, 146.1176, 199.1805, 220.0142, 225.3504, 253.6234, 259.2018	M+H	C13H26N2O3	0.39	19.7433	19.7793	19.1883	8.22704	8.22704	12.9403	21.4394	21.9595	20.7986	17.7983	17.2714	17.8093	17.7021	16.3825	18.6612
FT1707NR	293.212	11.226	neg	9(S)-HPODE	48935	https://cloud.oebiotech.com/#/lm/network/48935	HMDB0006940				C14827	ko00591	Linoleic acid metabolism	6439847		CCCCC\C=C/C=C/C(CCCCCCCC(O)=O)OO	JGUNZIWGNMQSBM-ZJHFMPGASA-N	Lipids and lipid-like molecules	Fatty Acyls	Lineolic acids and derivatives	Level 1	71.3	97.17	63.02	67.3277, 67.5182, 71.0140, 76.2264, 89.0245, 122.2834, 154.7656, 246.8189, 291.8456, 293.2123	M-H2O-H	C18H32O4	-1.36	18.9759	19.0726	19.1882	19.1303	18.7879	19.4837	18.7693	18.3352	18.3367	12.8788	14.012	16.1427	19.6335	19.814	20.8699
FT3188NR	611.145	1.106	neg	Glutathione oxidized	48067	https://cloud.oebiotech.com/#/lm/network/48067	HMDB0003337	45		17858	C00127	ko00480,ko04216,ko04918,ko05208,ko05415	Glutathione metabolism|Ferroptosis|Thyroid hormone synthesis|Chemical carcinogenesis - reactive oxygen species|Diabetic cardiomyopathy	65359	27025-41-8	N[C@@H](CCC(=O)N[C@@H](CSSC[C@H](NC(=O)CC[C@H](N)C(O)=O)C(=O)NCC(O)=O)C(=O)NCC(O)=O)C(O)=O	YPZRWBKMTBYPTK-BJDJZHNGSA-N	Organic acids and derivatives	Carboxylic acids and derivatives	Amino acids, peptides, and analogues	Level 1	71.28	77.31	82.25	185.0566, 197.0573, 210.0884, 254.0778, 265.9160, 272.0890, 304.0596, 306.0765, 308.4672, 611.1456	M-H	C20H32N6O12S2	0.33	18.0811	17.3444	18.1377	17.5527	18.7559	19.548	17.2797	17.5162	17.9721	15.6554	14.8061	14.176	18.0187	16.2728	17.7566
FT2141PR	255.232	10.67	pos	Juniperic acid	1695	https://cloud.oebiotech.com/#/lm/network/1695	HMDB0006294	58386	LMFA01050051	55328	C18218	ko00073	Cutin, suberine and wax biosynthesis	10466	506-13-8	C(CCCCCCCCCCCCCO)CC(=O)O	UGAGPNKCDRTDHP-UHFFFAOYSA-N	Lipids and lipid-like molecules	Fatty Acyls	Fatty acids and conjugates	Level 1	71.27	96.16	78.65	131.1125, 135.1168, 137.1321, 139.1120, 149.1326, 153.1270, 163.1484, 178.5134, 219.2106, 237.2218	M+H-H2O	C16H32O3	3.13	21.5747	21.2885	21.6737	20.8627	21.0069	21.041	20.991	20.655	21.487	21.6	21.4937	21.2572	21.5051	21.5219	21.2188
FT1968NR	323.028	0.763	neg	Uridine 5'-monophosphate	46975	https://cloud.oebiotech.com/#/lm/network/46975	HMDB0000288			16695	C00105	ko00240	Pyrimidine metabolism	6030	58-97-9	O[C@H]1[C@@H](O)[C@@H](O[C@@H]1COP(O)(O)=O)N1C=CC(=O)NC1=O	DJJCXFVJDGTHFX-XVFCMESISA-N	Nucleosides, nucleotides, and analogues	Pyrimidine nucleotides	Pyrimidine ribonucleotides	Level 1	71.21	92.88	71.34	96.9639, 96.9698, 111.0200, 138.9805, 150.9804, 211.0014, 234.5378, 309.7925, 313.2973, 323.0287	M-H	C9H13N2O9P	0.62	20.2801	20.2415	20.4218	20.1146	21.3287	21.0826	20.0453	20.0575	19.3872	19.64	20.5108	19.9487	19.8028	19.8329	19.5647
FT1547PR	219.134	2.241	pos	Serylleucine	54054	https://cloud.oebiotech.com/#/lm/network/54054	HMDB0029043	23798		74815				7015694	6665-16-3	CC(C)C[C@H](NC(=O)[C@@H](N)CO)C(O)=O	NFDYGNFETJVMSE-BQBZGAKWSA-N	Organic acids and derivatives	Carboxylic acids and derivatives	Amino acids, peptides, and analogues	Level 1	71.16	93.86	62.27	148.9764, 159.9692, 173.1288, 182.9849, 185.9839, 200.0548, 201.1244, 203.1442, 219.1344, 219.1744	M+H	C9H18N2O4	0	22.233	22.1314	22.1183	20.587	21.8488	21.8563	22.6603	23.2572	22.8457	20.4593	18.9604	20.0543	22.0765	21.7606	22.6311
FT1397NR	263.14	4.166	neg	L-Valyl-L-phenylalanine	54145	https://cloud.oebiotech.com/#/lm/network/54145	HMDB0029134	24009		75016				6993119	3918-92-1	CC(C)[C@H](N)C(=O)N[C@@H](CC1=CC=CC=C1)C(O)=O	GJNDXQBALKCYSZ-RYUDHWBXSA-N	Organic acids and derivatives	Carboxylic acids and derivatives	Amino acids, peptides, and analogues	Level 1	71.15	91.14	78.96	92.5444, 110.8397, 115.0878, 115.1713, 120.7825, 121.5076, 131.0673, 141.2515, 148.0404, 263.1395	M-H	C14H20N2O3	0.38	16.8794	17.1704	16.8898	14.6195	15.5186	16.0391	17.6213	18.7143	18.3526	16.2577	12.8574	15.5652	15.2041	16.1793	16.5301
FT3399PR	330.264	11.024	pos	12-HpODE	3056	https://cloud.oebiotech.com/#/lm/network/3056		35350	LMFA02000102					5282858		C(CCCCCCC(=O)O)/C=C\CC(OO)/C=C/CCCC	SYVVYQKENYQBSX-MMFCQQQJSA-N	Lipids and lipid-like molecules	Fatty Acyls	Lineolic acids and derivatives	Level 2	71.15	88.11	42.0086	219.2108, 224.1310, 237.2209, 247.8834, 252.9980, 260.7268, 287.5407, 312.2534, 312.2907, 330.2641	M+NH4	C18H32O4	0.91	20.8313	20.9026	20.9159	17.9597	19.528	19.6721	20.3896	20.4239	19.7051	21.7616	20.6012	21.5625	21.2412	21.2168	21.6964
FT2873PR	295.227	11.223	pos	17-Hydroxylinolenic acid	51152	https://cloud.oebiotech.com/#/lm/network/51152	HMDB0011108	61976		80463	C16346	ko00592	alpha-Linolenic acid metabolism	10708957		CC(O)\C=C/C\C=C/C\C=C/CCCCCCCC(O)=O	PSQSSLVXOIJSMX-XAFOFORCSA-N	Lipids and lipid-like molecules	Fatty Acyls	Lineolic acids and derivatives	Level 1	71.14	88.94	68.09	207.1383, 217.1948, 221.1540, 226.9515, 231.2116, 231.8998, 241.1957, 259.2054, 277.2164, 295.2268	M+H	C18H30O3	0.34	20.5377	20.7018	20.6874	20.9068	20.5036	21.0809	20.1556	20.1768	20.0942	16.9606	17.5991	18.499	21.0072	21.4001	22.1147
FT0633NR	175.061	4.035	neg	2-Methyl-3-ketovaleric acid	47024	https://cloud.oebiotech.com/#/lm/network/47024	HMDB0000408	5397		86365				189028	14925-93-0	CCC(=O)C(C)C(O)=O	QTLYPQZWYOHATR-UHFFFAOYSA-N	Organic acids and derivatives	Keto acids and derivatives	Short-chain keto acids and derivatives	Level 1	71.11	95.68	67.56	113.3406, 113.7733, 115.0403, 116.9286, 117.9291, 118.9664, 146.9614, 155.8307, 174.9974, 175.0616	M+FA-H	C6H10O3	-1.14	17.728	17.9496	17.6336	16.4292	16.8765	17.4248	18.0309	18.3212	18.2735	18.3366	18.1766	17.9116	17.2881	16.8693	17.2721
FT4031PR	374.229	4.452	pos	Glu-Ile-Ile	259765	https://cloud.oebiotech.com/#/lm/network/259765		16987						145455410		CCC(C)C(C(=O)NC(C(C)CC)C(=O)O)NC(=O)C(CCC(=O)O)N	ZCOJVESMNGBGLF-GRLWGSQLSA-N	Organic acids and derivatives	Carboxylic acids and derivatives	Amino acids, peptides, and analogues	Level 1	71.11	87.67	89.47	300.7083, 335.2089, 352.2350, 353.2174, 356.2188, 370.2454, 373.2808, 374.2417, 374.7441, 375.2033	M+H	C17H31N3O6	0	20.023	20.322	20.2231	14.992	16.0819	16.1651	21.6152	21.9625	21.324	18.7561	18.2106	18.5075	19.3431	18.7984	19.8832
FT0879PR	167.107	9.886	pos	Perilla ketone	59210	https://cloud.oebiotech.com/#/lm/network/59210	HMDB0035328	90628						68381	553-84-4	CC(C)CCC(=O)C1=COC=C1	LVHLZMUFIYAEQB-UHFFFAOYSA-N	Organic oxygen compounds	Organooxygen compounds	Carbonyl compounds	Level 1	71.08	98.42	69.06	140.9512, 142.9674, 143.9676, 143.9769, 149.0218, 149.0962, 167.0702, 167.1068, 167.1426, 167.1552	M+H	C10H14O2	0	22.8481	22.8011	22.9063	22.6486	22.4484	21.8953	22.6884	22.9073	22.9866	23.8422	24.029	23.757	21.8652	21.9847	22.2526
FT1513NR	275.088	0.773	neg	1-(gamma-Glutamylamino)cyclopropanecarboxylic acid	56182	https://cloud.oebiotech.com/#/lm/network/56182	HMDB0031701	87877		174181				131751184	171437-78-8	NC(CCC(=O)NC1(CC1)C(O)=O)C(O)=O	FQRKFJSYMKRNGO-UHFFFAOYSA-N	Organic acids and derivatives	Carboxylic acids and derivatives	Amino acids, peptides, and analogues	Level 1	71.06	92.96	66.82	96.9697, 102.0560, 116.1249, 128.0357, 146.0464, 154.9286, 217.1187, 239.0667, 268.1036, 275.0886	M+FA-H	C9H14N2O5	0.36	19.9776	20.0848	20.2975	19.2602	19.9455	20.4413	20.2022	20.3602	20.1811	19.8578	20.1598	19.6731	20.516	19.8833	20.6298
FT1145PR	190.119	0.75	pos	L-Prolylglycine	51196	https://cloud.oebiotech.com/#/lm/network/51196	HMDB0011178			61695				6426709	2578-57-6	OC(=O)CNC(=O)[C@@H]1CCCN1	RNKSNIBMTUYWSH-YFKPBYRVSA-N	Organic acids and derivatives	Carboxylic acids and derivatives	Amino acids, peptides, and analogues	Level 1	71.05	98.66	59.81	149.9596, 155.6353, 159.0765, 159.1297, 166.9436, 167.0552, 190.0704, 190.1067, 190.1190, 209.7940	M+NH4	C7H12N2O3	0	24.7728	24.8763	24.8291	23.9203	24.9202	25.3034	24.9062	25.0899	24.662	24.2848	23.9048	24.1927	25.3597	25.1912	25.3302
FT0841PR	166.053	0.81	pos	L-Methionine sulfoxide	47759	https://cloud.oebiotech.com/#/lm/network/47759	HMDB0002005	63430		17016	C02989	ko00270	Cysteine and methionine metabolism	158980	3226-65-1	CS(=O)CC[C@H](N)C(O)=O	QEFRNWWLZKMPFJ-YGVKFDHGSA-N	Organic acids and derivatives	Carboxylic acids and derivatives	Amino acids, peptides, and analogues	Level 1	70.99	93.88	64.26	138.0550, 142.9671, 148.0865, 149.0269, 165.4716, 166.0534, 166.0724, 166.0850, 166.0977, 170.8730	M+H	C5H11NO3S	-0.6	21.986	22.0537	22.3583	20.9071	21.5318	21.3058	23.2373	22.9905	23.0803	22.5718	22.6855	21.2317	22.1121	21.8277	22.5021
FT2695PR	285.169	7.137	pos	bisaborosaol d	562793	https://cloud.oebiotech.com/#/lm/network/562793										CC(C1CCC(=CC1)C(=O)O)C(/C=C/C(C)(C)OO)O	FFNRCYLUWAVHJD-CMDGGOBGSA-N	Unclassified	Unclassified	Unclassified	Level 2	70.99	95.42	40.9243	157.3482, 167.8015, 185.1322, 193.4085, 203.1437, 213.1276, 221.1539, 221.7251, 249.1484, 267.1592	M+H	C15H24O5	0.35	19.3406	19.2844	19.2354	13.809	13.79	14.3615	20.5222	20.0726	20.0018	20.4293	19.9901	19.9065	17.9624	17.7307	18.32
FT2676NR	464.278	10.361	neg	PE(17:1/0:0)	21169	https://cloud.oebiotech.com/#/lm/network/21169		46714	LMGP02050008					42607464		[C@](COP(=O)(O)OCCN)([H])(O)COC(CCCCCCC/C=C\CCCCCCC)=O	LNJNONCNASQZOB-HEDKFQSOSA-N	Lipids and lipid-like molecules	Glycerophospholipids	Glycerophosphoethanolamines	Level 1	70.94	92.89	83.27	102.5901, 140.0119, 152.9960, 196.0385, 206.2339, 214.0483, 253.2174, 267.2330, 354.9443, 464.2786	M-H	C22H44NO7P	0.65	19.0535	19.3918	19.2947	8.22704	8.22704	8.22704	20.3273	20.7407	20.6043	18.514	18.0517	17.7711	13.7484	13.5304	14.3229
FT0359PR	120.045	4.827	pos	1,2-Diacylglycerol-LD-PI-pool	83508	https://cloud.oebiotech.com/#/lm/network/83508	HMDB0062270	325077		53806				7672	103-71-9	O=C=NC1=CC=CC=C1	DGTNSSLYPYDJGL-UHFFFAOYSA-N	Benzenoids	Benzene and substituted derivatives	Unclassified	Level 1	70.93	95.68	77.97	74.0601, 91.0546, 92.0495, 92.5431, 97.0087, 120.0236, 120.0445, 120.0555, 120.0810, 120.1007	M+H	C7H5NO	-0.83	19.1826	18.9162	19.0361	17.261	17.7482	17.3259	19.5297	19.3438	19.154	19.4272	19.5159	19.4245	19.4444	18.9314	19.6103
FT2662PR	284.099	0.794	pos	Isoguanosine	275639	https://cloud.oebiotech.com/#/lm/network/275639		66971			C08432			65085	1818-71-9	C1=NC2=C(NC(=O)N=C2N1C3C(C(C(O3)CO)O)O)N	MIKUYHXYGGJMLM-UUOKFMHZSA-N	Nucleosides, nucleotides, and analogues	Purine nucleosides	Unclassified	Level 1	70.83	92.22	62.57	153.0412, 164.9303, 169.0974, 226.0447, 247.6079, 261.4866, 284.0222, 284.0980, 284.1254, 284.2945	M+H	C10H13N5O5	0	23.3567	23.2163	23.1819	21.2341	21.6418	22.3682	23.7574	23.3917	23.6772	24.3394	23.8297	23.3766	23.8907	23.2782	23.7732
FT1862NR	309.207	10.152	neg	9,10-epoxy-13-oxo-11-octadecenoic acid	3233	https://cloud.oebiotech.com/#/lm/network/3233		74807	LMFA02000279					5283017		C1(OC1CCCCCCCC(=O)O)/C=C/C(=O)CCCCC	BJIKXWWZEPAKQC-BUHFOSPRSA-N	Lipids and lipid-like molecules	Fatty Acyls	Fatty acids and conjugates	Level 1	70.81	95.67	64.88	67.5107, 78.8782, 104.9540, 106.6716, 127.1123, 146.5482, 171.1031, 251.1651, 291.1976, 309.2070	M-H	C18H30O4	0.32	19.3961	19.4001	19.5704	15.4485	16.731	16.3994	20.8306	20.6982	21.1126	21.0777	19.5353	19.1909	18.4046	17.8907	18.6823
FT6382PR	698.436	12.521	pos	OON-PC	27846	https://cloud.oebiotech.com/#/lm/network/27846			LMGP20010029					134812303		[C@](COP(=O)([O-])OCC[N+](C)(C)C)([H])(OC(CCCCCCCC=O)=O)COC(CCCCCCC/C=C\CCCCCCCC)=O	OIKHXQGBBKPTHX-XJFUVJCPSA-N	Lipids and lipid-like molecules	Glycerophospholipids	Glycerophosphocholines	Level 1	70.81	88.91	76.56	357.1046, 493.3916, 515.3709, 516.3745, 555.5609, 639.3634, 640.3663, 641.4044, 698.4364, 699.4393	M+Na	C35H66NO9P	1.15	21.775	21.8796	21.74	14.971	16.1514	13.1673	20.2125	20.1205	20.764	23.2231	23.2479	22.9604	19.7764	19.4088	19.7559
FT2206PR	260.16	1.402	pos	Hydroxyprolyl-Lysine	53893	https://cloud.oebiotech.com/#/lm/network/53893	HMDB0028868	85775		173197				131750767		NCCCCC(NC(=O)C1CC(O)CN1)C(O)=O	BXAQOKHDAYJQPA-UHFFFAOYSA-N	Organic acids and derivatives	Carboxylic acids and derivatives	Amino acids, peptides, and analogues	Level 2	70.8	98.16	43.2793	143.1180, 146.5279, 147.0761, 147.1141, 148.0601, 171.1129, 189.1235, 248.2340, 260.1616, 260.1964	M+H	C11H21N3O4	0	22.9619	22.7956	22.945	16.0821	18.3655	18.4787	24.1123	24.35	23.7548	22.6918	22.563	21.9772	20.7971	20.3735	21.4714
FT1216NR	243.196	10.206	neg	omega-hydroxy myristic acid	1688	https://cloud.oebiotech.com/#/lm/network/1688		35422	LMFA01050044	77168				3084276		C(CCCCCCCCCCCO)CC(=O)O	JOSXCARTDOQGLV-UHFFFAOYSA-N	Lipids and lipid-like molecules	Fatty Acyls	Fatty acids and conjugates	Level 1	70.79	91.25	73.2	87.1457, 89.4644, 93.4919, 155.1445, 169.1598, 184.1804, 188.3850, 197.1916, 226.9954, 243.1964	M-H	C14H28O3	0.82	18.0743	18.2061	18.1233	17.9928	17.864	17.7469	19.1546	18.501	18.4189	16.4392	15.9624	16.812	13.0621	18.2853	18.9892
FT4585PR	423.224	4.217	pos	Leu-Gln-Tyr	264170	https://cloud.oebiotech.com/#/lm/network/264170		21618						9845137		CC(C)CC(C(=O)NC(CCC(=O)N)C(=O)NC(CC1=CC=C(C=C1)O)C(=O)O)N	KUEVMUXNILMJTK-JYJNAYRXSA-N	Organic acids and derivatives	Carboxylic acids and derivatives	Amino acids, peptides, and analogues	Level 1	70.74	85.36	77.86	253.0987, 253.1183, 253.1455, 276.1674, 304.1658, 352.2138, 377.2190, 405.2134, 417.8433, 423.2215	M+H	C20H30N4O6	0.24	20.3477	20.5992	20.5291	8.22704	16.6453	16.8696	21.4235	21.5524	20.7627	20.3593	19.6035	19.103	18.066	16.8149	18.7444
FT1853PR	239.102	1.735	pos	Glycyltyrosine	53880	https://cloud.oebiotech.com/#/lm/network/53880	HMDB0028853	85762		73517				92829	658-79-7	NCC(=O)N[C@@H](CC1=CC=C(O)C=C1)C(O)=O	XBGGUPMXALFZOT-VIFPVBQESA-N	Organic acids and derivatives	Carboxylic acids and derivatives	Amino acids, peptides, and analogues	Level 1	70.73	92.62	74.47	119.0860, 123.0441, 136.0759, 147.0442, 165.0546, 182.0814, 193.0973, 215.9380, 239.0868, 239.1617	M+H	C11H14N2O4	0.84	20.2028	20.0326	19.7466	18.498	19.6751	19.9509	19.9084	21.0684	20.0462	19.2628	18.4091	18.3814	20.9573	20.7614	21.3568
FT1515PR	217.155	1.928	pos	Valylvaline	54151	https://cloud.oebiotech.com/#/lm/network/54151	HMDB0029140	23988		73704				107475	3918-94-3	CC(C)[C@H](N)C(=O)N[C@@H](C(C)C)C(O)=O	KRNYOVHEKOBTEF-YUMQZZPRSA-N	Organic acids and derivatives	Carboxylic acids and derivatives	Amino acids, peptides, and analogues	Level 1	70.64	97.69	68.82	153.9365, 155.0703, 171.1490, 173.0809, 176.9725, 209.1271, 217.0488, 217.1061, 217.1549, 218.0648	M+H	C10H20N2O3	0	23.4933	23.5141	23.5347	21.7036	23.1598	23.1412	24.3631	24.8231	24.6245	22.6645	20.6211	22.2296	23.7286	23.6451	24.2208
FT2641PR	283.019	0.729	pos	D-fructose 1-phosphate	82362	https://cloud.oebiotech.com/#/lm/network/82362	HMDB0060467	378		18105	C01094	ko00051,ko00400,ko02060	Fructose and mannose metabolism|Phenylalanine, tyrosine and tryptophan biosynthesis|Phosphotransferase system (PTS)	65246	15978-08-2	[H][C@@](O)(CO)[C@@]([H])(O)[C@]([H])(O)C(=O)COP(O)(O)=O	ZKLLSNQJRLJIGT-UYFOZJQFSA-N	Organic oxygen compounds	Organooxygen compounds	Carbohydrates and carbohydrate conjugates	Level 1	70.63	72.98	82.94	144.9031, 153.0529, 164.9302, 185.0424, 203.0524, 228.9882, 246.9987, 265.0083, 283.0190, 283.0516	M+Na	C6H13O9P	0.71	21.4741	21.3208	21.6469	22.6375	23.1513	22.702	21.3859	20.8032	21.2435	21.9031	21.5732	20.9445	19.8741	20.2673	19.6914
FT0492NR	161.046	0.838	neg	D-Mannose	83600	https://cloud.oebiotech.com/#/lm/network/83600	HMDB0062473			37675				161658	3458-28-4	[H][C@@](O)(CO)[C@@]([H])(O)[C@]([H])(O)[C@]([H])(O)C=O	GZCGUPFRVQAUEE-KVTDHHQDSA-N	Organic oxygen compounds	Organooxygen compounds	Carbohydrates and carbohydrate conjugates	Level 1	70.61	96.07	78.38	118.0298, 121.1277, 132.9813, 132.9899, 141.6612, 141.7475, 160.8428, 160.8929, 161.8944, 162.0199	M-H2O-H	C6H12O6	-4.35	21.5589	21.5483	21.4869	21.323	21.6284	21.5742	21.5345	21.5217	21.4991	21.5421	21.4627	21.5278	21.4766	21.4607	21.4781
FT1252NR	247.093	0.744	neg	Alanylhydroxyproline	53728	https://cloud.oebiotech.com/#/lm/network/53728	HMDB0028688							20190533	76400-25-4	C[C@H](N)C(=O)N1C[C@H](O)C[C@H]1C(O)=O	KYHSUPXEBSYFGK-JKUQZMGJSA-N	Organic acids and derivatives	Carboxylic acids and derivatives	Amino acids, peptides, and analogues	Level 1	70.6	93.53	66.84	102.0560, 118.0511, 128.0354, 141.0671, 146.0461, 159.0779, 173.6931, 185.0569, 242.2765, 247.0927	M+FA-H	C8H14N2O4	0.81	19.2601	19.2596	19.5178	17.2412	18.2434	17.6122	20.4654	20.6455	20.1566	19.437	18.8578	18.7069	19.8317	19.4569	19.8053
FT5047PR	478.292	10.326	pos	1-(2-methoxy-pentadecanyl)-sn-glycero-3-phosphoethanolamine	21246	https://cloud.oebiotech.com/#/lm/network/21246			LMGP02060013					137323916		[C@](COP(=O)(O)OCCN)([H])(O)COCC(OC)CCCCCCCCCCCCC	CWYHNZNPBWWOGG-VQCQRNETSA-N	Lipids and lipid-like molecules	Glycerophospholipids	Glycerophosphoethanolamines	Level 1	70.59	90.78	94.24	306.2791, 319.2636, 337.1905, 337.2735, 338.2776, 417.2400, 460.2819, 461.2831, 478.2926, 479.2954	M+Na	C21H46NO7P	-4.39	24.3054	24.7985	24.4284	19.1326	18.2855	19.4477	24.7016	25.0497	25.246	24.8846	24.3506	24.1712	21.6857	21.3019	20.0751
FT1333NR	257.212	10.816	neg	Convolvulinolic acid	1690	https://cloud.oebiotech.com/#/lm/network/1690			LMFA01050046					292984		C(CCCCCCCC(O)CCCC)CC(=O)O	UMFHUOABFXSVIU-UHFFFAOYSA-N	Lipids and lipid-like molecules	Fatty Acyls	Fatty acids and conjugates	Level 1	70.57	98.08	55.68	92.5426, 116.9285, 147.8493, 183.1755, 211.2069, 221.1915, 239.2019, 255.1963, 257.2123, 273.2622	M-H	C15H30O3	0.39	20.2484	20.5896	20.3788	18.9491	18.1572	19.0048	22.0395	20.9637	21.0583	18.0904	18.8099	19.4736	19.8807	20.9344	21.5137
FT3190PR	314.269	11.427	pos	(1R,2R)-3-oxo-2-pentyl-cyclopentaneoctanoic acid	3352	https://cloud.oebiotech.com/#/lm/network/3352		74957	LMFA02010012					16061077		C(CCCCCCC[C@H]1[C@@H](CCCCC)C(=O)CC1)(=O)O	ITXGIRZCCUTEJX-HZPDHXFCSA-N	Lipids and lipid-like molecules	Fatty Acyls	Eicosanoids	Level 1	70.56	88.36	66.38	243.2112, 255.8929, 261.2219, 272.9404, 279.2010, 279.2083, 279.2321, 296.3809, 297.2426, 314.2766	M+NH4	C18H32O3	0.95	19.2374	19.3721	19.1425	17.2349	16.8128	17.4164	21.0536	20.8902	20.5428	18.3964	18.2659	18.1488	17.5857	17.7375	17.4632
FT5585PR	548.3	12.701	pos	Glycerol phenylbutyrate	207274	https://cloud.oebiotech.com/#/lm/network/207274	HMDB0252844	326691						10482134		O=C(CCCC1=CC=CC=C1)OCC(COC(=O)CCCC1=CC=CC=C1)OC(=O)CCCC1=CC=CC=C1	ZSDBFLMJVAGKOU-UHFFFAOYSA-N	Lipids and lipid-like molecules	Glycerolipids	Triradylcglycerols	Level 1	70.56	98.14	77.51	263.1280, 279.1231, 295.1177, 307.1180, 397.2014, 398.2056, 411.1805, 531.2745, 532.2792, 548.3010	M+NH4	C33H38O6	0.55	22.5638	22.5925	22.6674	22.1543	22.2758	22.3166	22.6556	22.4819	22.7093	23.0171	22.6453	22.6578	22.9575	22.5576	22.4784
FT4213PR	389.218	4.643	pos	Gln-Leu-Phe	266048	https://cloud.oebiotech.com/#/lm/network/266048		23571						145455126		CC(C)CC(C(=O)NC(CC1=CC=CC=C1)C(=O)O)NC(=O)C(CCC(=O)N)N	SHAUZYVSXAMYAZ-JYJNAYRXSA-N	Organic acids and derivatives	Carboxylic acids and derivatives	Amino acids, peptides, and analogues	Level 1	70.48	85.78	75.24	415.2334, 416.2433, 429.0186, 454.7171, 525.3154, 543.3308, 544.3337, 646.3339, 656.1700, 706.3962	M+H-H2O	C20H30N4O5	1.54	21.0819	21.0091	21.007	8.22704	8.22704	8.22704	21.1406	21.6248	20.7162	20.4204	20.1571	21.0535	20.1994	18.9562	20.2746
FT1610NR	283.264	14.542	neg	Methyl 14-methyl-8-hexadecenoate	7266	https://cloud.oebiotech.com/#/lm/network/7266		97234	LMFA07010527					520159		O=C(CCCCCCCCCCCCC(C)CC)OC	AOAFVSVYRSUDBN-UHFFFAOYSA-N	Lipids and lipid-like molecules	Fatty Acyls	Fatty acid esters	Level 1	70.35	96.94	55.2	55.1433, 74.9913, 87.0597, 92.5409, 92.5468, 100.7276, 101.1840, 114.6039, 135.6474, 283.2644	M-H	C18H36O2	1.06	20.698	21.1186	21.4396	17.7885	18.2688	18.2733	22.624	22.8977	21.615	18.8293	19.2275	19.065	20.1472	19.7878	20.4175
FT5685PR	563.265	12.799	pos	Zinc Protoporphyrin	296294	https://cloud.oebiotech.com/#/lm/network/296294		320721						4971	15442-64-5	CC1=C(C2=CC3=NC(=CC4=NC(=CC5=C(C(=C(N5)C=C1N2)C=C)C)C(=C4CCC(=O)O)C)C(=C3C)CCC(=O)O)C=C	ZCFFYALKHPIRKJ-UHFFFAOYSA-N	Organoheterocyclic compounds	Tetrapyrroles and derivatives	Porphyrins	Level 1	70.33	76.26	94.05	489.2282, 490.2362, 499.8690, 503.2427, 504.2515, 505.2545, 545.2565, 548.2414, 563.2656, 564.2692	M+H	C34H34N4O4	0.18	21.454	21.3602	21.2919	19.7719	21.2575	20.9977	23.2489	22.9483	22.5625	21.09	21.2796	20.4237	18.8333	18.6493	19.1585
FT2366PR	269.161	1.113	pos	Histidylisoleucine	53912	https://cloud.oebiotech.com/#/lm/network/53912	HMDB0028888	23749		141437				9900065	129050-48-2	CC[C@H](C)[C@H](NC(=O)[C@@H](N)CC1=CNC=N1)C(O)=O	IDXZDKMBEXLFMB-HGNGGELXSA-N	Organic acids and derivatives	Carboxylic acids and derivatives	Amino acids, peptides, and analogues	Level 1	70.29	91.7	65.95	224.0781, 237.2220, 251.1506, 251.2007, 268.6332, 269.0412, 269.1091, 269.1600, 269.2472, 270.0833	M+H	C12H20N4O3	0.37	19.8667	19.7652	20.2939	8.22704	17.6834	17.3122	21.5083	21.663	21.6923	19.6093	16.2317	16.6099	19.7456	19.4886	20.1096
FT3418PR	331.284	10.551	pos	1-O-(2R-hydroxy-4Z-hexadecenyl)-sn-glycerol	10483	https://cloud.oebiotech.com/#/lm/network/10483			LMGL01020055					137323856		[C@](CO)([H])(O)COC[C@H](O)C/C=C\CCCCCCCCCCC	CSULARJGHWCHTQ-TWEKRZAHSA-N	Lipids and lipid-like molecules	Fatty Acyls	Fatty alcohols	Level 1	70.28	98.2	69.75	98.9841, 106.3840, 107.9670, 109.1013, 133.0132, 146.6671, 227.5586, 239.2360, 292.8621, 313.2756	M+H	C19H38O4	0.91	22.9813	22.9078	22.8434	22.1056	22.7256	22.5835	21.2341	20.6362	22.8179	22.485	22.3836	22.0329	22.3288	22.5696	22.4055
FT2818PR	293.211	10.08	pos	12-oxo-PDA	3341	https://cloud.oebiotech.com/#/lm/network/3341	HMDB0301804	63360	LMFA02010001	15560	C01226	ko00592	alpha-Linolenic acid metabolism	5280411	85551-10-6	C(CCCCCCC(=O)O)[C@H]1C=CC(=O)[C@H]1C/C=C\CC	PMTMAFAPLCGXGK-JMTMCXQRSA-N	Lipids and lipid-like molecules	Fatty Acyls	Eicosanoids	Level 1	70.24	98.9	74.79	163.1119, 203.1279, 233.1898, 247.2054, 252.6236, 275.2007, 293.1429, 293.2109, 293.3367, 294.2133	M+H	C18H28O3	1.02	23.709	23.5188	23.1371	20.9421	21.3779	21.3559	24.9173	24.6897	24.0931	24.2388	23.6605	23.1788	22.8034	22.3217	23.0683
FT3268PR	319.299	14.128	pos	11E-Eicosen-1-ol	6196	https://cloud.oebiotech.com/#/lm/network/6196	HMDB0034933	46170	LMFA05000219					9900830	62442-62-0	OCCCCCCCCCC/C=C/CCCCCCCC	QYOZAXQSDUAPDS-MDZDMXLPSA-N	Lipids and lipid-like molecules	Fatty Acyls	Fatty alcohols	Level 1	70.21	89.22	91.4	151.1480, 161.1322, 205.1946, 301.2879, 307.0005, 319.1679, 319.2995, 319.3388, 320.3051, 336.7444	M+Na	C20H40O	-6.58	20.9532	20.8784	20.8647	20.3743	20.6905	20.2744	20.5745	20.7918	21.1715	20.7884	21.0633	20.2704	20.9337	20.2998	20.1019
FT1863NR	309.207	10.482	neg	Octadeca-2,4-dienedioic acid	198679	https://cloud.oebiotech.com/#/lm/network/198679	HMDB0242188							54552159		OC(=O)CCCCCCCCCCCCC=CC=CC(O)=O	ZKQNWTGXRAIVGG-UHFFFAOYSA-N	Lipids and lipid-like molecules	Fatty Acyls	Fatty acids and conjugates	Level 1	70.2	97.14	55.33	219.1745, 229.1964, 237.1860, 245.1920, 247.2067, 265.2173, 273.1853, 291.1966, 309.1693, 309.2072	M-H	C18H30O4	0.65	20.9327	20.9583	20.8959	20.0248	19.3467	21.1734	21.293	20.7392	19.7709	14.5664	14.5899	15.3533	21.8387	21.6135	22.9787
FT1700NR	293.176	9.158	neg	Tanacetol A	59575	https://cloud.oebiotech.com/#/lm/network/59575	HMDB0035722							131751854	86778-06-5	CC(=O)O\C1=C(C)\CCC(CC(=O)C(=C)CC1)C(C)(C)O	IULUGGNZUILXOI-FOWTUZBSSA-N	Lipids and lipid-like molecules	Prenol lipids	Sesquiterpenoids	Level 1	70.18	96.6	73.32	145.8653, 190.2690, 201.9333, 214.0891, 220.1472, 221.1548, 236.1059, 245.3788, 284.4409, 293.1765	M-H	C17H26O4	0	18.5782	18.6359	18.4392	18.2273	18.2887	18.3676	18.6415	19.0294	18.8646	18.4243	18.2584	18.4527	19.1251	19.0261	18.8117
FT2959PR	300.192	3.899	pos	Pro-Ala-Leu	260418	https://cloud.oebiotech.com/#/lm/network/260418		17673						145457375		CC(C)CC(C(=O)O)NC(=O)C(C)NC(=O)C1CCCN1	IFMDQWDAJUMMJC-DCAQKATOSA-N	Organic acids and derivatives	Carboxylic acids and derivatives	Amino acids, peptides, and analogues	Level 1	70.18	90.61	71.13	229.1548, 235.3898, 249.2982, 253.0384, 253.8816, 276.8977, 300.1918, 301.1409, 366.9556, 383.0469	M+H	C14H25N3O4	0.33	19.9832	19.9078	19.5691	16.1966	17.4436	18.0943	21.3432	21.4258	21.3353	18.841	16.1999	18.2622	18.2753	18.5783	18.8405
FT4440PR	408.213	4.871	pos	Ile-Glu-Phe	260609	https://cloud.oebiotech.com/#/lm/network/260609		17876						145456138		CCC(C)C(C(=O)NC(CCC(=O)O)C(=O)NC(CC1=CC=CC=C1)C(=O)O)N	FUOYNOXRWPJPAN-QEWYBTABSA-N	Organic acids and derivatives	Carboxylic acids and derivatives	Amino acids, peptides, and analogues	Level 1	70.15	94.02	62.72	243.1087, 243.1126, 243.1341, 243.1596, 249.1604, 277.1539, 279.1705, 334.4854, 391.1857, 408.2129	M+H	C20H29N3O6	0.24	20.8742	21.5033	21.2064	18.1081	18.9886	19.857	20.8776	21.0927	20.9707	21.187	21.06	21.064	21.906	21.3758	21.8203
FT0816PR	164.071	4.697	pos	3-Methyldioxyindole	48255	https://cloud.oebiotech.com/#/lm/network/48255	HMDB0004186	7024		28254	C05834	ko00380	Tryptophan metabolism	151066	3040-34-4	CC1(O)C(=O)NC2=CC=CC=C12	XCHBYBKNFIOSBB-UHFFFAOYSA-N	Organoheterocyclic compounds	Indoles and derivatives	Indolines	Level 2	70.13	94.5	38.9786	136.0479, 136.0758, 137.0792, 138.2246, 140.0710, 140.9724, 164.0427, 164.0706, 164.0846, 164.1435	M+H	C9H9NO2	0	21.9258	22.0087	22.0028	20.7885	21.6694	22.4864	22.0572	22.3202	21.7152	20.8509	20.3174	20.5373	22.7388	22.4909	22.8904
FT1208NR	243.062	0.789	neg	Pseudouridine	47211	https://cloud.oebiotech.com/#/lm/network/47211	HMDB0000767	5734		17802	C02067	ko00240	Pyrimidine metabolism	15047	1445-07-4	OC[C@H]1O[C@H]([C@H](O)[C@@H]1O)C1=CNC(=O)NC1=O	PTJWIQPHWPFNBW-GBNDHIKLSA-N	Nucleosides, nucleotides, and analogues	Nucleoside and nucleotide analogues	Unclassified	Level 1	70.12	93.32	66.59	128.0359, 140.0353, 152.0354, 153.0308, 174.4977, 183.0406, 185.0943, 199.1101, 200.0573, 243.0619	M-H	C9H12N2O6	0.82	19.7605	19.8823	19.6545	17.9274	18.3333	18.6321	20.1058	19.8144	20.343	20.8559	20.1367	19.9233	20.0866	19.8408	20.5116
FT0443NR	158.082	3.861	neg	Acetylvaline	51520	https://cloud.oebiotech.com/#/lm/network/51520	HMDB0011757			21565				66789	96-81-1	CC(C)[C@H](NC(C)=O)C(O)=O	IHYJTAOFMMMOPX-LURJTMIESA-N	Organic acids and derivatives	Carboxylic acids and derivatives	Amino acids, peptides, and analogues	Level 1	70.12	95.34	66.02	92.3492, 102.9891, 110.2819, 110.8321, 111.7190, 116.0720, 130.9837, 136.8523, 158.0822, 158.8932	M-H	C7H13NO3	-1.27	18.1565	18.6221	18.3139	15.0984	18.1122	18.3905	19.2063	18.8756	18.8249	18.8652	19.0915	18.5953	19.0949	18.8733	18.3408
FT0191NR	122.025	1.101	neg	Niacin	47609	https://cloud.oebiotech.com/#/lm/network/47609	HMDB0001488	240		15940	C00253	ko00760,ko00960,ko05133	Nicotinate and nicotinamide metabolism|Tropane, piperidine and pyridine alkaloid biosynthesis|Pertussis	938	59-67-6	OC(=O)C1=CN=CC=C1	PVNIIMVLHYAWGP-UHFFFAOYSA-N	Organoheterocyclic compounds	Pyridines and derivatives	Pyridinecarboxylic acids and derivatives	Level 1	70.1	95.93	67.09	95.0139, 97.8097, 97.8754, 108.0427, 121.6568, 122.0251, 122.0328, 122.0482, 123.0117, 123.0287	M-H	C6H5NO2	-2.29	20.0591	20.0277	19.9136	19.3891	19.475	19.9282	20.023	20.0228	20.343	20.4287	20.5174	20.1637	19.7175	19.3735	20.0556
FT2371PR	269.247	14.319	pos	Methyl 7Z-hexadecenoate	7235	https://cloud.oebiotech.com/#/lm/network/7235	HMDB0061858	44957	LMFA07010496					14029831	56875-67-3	O=C(CCCCC/C=C\CCCCCCCC)OC	FXCDESKKWMGGON-KHPPLWFESA-N	Lipids and lipid-like molecules	Fatty Acyls	Fatty acid esters	Level 1	70.08	95.72	72.26	137.1327, 139.1122, 149.1326, 163.1478, 219.2107, 228.2322, 237.2210, 246.8886, 269.1056, 269.2480	M+H	C17H32O2	0.74	20.6812	20.809	20.3629	17.827	18.83	19.1138	21.2719	21.5713	21.2436	19.3403	18.6636	18.664	19.7554	19.5948	19.8441
FT0348NR	145.014	1.101	neg	Methoxymalic acid	255318	https://cloud.oebiotech.com/#/lm/network/255318	HMDB0302351							5366084		[H]\C(C(O)=O)=C(/OC)C(O)=O	AHJCDQGRYVBQQZ-NSCUHMNNSA-N	Organic acids and derivatives	Carboxylic acids and derivatives	Dicarboxylic acids and derivatives	Level 1	70.03	96.58	66.63	102.0563, 103.9204, 105.4461, 115.9207, 128.0354, 141.4886, 145.0147, 145.0505, 146.0242, 146.0462	M-H	C5H6O5	-1.72	19.8843	19.4903	19.852	17.8201	18.3729	18.8103	19.9184	19.6007	19.5999	19.9456	20.3481	20.0041	19.7524	19.729	20.1059
FT1685PR	228.232	11.406	pos	Myristamide	2502	https://cloud.oebiotech.com/#/lm/network/2502		340611	LMFA01100064	137125				69492		O=C(CCCCCCCCCCCCC)N	QEALYLRSRQDCRA-UHFFFAOYSA-N	Lipids and lipid-like molecules	Fatty Acyls	Fatty amides	Level 1	70	97.76	59.67	163.9648, 175.1482, 175.3641, 178.9910, 188.0013, 193.1584, 211.1697, 228.1955, 228.2322, 231.9719	M+H	C14H29NO	0.44	23.8662	23.9845	23.9114	23.9339	23.9988	23.7969	23.7945	23.859	23.8843	23.7096	23.6413	23.7293	23.7945	23.8705	23.8751
FT1273NR	251.077	0.789	neg	4,6-O-Ethylidene-D-glucose	201947	https://cloud.oebiotech.com/#/lm/network/201947	HMDB0246615							18534704		CC1OCC(O)C(O1)C(O)C(O)C=O	CYJNDOQNVXFIJC-UHFFFAOYSA-N	Organoheterocyclic compounds	Dioxanes	1,3-dioxanes	Level 1	69.95	93.66	59.14	119.0352, 133.0141, 135.0316, 142.3579, 161.0470, 170.2020, 178.8515, 191.7957, 249.7302, 251.0779	M+FA-H	C8H14O6	-0.8	20.3327	20.5388	20.2388	18.3635	18.248	18.5072	20.6312	20.099	20.6558	21.105	21.1147	20.6395	20.4544	19.9	20.3779
FT3276PR	320.256	11.152	pos	Palmitoleoyl-EA	9052	https://cloud.oebiotech.com/#/lm/network/9052	HMDB0013648	46564	LMFA08040043	71465				9835868	94421-67-7	C(CCCCCCC(=O)NCCO)/C=C\CCCCCC	WFRLANWAASSSFV-FPLPWBNLSA-N	Organic nitrogen compounds	Organonitrogen compounds	Amines	Level 1	69.78	89.98	83.83	78.2559, 90.9767, 92.5410, 95.1360, 132.0158, 184.8889, 203.0423, 252.8786, 320.1766, 320.2561	M+Na	C18H35NO2	0.31	22.4906	22.1486	22.5237	22.6589	22.3797	21.3268	21.3589	21.7145	22.7646	22.1873	22.0179	22.4788	22.161	23.2828	22.4687
FT3335PR	325.216	11.259	pos	16,17S-DHA-epoxide	4863	https://cloud.oebiotech.com/#/lm/network/4863		75212	LMFA04000052					52921993		CCC=CCC1C(O1)C=CC=CC=CCC=CCC=CCCC(=O)O	XLYRHVKBJYDBOS-DZMZNAAPSA-N	Lipids and lipid-like molecules	Fatty Acyls	Fatty acids and conjugates	Level 1	69.77	86.5	69.81	125.0954, 128.0189, 133.0654, 161.7539, 191.1449, 216.9226, 261.8962, 293.2116, 307.2277, 325.2159	M+H-H2O	C22H30O3	2.46	17.8678	18.5561	18.7332	16.2482	16.094	15.4373	19.3422	19.3224	18.9857	19.3498	19.3255	19.5824	18.2021	18.7038	18.0974
FT1221NR	244.023	0.727	neg	Iminoerythrose 4-phosphate	82377	https://cloud.oebiotech.com/#/lm/network/82377	HMDB0060483	63736			C12215	ko01051	Biosynthesis of ansamycins	18439579		O[C@H](COP(O)(O)=O)[C@@H](O)C=N	PXPUXFCEGUOIKX-IUYQGCFVSA-N	Organic acids and derivatives	Organic phosphoric acids and derivatives	Phosphate esters	Level 1	69.74	95.96	54.81	185.3912, 190.1663, 199.8094, 200.5461, 202.1198, 233.0392, 244.1299, 248.7627, 248.7928, 260.5540	M+FA-H	C4H10NO6P	0.82	19.937	19.985	20.1517	20.5147	20.7379	20.1372	20.6555	20.5166	20.7545	20.2825	20.1381	19.4653	16.9064	17.8496	16.3258
FT3752PR	353.268	9.84	pos	[10]-gingediol	552250	https://cloud.oebiotech.com/#/lm/network/552250										CCCCCCCCCC(CC(CCC1=CC(=C(C=C1)O)OC)O)O	LGSIUDXMEDKEPY-UHFFFAOYSA-N	Benzenoids	Phenols	Methoxyphenols	Level 1	69.7	97.25	67.96	201.1637, 233.2256, 243.2108, 261.2214, 262.2239, 263.2366, 279.2309, 335.2578, 353.2687, 354.2733	M+H	C21H36O4	0.57	22.5908	22.3904	22.3657	20.829	21.0859	21.0514	21.8184	21.6627	22.4504	23.0538	23.1967	22.6444	22.1285	21.9806	22.3777
FT3885PR	362.211	4.28	pos	Ile-Val-Met	264413	https://cloud.oebiotech.com/#/lm/network/264413		21872						145456332		CCC(C)C(C(=O)NC(C(C)C)C(=O)NC(CCSC)C(=O)O)N	ZSESFIFAYQEKRD-CYDGBPFRSA-N	Organic acids and derivatives	Carboxylic acids and derivatives	Amino acids, peptides, and analogues	Level 1	69.7	85.8	68.35	231.7433, 233.1653, 244.1657, 263.1426, 316.5279, 342.7550, 347.0017, 362.1392, 362.2109, 362.7072	M+H	C16H31N3O4S1	0.55	20.9841	21.1314	20.8128	14.113	17.3544	18.192	21.1034	22.3287	20.546	20.3496	19.7861	19.3227	18.6195	18.5184	19.2373
FT1324PR	203.139	2.931	pos	Alanylisoleucine	53730	https://cloud.oebiotech.com/#/lm/network/53730	HMDB0028690	23844		73805				7408078	29727-65-9	CC[C@H](C)[C@H](NC(=O)[C@H](C)N)C(O)=O	ZSOICJZJSRWNHX-ACZMJKKPSA-N	Organic acids and derivatives	Carboxylic acids and derivatives	Amino acids, peptides, and analogues	Level 1	69.63	97.79	73.67	132.1020, 146.9616, 148.9771, 157.1336, 161.9449, 161.9702, 171.9930, 185.1300, 203.1393, 203.1790	M+H	C9H18N2O3	-0.49	24.0796	24.0711	23.883	20.8568	22.0938	22.3776	25.4253	25.9039	25.4474	23.0327	21.7197	22.2502	23.197	23.0182	23.5657
FT6749PR	808.582	12.812	pos	PC(19:0/17:2)	18996	https://cloud.oebiotech.com/#/lm/network/18996		76017	LMGP01011737					52922953		[C@](COP(=O)([O-])OCC[N+](C)(C)C)([H])(OC(CCCCCCC/C=C\C/C=C\CCCC)=O)COC(CCCCCCCCCCCCCCCCCC)=O	QXYCOSSNZHGBQM-SAEGERMGSA-N	Lipids and lipid-like molecules	Glycerophospholipids	Glycerophosphocholines	Level 1	69.63	73.14	78.34	606.3339, 625.5167, 625.6138, 626.5217, 640.1136, 749.5081, 750.5118, 808.4241, 808.5836, 809.5875	M+Na	C44H84NO8P	0.87	21.3457	21.102	20.4477	21.0688	21.7481	21.3316	21.9574	21.639	21.1284	21.0383	19.8018	19.8694	19.643	19.9114	20.4255
FT1327PR	203.139	0.837	pos	N-Acetylisoputreanine	115463	https://cloud.oebiotech.com/#/lm/network/115463	HMDB0094713							131802901		CC(O)=NCCCNCCCC(O)=O	YGIAGXACEXFIDU-UHFFFAOYSA-N	Organic acids and derivatives	Carboxylic acids and derivatives	Amino acids, peptides, and analogues	Level 2	69.56	94.17	41.4814	128.9509, 130.3858, 146.9613, 169.5992, 180.9563, 185.0927, 203.0530, 203.0865, 203.1027, 203.1399	M+H	C9H18N2O3	-0.49	21.7569	21.76	21.8644	19.7276	20.5743	20.0571	22.7874	23.1454	22.8817	21.5049	20.4107	20.7738	20.7225	20.9128	21.0908
FT2916PR	297.185	11.237	pos	crocetin dialdehyde	257114	https://cloud.oebiotech.com/#/lm/network/257114	HMDB0304298							25201897		CC(C=O)=CC=CC(C)=CC=CC=C(C)C=CC=C(C)C=O	YHCIKUXPWFLCFN-UHFFFAOYSA-N	Lipids and lipid-like molecules	Prenol lipids	Diterpenoids	Level 2	69.56	87.86	42.3621	195.1169, 197.1329, 199.1117, 201.1274, 209.1327, 213.1275, 215.1430, 256.2633, 279.2310, 297.1864	M+H	C20H24O2	0.34	21.3637	21.4031	21.4311	21.6631	22.3919	22.0678	20.817	21.4456	20.4694	19.0777	19.4516	22.2979	21.1812	20.9981	21.5924
FT0538PR	136.076	4.707	pos	2-Phenylacetamide	51144	https://cloud.oebiotech.com/#/lm/network/51144	HMDB0010715	3260		16562	C02505	ko00360,ko00643	Phenylalanine metabolism|Styrene degradation	7680	103-81-1	NC(=O)CC1=CC=CC=C1	LSBDFXRDZJMBSC-UHFFFAOYSA-N	Benzenoids	Benzene and substituted derivatives	Phenylacetamides	Level 1	69.55	94.75	65.99	136.0509, 136.0620, 136.0759, 136.0863, 136.1119, 137.0249, 137.0461, 137.0564, 137.0591, 140.9514	M+H	C8H9NO	-0.73	21.1569	21.2186	21.231	21.1403	21.4102	21.4154	21.5273	21.1666	21.2888	21.1722	21.1914	20.7541	21.71	21.6463	21.9912
FT1607NR	283.191	10.052	neg	Tetranorprostanedioic acid	212358	https://cloud.oebiotech.com/#/lm/network/212358	HMDB0258926									OC(=O)CCCCCCCC1CCCC1CCC(O)=O	VDSTWEBFEFGHLI-UHFFFAOYSA-N	Lipids and lipid-like molecules	Fatty Acyls	Fatty acids and conjugates	Level 1	69.52	98.23	52.66	145.0505, 165.1290, 167.1442, 211.1696, 219.1757, 221.1910, 251.6878, 265.1818, 283.1915, 300.3330	M-H	C16H28O4	0.71	21.1014	21.0309	20.9812	19.4306	18.7949	21.086	21.927	21.3591	20.2982	11.8277	13.6	16.5338	21.8107	21.6563	22.7287
FT1896PR	243.088	5.279	pos	Lumichrome	208376	https://cloud.oebiotech.com/#/lm/network/208376	HMDB0254199	64742		17781	C01727	ko00740	Riboflavin metabolism	506	1086-80-2	CC1=CC2=NC3=C(N=C2C=C1C)C(=O)NC(=O)N3	ZJTJUVIJVLLGSP-UHFFFAOYSA-N	Organoheterocyclic compounds	Pteridines and derivatives	Alloxazines and isoalloxazines	Level 1	69.5	91.73	64.29	178.9601, 183.9881, 195.5045, 200.0821, 201.9757, 201.9927, 216.0773, 226.5183, 243.0878, 243.1131	M+H	C12H10N4O2	-0.41	19.1935	19.3066	19.0447	14.7193	17.3604	17.8026	20.1013	19.7401	19.8534	20.06	19.8391	19.785	18.1339	18.0166	18.4625
FT1956NR	321.049	1.108	neg	Thymidine-5'-phosphate	47461	https://cloud.oebiotech.com/#/lm/network/47461	HMDB0001227	3451		17013	C00364	ko00240,ko01523	Pyrimidine metabolism|Antifolate resistance	9700	33430-62-5	CC1=CN([C@H]2C[C@H](O)[C@@H](COP(O)(O)=O)O2)C(=O)NC1=O	GYOZYWVXFNDGLU-XLPZGREQSA-N	Nucleosides, nucleotides, and analogues	Pyrimidine nucleotides	Pyrimidine deoxyribonucleotides	Level 1	69.47	92.03	59.98	96.9690, 100.2249, 124.9483, 125.0357, 126.8907, 127.4595, 155.3044, 195.0059, 261.5262, 321.0474	M-H	C10H15N2O8P	0.62	17.7833	17.0052	17.6053	17.1504	18.7312	18.6852	15.8386	16.7513	15.9024	17.7455	15.4546	16.7769	16.1818	16.6281	16.5784
FT3383PR	329.268	10.67	pos	Avocadene 1-acetate	6360	https://cloud.oebiotech.com/#/lm/network/6360	HMDB0031043	43512	LMFA05000640	967297				3624980	24607-09-8	C=CCCCCCCCCCCCC(O)CC(O)COC(C)=O	NLBYRERHXBTBBR-UHFFFAOYSA-N	Lipids and lipid-like molecules	Fatty Acyls	Fatty alcohols	Level 1	69.42	99.61	70.45	163.1481, 167.1432, 171.1376, 177.1637, 181.1591, 219.2107, 237.2212, 255.2318, 311.2579, 329.2683	M+H	C19H36O4	0.61	27.2344	27.329	27.2697	25.9793	26.6227	26.6542	25.4155	24.734	27.0943	27.0924	26.8411	26.7937	27.0921	26.8622	26.9683
FT3271PR	320.096	1.766	pos	1-Methylguanosine	47654	https://cloud.oebiotech.com/#/lm/network/47654	HMDB0001563	6324		19062	C04545			96373	2140-65-0	CN1C(N)=NC2=C(N=CN2[C@@H]2O[C@H](CO)[C@@H](O)[C@H]2O)C1=O	UTAIYTHAJQNQDW-KQYNXXCUSA-N	Nucleosides, nucleotides, and analogues	Purine nucleosides	Unclassified	Level 1	69.4	74.49	74.07	56.2016, 59.7924, 61.8038, 84.8361, 90.9767, 188.0544, 246.8590, 274.8529, 312.1199, 320.0962	M+Na	C11H15N5O5	0	18.6801	18.0632	18.692	8.22704	13.0329	8.22704	18.9703	18.4013	18.4356	19.9547	19.091	19.021	18.9754	18.2522	19.2889
FT0608NR	172.098	4.574	neg	N-Acetylisoleucine	83272	https://cloud.oebiotech.com/#/lm/network/83272	HMDB0061684			21555				7036275	3077-46-1	CC[C@H](C)[C@H](NC(C)=O)C(O)=O	JDTWZSUNGHMMJM-FSPLSTOPSA-N	Organic acids and derivatives	Carboxylic acids and derivatives	Amino acids, peptides, and analogues	Level 1	69.37	94.94	76.1	104.9538, 111.0817, 115.9211, 128.8783, 130.0876, 166.5627, 169.4432, 172.0981, 173.0827, 180.0075	M-H	C8H15NO3	-1.74	17.7833	17.6388	17.525	14.7749	15.1819	14.6286	18.4359	18.1114	17.7292	17.6032	17.8566	17.5254	17.9187	17.5059	17.5562
FT1731NR	295.228	11.08	neg	9-oxo-12Z-Octadecenoic acid	3245	https://cloud.oebiotech.com/#/lm/network/3245			LMFA02000291					14289305		C(CCCCCCCC(=O)CC/C=C\CCCCC)(=O)O	BKJBXNYJVJPQLE-VURMDHGXSA-N	Lipids and lipid-like molecules	Fatty Acyls	Lineolic acids and derivatives	Level 1	69.36	96.3	52.91	99.0450, 132.0137, 139.0513, 188.0561, 220.6386, 244.6479, 277.2173, 293.2125, 295.1940, 295.2280	M-H	C18H32O3	1.02	20.2126	20.2486	20.3337	20.9548	20.9032	21.1223	19.7712	19.1509	19.494	14.817	14.9079	16.2393	20.3528	20.7577	21.6144
FT3204PR	315.195	9.657	pos	5S,6-Ep-18S-HEPE	4088	https://cloud.oebiotech.com/#/lm/network/4088		75040	LMFA03070040	138490				52921895		C(CCC[C@@H]1O[C@@H]1/C=C/C=C/C=C\C/C=C\C=C\[C@@H](O)CC)(=O)O	ZPAJZAMPZXISSE-RXTGXWMYSA-N	Lipids and lipid-like molecules	Fatty Acyls	Fatty alcohols	Level 1	69.35	87.2	65.86	117.0896, 119.0855, 131.0863, 133.1016, 148.9766, 159.1177, 160.6476, 187.1114, 260.4320, 286.1679	M+H-H2O	C20H28O4	1.9	18.3703	18.2098	18.2747	17.7187	18.2581	15.4202	19.0905	18.8349	18.3696	18.7446	18.6406	18.866	17.8332	18.2058	17.8442
FT5588PR	548.371	11.2	pos	PC(20:2/0:0)	19882	https://cloud.oebiotech.com/#/lm/network/19882	HMDB0010392	61702	LMGP01050132	83055	C04230	ko00564,ko04148,ko05231	Glycerophospholipid metabolism|Efferocytosis|Choline metabolism in cancer	52924053		[C@](COP(=O)([O-])OCC[N+](C)(C)C)([H])(O)COC(CCCCCCCCC/C=C\C/C=C\CCCCC)=O	YYQVCMMXPIJVHY-ZOIJLGJPSA-N	Lipids and lipid-like molecules	Glycerophospholipids	Glycerophosphocholines	Level 1	69.31	81.51	82.71	104.1070, 125.0001, 130.8115, 153.9257, 184.0735, 236.2042, 310.6750, 530.3623, 548.3714, 549.3738	M+H	C28H54NO7P	0.18	18.9379	19.0398	18.9947	8.22704	8.22704	8.22704	19.9727	20.4573	19.7084	19.522	18.848	18.5825	17.8382	17.8061	18.1305
FT1786NR	300.193	4.217	neg	Ala-Ile-Val	265864	https://cloud.oebiotech.com/#/lm/network/265864		23375						22859452		CCC(C)C(C(=O)NC(C(C)C)C(=O)O)NC(=O)C(C)N	LNNSWWRRYJLGNI-NAKRPEOUSA-N	Organic acids and derivatives	Carboxylic acids and derivatives	Amino acids, peptides, and analogues	Level 2	69.3	97.11	37.3864	169.0986, 183.1145, 185.1659, 202.5528, 202.7885, 245.1391, 256.2030, 300.1578, 300.1928, 300.2284	M-H	C14H27N3O4	0.67	18.402	18.7305	18.7789	8.22704	12.0197	8.22704	20.3966	20.6767	19.7239	17.2002	16.7028	16.7039	15.484	14.6029	15.2058
FT0977PR	175.108	1.103	pos	Valylglycine	54138	https://cloud.oebiotech.com/#/lm/network/54138	HMDB0029127	23824		73699				6993110	686-43-1	CC(C)[C@H](N)C(=O)NCC(O)=O	IOUPEELXVYPCPG-LURJTMIESA-N	Organic acids and derivatives	Carboxylic acids and derivatives	Amino acids, peptides, and analogues	Level 1	69.29	95.22	54.95	157.1095, 158.0925, 164.9847, 169.9500, 174.9543, 175.0379, 175.0760, 175.1057, 175.1203, 188.8240	M+H	C7H14N2O3	-1.14	21.6702	21.8801	21.7666	19.5673	19.8582	20.0294	22.4414	22.7482	22.8686	20.7384	19.8722	20.1936	22.1549	21.6181	22.3094
FT0632PR	147.092	4.268	pos	5,6-Dimethylbenzimidazole	48159	https://cloud.oebiotech.com/#/lm/network/48159	HMDB0003701	4161		15890	C03114	ko00740,ko00860	Riboflavin metabolism|Porphyrin metabolism	675	582-60-5	CC1=CC2=C(C=C1C)N=CN2	LJUQGASMPRMWIW-UHFFFAOYSA-N	Organoheterocyclic compounds	Benzimidazoles	Unclassified	Level 1	69.28	94.39	63.18	132.0676, 146.9613, 147.0451, 147.0543, 147.0681, 147.0806, 147.0917, 147.1165, 148.0398, 148.0954	M+H	C9H10N2	-0.68	19.4136	19.5331	19.5963	15.7252	14.6	16.3639	18.9532	19.2602	18.9374	20.6835	20.8029	20.6967	19.789	19.5389	19.9774
FT1107PR	188.071	3.71	pos	N-(2,5-Dihydroxyphenyl)pyridinium(1+)	63900	https://cloud.oebiotech.com/#/lm/network/63900	HMDB0040768	95233						411955	33354-74-4	OC1=CC(=C(O)C=C1)[N+]1=CC=CC=C1	BYQQTWROSPBRIU-UHFFFAOYSA-O	Benzenoids	Phenols	Benzenediols	Level 2	69.26	98.45	40.4121	144.0809, 146.0155, 146.0601, 146.0841, 146.0910, 146.1098, 149.9122, 160.0755, 170.0602, 188.0707	M+	C11H10NO2	0	25.254	25.2158	25.6179	22.181	23.2781	23.1118	26.5048	26.0986	26.0498	25.3012	25.1416	24.8818	25.836	24.9443	25.624
FT1876PR	241.216	10.593	pos	Exaltolide	58477	https://cloud.oebiotech.com/#/lm/network/58477	HMDB0034455	89945						235414	106-02-5	O=C1CCCCCCCCCCCCCCO1	FKUPPRZPSYCDRS-UHFFFAOYSA-N	Phenylpropanoids and polyketides	Macrolides and analogues	Unclassified	Level 1	69.26	97.88	71.93	153.1276, 163.1484, 167.1432, 171.1380, 176.9596, 181.1591, 200.2010, 205.1953, 223.2056, 241.2172	M+H	C15H28O2	0.83	23.2128	23.2558	23.1996	21.389	21.0232	21.4532	24.7488	23.7297	23.9059	20.4841	21.8182	22.1686	23.475	23.4328	24.1328
FT4184PR	386.326	10.238	pos	4-Methyltetradecanoylcarnitine	197395	https://cloud.oebiotech.com/#/lm/network/197395	HMDB0240839									CCCCCCCCCCC(C)CCC(=O)OC(CC([O-])=O)C[N+](C)(C)C	GAANNDFPHQBFBS-UHFFFAOYSA-N	Lipids and lipid-like molecules	Fatty Acyls	Fatty acid esters	Level 1	69.21	96.89	50.22	148.7543, 159.4134, 184.9728, 186.0130, 304.7047, 341.2683, 365.4608, 386.2241, 386.3265, 387.3302	M+H	C22H43NO4	1.04	23.1246	23.0995	22.7028	23.4373	23.3864	22.6633	22.8393	22.0849	23.2401	22.8736	23.5374	23.254	22.1251	22.9637	22.4746
FT0387PR	123.055	0.817	pos	Isonicotinamide	207970	https://cloud.oebiotech.com/#/lm/network/207970	HMDB0253663	65768		6031	C02421			15074	1453-82-3	NC(=O)C1=CC=NC=C1	VFQXVTODMYMSMJ-UHFFFAOYSA-N	Organoheterocyclic compounds	Pyridines and derivatives	Pyridinecarboxylic acids and derivatives	Level 1	69.18	96.15	55.04	96.3670, 100.0241, 106.0287, 123.0460, 123.0554, 123.0805, 123.0919, 123.1170, 124.0394, 124.0588	M+H	C6H6N2O	-0.81	23.8993	23.6196	23.9332	23.0506	22.9102	23.2692	24.1881	24.2618	23.9146	23.2697	24.1354	24.3212	23.9152	23.6937	23.7488
FT2025PR	249.148	9.081	pos	Arteannuin B	550343	https://cloud.oebiotech.com/#/lm/network/550343									50906-56-4	C=C1C(=O)O[C@@]23[C@H]1CC[C@@H](C)[C@@H]2CC[C@@]1(C)O[C@H]13	QWQSMEDUZQDVLA-KPHNHPKPSA-N	Lipids and lipid-like molecules	Prenol lipids	Terpene lactones	Level 1	69.15	96.1	65.48	193.1586, 195.1168, 198.1041, 203.1430, 213.1274, 221.1538, 231.1384, 249.1485, 250.1778, 267.1585	M+H	C15H20O3	0.4	22.0682	22.2452	22.1251	17.2974	17.8125	16.6677	23.4751	22.8942	22.9427	23.7421	23.0834	22.5882	20.3405	19.9317	21.0126
FT0975PR	175.108	1.301	pos	Glycylvaline	53881	https://cloud.oebiotech.com/#/lm/network/53881	HMDB0028854	23847		73922				2724807	1963-21-9	CC(C)[C@H](NC(=O)CN)C(O)=O	STKYPAFSDFAEPH-LURJTMIESA-N	Organic acids and derivatives	Carboxylic acids and derivatives	Amino acids, peptides, and analogues	Level 1	69.14	99.18	56.78	151.9376, 151.9596, 157.0969, 169.9483, 174.9538, 175.0746, 175.1070, 176.0667, 190.9403, 194.5045	M+H	C7H14N2O3	-0.57	22.8139	22.9712	22.8519	19.0903	20.5697	21.4379	23.4583	24.0446	23.3413	22.2057	20.8751	21.7337	23.6602	23.082	23.8949
FT2769PR	290.146	0.684	pos	Arginylaspartic acid	53744	https://cloud.oebiotech.com/#/lm/network/53744	HMDB0028705	23897		73812				7009611	15706-88-4	N[C@@H](CCCNC(N)=N)C(=O)N[C@@H](CC(O)=O)C(O)=O	SIFXMYAHXJGAFC-WDSKDSINSA-N	Organic acids and derivatives	Carboxylic acids and derivatives	Amino acids, peptides, and analogues	Level 1	69.14	92.22	57.86	231.9781, 245.1246, 254.9403, 273.1195, 289.9363, 290.0179, 290.1458, 290.2008, 291.0216, 291.0702	M+H	C10H19N5O5	0.34	21.5129	21.6618	21.6934	22.1241	22.3075	22.3794	21.3402	20.8321	22.0174	19.982	19.7558	19.3342	21.6598	21.7619	21.7878
FT3314PR	323.258	12.874	pos	11-(3,4-dimethyl-5-propylfuran-2-yl)-undecanoic acid	2625	https://cloud.oebiotech.com/#/lm/network/2625	HMDB0061647	707984	LMFA01150012					13963866	57818-41-4	CCCC1=C(C)C(C)=C(CCCCCCCCCCC(=O)O)O1	HDHYFCAMRUJRJJ-UHFFFAOYSA-N	Lipids and lipid-like molecules	Fatty Acyls	Fatty acids and conjugates	Level 1	69.14	87.5	76.1	259.1416, 259.8949, 265.2527, 266.1834, 282.2791, 282.9096, 305.2484, 323.0604, 323.2581, 324.2606	M+H	C20H34O3	0.62	19.6338	19.8187	19.9765	8.22704	17.4914	17.79	21.5407	21.2564	20.4047	18.5438	16.3014	17.1222	19.4561	18.922	19.8178
FT4915PR	462.259	10.115	pos	PE(0:0/15:0)	21196	https://cloud.oebiotech.com/#/lm/network/21196	HMDB0011472	62260	LMGP02050035					53480921		C(OP(OCCN)(O)=O)[C@]([H])(OC(=O)CCCCCCCCCCCCCC)CO	GIUNBNKDUHWVHI-LJQANCHMSA-N	Lipids and lipid-like molecules	Glycerophospholipids	Glycerophosphoethanolamines	Level 1	69.14	73.39	73.2	204.5712, 293.9970, 299.2580, 339.2520, 401.2063, 419.2169, 420.2203, 444.2459, 462.2592, 463.2624	M+Na	C20H42NO7P	0.65	20.8987	20.9215	20.935	8.22704	13.4424	8.22704	21.623	21.674	21.7194	20.5767	20.2617	20.0471	17.0427	15.407	16.0182
FT2042NR	332.125	4.281	neg	Oglufanide	53862	https://cloud.oebiotech.com/#/lm/network/53862	HMDB0028830			73512				100094	38101-59-6	N[C@@H](CCC(O)=O)C(=O)N[C@@H](CC1=CNC2=CC=CC=C12)C(O)=O	LLEUXCDZPQOJMY-AAEUAGOBSA-N	Organic acids and derivatives	Carboxylic acids and derivatives	Amino acids, peptides, and analogues	Level 1	69.01	92.72	59.93	127.0515, 128.0355, 141.0671, 142.0663, 159.0930, 167.0463, 203.0831, 216.4545, 314.1135, 332.1248	M-H	C16H19N3O5	0.3	18.0013	17.8178	18.0058	14.0321	15.6088	15.5681	19.2756	19.5871	18.9814	15.8187	16.129	16.0636	18.4308	17.7225	17.9428
FT1087PR	186.113	4.859	pos	3,4-Dimethoxybenzyl alcohol	307057	https://cloud.oebiotech.com/#/lm/network/307057		333948						7118	93-03-8	COC1=C(C=C(C=C1)CO)OC	OEGPRYNGFWGMMV-UHFFFAOYSA-N	Benzenoids	Benzene and substituted derivatives	Methoxybenzenes	Level 1	68.98	94.38	64.71	142.1306, 144.0655, 144.1019, 160.5008, 163.0389, 163.9650, 168.0406, 186.1126, 186.1275, 186.1862	M+NH4	C9H12O3	-0.54	18.59	18.8098	18.8486	16.8753	16.8171	15.0264	19.2511	19.3373	19.2928	19.99	19.8705	19.7367	18.3172	18.7204	19.323
FT1972PR	246.17	6.815	pos	(-)-12-hydroxy-9,10-dihydrojasmonic acid	3372	https://cloud.oebiotech.com/#/lm/network/3372		45945	LMFA02020015	18472				10082491		C1(=O)[C@H](CCCCCO)[C@@H](CC(=O)O)CC1	SXFKEAKOXUOQGN-NXEZZACHSA-N	Lipids and lipid-like molecules	Fatty Acyls	Lineolic acids and derivatives	Level 1	68.95	91.92	59.85	155.1061, 161.0958, 172.3132, 176.2046, 179.1065, 183.1377, 197.1173, 211.1325, 234.3902, 236.2246	M+NH4	C12H20O4	0.41	18.9367	19.3017	19.1846	16.3236	16.5723	17.9131	19.5711	20.3141	19.3643	19.84	19.7402	19.5425	18.4511	18.8336	18.2431
FT1098NR	231.099	1.159	neg	L-N-(3-Carboxypropyl)glutamine	54351	https://cloud.oebiotech.com/#/lm/network/54351	HMDB0029393	86238		102630				355553	3183-72-0	NC(CCC(O)=NCCCC(O)=O)C(O)=O	MKYPKZSGLSOGLL-UHFFFAOYSA-N	Organic acids and derivatives	Carboxylic acids and derivatives	Amino acids, peptides, and analogues	Level 1	68.93	93.36	53.46	115.9209, 128.0358, 143.1190, 169.0985, 173.4713, 187.1091, 195.0798, 213.0873, 231.0991, 231.1347	M-H	C9H16N2O5	0	18.3466	18.8032	18.8012	17.3483	17.01	17.6976	19.4397	19.472	19.2456	17.3453	16.9181	17.6515	18.821	18.8739	19.135
FT2286PR	265.112	0.684	pos	Thiamine	46948	https://cloud.oebiotech.com/#/lm/network/46948	HMDB0000235	229		18385	C00378	ko00730,ko02010,ko04122,ko04977	Thiamine metabolism|ABC transporters|Sulfur relay system|Vitamin digestion and absorption	1130	59-43-8	CC1=C(CCO)SC=[N+]1CC1=CN=C(C)N=C1N	JZRWCGZRTZMZEH-UHFFFAOYSA-N	Organoheterocyclic compounds	Diazines	Pyrimidines and pyrimidine derivatives	Level 2	68.91	88.64	39.3279	161.6279, 177.0231, 205.0563, 221.0494, 221.0703, 229.9802, 265.0116, 265.0608, 265.1137, 266.0740	M+	C12H17N4OS	0	19.9459	19.9411	20.1052	8.22704	8.22704	8.22704	17.475	16.5464	16.903	21.4124	22.1802	21.3721	21.3967	20.7819	21.2776
FT2423PR	273.185	10.054	pos	Delta3,2-Hydroxylbakuchiol	549929	https://cloud.oebiotech.com/#/lm/network/549929									178765-49-6	C=CC(C)(C=Cc1ccc(O)cc1)CC=CC(C)(C)O	KGYDEXUROYEYFL-UHFFFAOYSA-N	Benzenoids	Benzene and substituted derivatives	Styrenes	Level 1	68.87	88.9	76.22	203.1059, 203.1448, 213.1642, 215.1438, 228.1966, 231.1757, 238.4495, 255.1748, 273.1567, 273.1853	M+H	C18H24O2	0.73	19.7978	19.7389	19.6216	18.7428	18.4623	18.3616	20.3276	20.3516	20.1855	20.1753	20.1191	19.8298	19.4384	19.4597	19.8224
FT0975NR	217.119	2.59	neg	Serylisoleucine	54053	https://cloud.oebiotech.com/#/lm/network/54053	HMDB0029042	23834		90326				71429009	91086-51-0	CC[C@H](C)[C@H](NC(=O)[C@@H](N)CO)C(O)=O	BXLYSRPHVMCOPS-ACZMJKKPSA-N	Organic acids and derivatives	Carboxylic acids and derivatives	Amino acids, peptides, and analogues	Level 1	68.85	93.76	66.87	115.4379, 121.0090, 121.5437, 123.7630, 130.0875, 143.1197, 159.8602, 185.3209, 187.1087, 217.1194	M-H	C9H18N2O4	0	18.492	18.5705	18.5809	15.6086	15.787	17.2524	19.8271	20.3788	19.7928	15.76	15.867	16.2031	17.2732	17.2481	18.2869
FT1674PR	228.196	10.912	pos	3E,5E-tridecadienoic acid	739	https://cloud.oebiotech.com/#/lm/network/739		34909	LMFA01030244	73719				5312396		C(C/C=C/C=C/CCCCCCC)(=O)O	PTYZGNZCLHAQEB-BNFZFUHLSA-N	Lipids and lipid-like molecules	Fatty Acyls	Fatty acids and conjugates	Level 2	68.82	91.8	38.9314	164.5647, 175.1485, 178.9919, 186.9809, 193.1586, 210.8756, 211.1698, 228.1962, 228.2315, 229.1799	M+NH4	C13H22O2	0	22.803	22.2833	22.8482	22.787	23.134	22.854	22.0359	22.7287	22.5883	22.7517	22.3853	22.1573	22.4326	22.4149	22.6838
FT2014NR	327.254	13.599	neg	cis-Vaccenic acid	584	https://cloud.oebiotech.com/#/lm/network/584	HMDB0240219	3552	LMFA01030076	50464	C08367			5282761	506-17-2	C(CCC/C=C\CCCCCC)CCCCCC(=O)O	UWHZIFQPPBDJPM-FPLPWBNLSA-N	Lipids and lipid-like molecules	Fatty Acyls	Fatty acids and conjugates	Level 1	68.8	93.66	56.99	134.5147, 138.7348, 147.3572, 178.8581, 184.7315, 275.8248, 281.2487, 286.8237, 295.7087, 327.1837	M+FA-H	C18H34O2	0.92	19.5775	19.7125	19.8079	18.3758	19.1789	18.9152	20.1467	20.3517	19.896	18.9705	18.6623	18.422	19.4412	18.7717	20.0058
FT2725PR	287.258	12.775	pos	2-methoxy-hexadecanoic acid	2272	https://cloud.oebiotech.com/#/lm/network/2272		35882	LMFA01080009	34295	C13947			656825		OC(=O)C(OC)CCCCCCCCCCCCCC	YNBIUHDYZWCBSF-UHFFFAOYSA-N	Lipids and lipid-like molecules	Fatty Acyls	Fatty acids and conjugates	Level 2	68.79	89.92	39.285	103.0755, 109.1012, 136.9813, 154.7446, 178.7134, 183.1749, 201.1850, 219.0931, 242.2109, 289.6184	M+H	C17H34O3	1.04	20.2426	20.1709	20.1368	19.8005	17.5807	16.7092	20.3141	19.5323	19.2613	20.3294	18.2453	17.7124	19.9956	20.8993	20.6768
FT1773PR	233.113	0.794	pos	4-(Glutamylamino) butanoate	51876	https://cloud.oebiotech.com/#/lm/network/51876	HMDB0012161	62824		49260	C15767	ko00330	Arginine and proline metabolism	23724570	5105-96-4	N[C@@H](CCC(=O)NCCCC(O)=O)C(O)=O	MKYPKZSGLSOGLL-LURJTMIESA-N	Organic acids and derivatives	Carboxylic acids and derivatives	Amino acids, peptides, and analogues	Level 1	68.77	93.55	52.52	192.0250, 198.0760, 209.9451, 215.1036, 215.1405, 216.0859, 233.0675, 233.0888, 233.1133, 233.1491	M+H	C9H16N2O5	0	22.3112	22.3366	22.2042	20.529	20.8587	21.1046	23.0585	23.0781	22.7076	22.114	21.4022	21.999	22.6879	22.4179	22.6751
FT1344PR	204.138	10.821	pos	(E)-2-Tridecene-4,6,8-triyn-1-ol	55644	https://cloud.oebiotech.com/#/lm/network/55644	HMDB0030931	87296		173890				101412523		CCCCC#CC#CC#C\C=C\CO	FMSLWOPQZBZTPK-VAWYXSNFSA-N	Lipids and lipid-like molecules	Fatty Acyls	Fatty alcohols	Level 1	68.76	92.44	60.01	113.9638, 117.9971, 131.9744, 149.0237, 154.9903, 162.9074, 188.1071, 189.1153, 191.0929, 204.1384	M+NH4	C13H14O	0	20.7428	21.3075	20.7129	20.9956	20.919	20.6361	20.7706	20.7516	20.737	20.7064	20.8865	20.6033	20.4985	20.8535	20.4626
FT0747NR	193.087	8.243	neg	Methoxyeugenol	64296	https://cloud.oebiotech.com/#/lm/network/64296	HMDB0041194	95616		86562				226486	6627-88-9	COC1=CC(CC=C)=CC(OC)=C1O	FWMPKHMKIJDEMJ-UHFFFAOYSA-N	Benzenoids	Phenols	Methoxyphenols	Level 1	68.73	93.27	57.79	55.1749, 62.5447, 79.8935, 85.4428, 90.9336, 100.1698, 106.9016, 164.0494, 170.6332, 193.0873	M-H	C11H14O3	-0.52	19.0361	18.9697	18.9228	18.7711	18.9338	18.8878	18.9765	19.0211	18.9247	18.9364	18.9868	19.0738	19.0679	18.9051	18.995
FT0707NR	187.109	1.56	neg	Leucyl-Glycine	53952	https://cloud.oebiotech.com/#/lm/network/53952	HMDB0028929							79070		CC(C)CC(N)C(=O)NCC(O)=O	LESXFEZIFXFIQR-UHFFFAOYSA-N	Organic acids and derivatives	Carboxylic acids and derivatives	Amino acids, peptides, and analogues	Level 1	68.7	94.51	65.49	95.3135, 105.9078, 125.0976, 141.8683, 143.1193, 143.8993, 158.0928, 159.8936, 187.0953, 187.1114	M-H	C8H16N2O3	-0.53	17.7773	17.7605	17.6111	13.1389	14.6921	15.6303	19.2902	19.7294	19.2446	17.3255	15.4641	16.9672	17.8289	18.2237	18.1753
FT1518NR	275.165	10.32	neg	(1R,4E,9E,11S)-4,12,12-trimethyl-8-oxobicyclo[9.1.0]dodeca-4,9-dien-2-yl acetate	550701	https://cloud.oebiotech.com/#/lm/network/550701									1350083-66-7	[C@@H]12C(C/C(=C/CCC(=O)/C=C/[C@@H]1C2(C)C)/C)OC(=O)C	BESWSXOVDJDSKQ-BYYKKUBMSA-N	Organic acids and derivatives	Carboxylic acids and derivatives	Carboxylic acid derivatives	Level 1	68.7	97.66	66.05	92.54047, 92.54634, 139.69554, 167.74007, 184.76508, 216.78557, 231.17561, 275.16553	M-H	C17H24O3	0.73	20.116	20.1123	19.8792	19.8421	20.1628	20.1036	20.0654	20.0143	20.1159	20.032	20.2855	20.1362	19.9949	19.9845	20.1261
FT2456PR	275.2	9.314	pos	nandrolone	44879	https://cloud.oebiotech.com/#/lm/network/44879	HMDB0002725	1434	LMST02010044	7466	C07254			9904	434-22-0	C1[C@@]2([H])C(CC[C@]3([H])[C@]2([H])CC[C@@]2([C@H](CC[C@@]32[H])O)C)=CC(=O)C1	NPAGDVCDWIYMMC-IZPLOLCNSA-N	Lipids and lipid-like molecules	Steroids and steroid derivatives	Estrane steroids	Level 1	68.69	88.43	68.44	187.1484, 193.6837, 194.4507, 199.1485, 201.1278, 213.1647, 230.0864, 239.1786, 257.1903, 275.2015	M+H	C18H26O2	0.73	19.3342	19.3506	19.4808	18.6303	18.8106	18.5028	19.5743	19.7991	19.6725	20.228	19.8818	20.0163	18.1228	17.5986	18.9276
FT1041PR	182.081	4.697	pos	2-Coumarate	551731	https://cloud.oebiotech.com/#/lm/network/551731								637540	583-17-5	C1=CC=C(C(=C1)C=CC(=O)O)O	PMOWTIHVNWZYFI-UHFFFAOYSA-N	Phenylpropanoids and polyketides	Cinnamic acids and derivatives	Hydroxycinnamic acids and derivatives	Level 2	68.68	98.8	37.2857	148.9771, 150.9561, 154.9904, 158.9728, 159.9693, 164.0707, 164.0991, 182.0812, 182.1901, 182.9851	M+NH4	C9H8O3	-0.55	22.7226	22.6735	22.7504	21.4439	22.3093	23.1948	22.7406	23.034	22.4165	21.516	21.0148	21.0495	23.5207	23.3375	23.6765
FT1319PR	203.103	0.786	pos	Serylproline	54058	https://cloud.oebiotech.com/#/lm/network/54058	HMDB0029047	23688		74820				4369021	23827-93-2	N[C@@H](CO)C(=O)N1CCC[C@H]1C(O)=O	WBAXJMCUFIXCNI-WDSKDSINSA-N	Organic acids and derivatives	Carboxylic acids and derivatives	Amino acids, peptides, and analogues	Level 2	68.64	94.48	36.8486	175.1191, 184.7003, 185.0760, 185.0920, 203.0527, 203.0866, 203.1026, 203.1393, 203.1775, 204.1227	M+H	C8H14N2O4	-0.49	22.0194	22.0227	21.9906	19.9948	20.7715	20.7274	23.0855	23.2556	22.8785	21.4404	20.228	21.0905	22.4073	21.9882	22.4975
FT1432NR	267.196	10.919	neg	Humulol	61641	https://cloud.oebiotech.com/#/lm/network/61641	HMDB0038213	92944						14093951	24405-58-1	C\C1=C/CC(C)(C)\C=C\CC(C)(O)CCC1	ZLMAVMBYWKVCLV-IMWXLZLDSA-N	Lipids and lipid-like molecules	Prenol lipids	Sesquiterpenoids	Level 1	68.64	90.01	54.97	81.6640, 84.2115, 88.7729, 92.5448, 116.7384, 124.8802, 139.8422, 144.8505, 171.9213, 267.1970	M+FA-H	C15H26O	0.75	18.7637	18.6692	18.4149	18.3234	17.9104	19.1012	19.2149	18.3884	18.2736	14.0135	13.0595	15.5537	19.0437	19.0375	19.9273
FT3449PR	333.24	12.702	pos	2,4-Dodecadienoic acid, 11-methoxy-3,7,11-trimethyl-, 1-methylethyl ester, (2Z,4E,7S)-	200895	https://cloud.oebiotech.com/#/lm/network/200895	HMDB0245466			39257				38532		COC(C)(C)CCCC(C)CC=CC(C)=CC(=O)OC(C)C	NFGXHKASABOEEW-UHFFFAOYSA-N	Lipids and lipid-like molecules	Prenol lipids	Sesquiterpenoids	Level 1	68.64	90.58	68.7	92.5468, 107.9667, 113.0682, 123.2959, 154.0736, 169.2871, 184.8895, 191.6103, 333.2400, 334.2437	M+Na	C19H34O3	1.2	23.8916	23.8025	23.5341	19.4283	19.9623	20.1673	24.8413	25.3454	24.5731	23.7656	23.7799	24.063	24.0964	22.8735	24.728
FT1993NR	325.238	10.668	neg	Bempedoic acid	206520	https://cloud.oebiotech.com/#/lm/network/206520	HMDB0251991			149601						CC(C)(CCCCCC(O)CCCCCC(C)(C)C(O)=O)C(O)=O	HYHMLYSLQUKXKP-UHFFFAOYSA-N	Lipids and lipid-like molecules	Fatty Acyls	Fatty acids and conjugates	Level 1	68.63	97.25	59.64	80.5950, 92.5438, 95.3979, 115.2312, 134.9477, 191.1447, 263.2372, 307.2277, 307.2627, 325.2386	M-H2O-H	C19H36O5	-1.23	18.1755	18.2702	18.2606	15.0072	14.7487	14.1522	19.0959	18.7282	18.9575	18.9587	18.3107	18.6569	17.9263	17.405	18.2967
FT4852PR	454.292	10.223	pos	5-Hydroxyhexadecanoylcarnitine	198004	https://cloud.oebiotech.com/#/lm/network/198004	HMDB0241460									CCCCCCCCCCCC(O)CCCC(=O)OC(CC([O-])=O)C[N+](C)(C)C	UVVDIFQGFPQCSN-UHFFFAOYSA-N	Lipids and lipid-like molecules	Fatty Acyls	Fatty acid esters	Level 2	68.59	91.18	38.9271	230.0788, 282.2799, 299.2580, 300.2611, 313.8534, 414.4548, 436.2823, 437.2848, 454.2927, 455.2952	M+K	C23H45NO5	1.32	27.3679	27.3613	27.2114	21.2417	22.0042	21.9322	28.1119	28.4623	28.2408	25.8364	25.2455	25.405	24.3421	24.0248	24.6713
FT0997NR	219.052	4.24	neg	Furapyrimidone	207010	https://cloud.oebiotech.com/#/lm/network/207010	HMDB0252532							114738		[O-][N+](=O)C1=CC=C(O1)C=NN1CCCNC1=O	NITMRIAAAKECLS-UHFFFAOYSA-N	Organoheterocyclic compounds	Furans	Nitrofurans	Level 1	68.58	97.8	62.15	68.8508, 90.3142, 92.5435, 109.9364, 148.0523, 175.0623, 176.0469, 207.2348, 219.0524, 220.0547	M-H2O-H	C9H10N4O4	-2.74	22.6102	22.8791	22.8541	22.7278	24.0782	23.841	23.3538	22.8569	22.6976	21.1811	20.226	20.37	21.9567	22.0482	22.6147
FT4458PR	409.346	13.517	pos	(3beta,23E)-3-Hydroxy-27-norcycloart-23-en-25-one	60951	https://cloud.oebiotech.com/#/lm/network/60951	HMDB0037382	92301						131752180	132943-49-8	CC(C\C=C\C(C)=O)C1CCC2(C)C3CCC4C5(CC35CCC12C)CCC(O)C4(C)C	WNTCMDLOMSFFPE-VQHVLOKHSA-N	Lipids and lipid-like molecules	Steroids and steroid derivatives	Cycloartanols and derivatives	Level 1	68.55	80.75	68.55	215.1804, 217.1955, 227.1797, 229.1950, 231.2115, 257.2269, 259.2427, 351.3064, 391.3353, 409.3454	M+H-H2O	C29H46O2	1.95	19.7156	19.8243	19.5188	15.7539	15.8934	15.961	20.6733	20.8193	20.2242	20.3669	20.134	20.3873	19.1215	17.8868	18.4451
FT1734NR	295.264	14.136	neg	10Z-nonadecenoic acid	854	https://cloud.oebiotech.com/#/lm/network/854	HMDB0013622	35026	LMFA01030362	83051				5312513	73033-09-7	C(CCCCCCCC/C=C\CCCCCCCC)(=O)O	BBOWBNGUEWHNQZ-KTKRTIGZSA-N	Lipids and lipid-like molecules	Fatty Acyls	Fatty acids and conjugates	Level 1	68.52	88.56	60.91	51.58126, 87.72258, 134.89494, 295.26428	M-H	C19H36O2	1.35	17.8299	17.975	17.992	15.6138	17.3276	16.7208	18.8933	18.8945	18.5261	17.1462	16.485	16.7969	18.1135	17.9499	18.5224
FT3291PR	321.315	15.052	pos	5Z-docosenoic acid	895	https://cloud.oebiotech.com/#/lm/network/895		35067	LMFA01030404					5312553		C(CCC/C=C\CCCCCCCCCCCCCCCC)(=O)O	RFCSPHPIGYWVCG-ZCXUNETKSA-N	Lipids and lipid-like molecules	Fatty Acyls	Fatty acids and conjugates	Level 1	68.44	97.24	66.56	135.1172, 144.8210, 190.2791, 194.1958, 194.2169, 257.2060, 280.2636, 303.3041, 321.3152, 322.1782	M+H-H2O	C22H42O2	2.18	19.7558	20.2249	19.704	20.4786	20.1532	20.3718	20.2743	19.9687	20.5562	20.0755	19.9209	19.3238	20.0619	19.971	19.5674
FT1274NR	251.077	1.097	neg	6-(1,2,3,4-Tetrahydroxybutyl)oxane-2,3,4,5-tetrol	213473	https://cloud.oebiotech.com/#/lm/network/213473	HMDB0260352							22491096		OCC(O)C(O)C(O)C1OC(O)C(O)C(O)C1O	JFEBLWKYMNUVDT-UHFFFAOYSA-N	Organic oxygen compounds	Organooxygen compounds	Carbohydrates and carbohydrate conjugates	Level 1	68.24	93.82	58.88	89.7803, 92.5458, 101.0246, 113.0245, 118.1154, 119.0350, 136.3472, 151.0261, 161.4918, 251.0770	M-H2O-H	C9H18O9	-1.99	19.1293	18.8381	19.3183	17.0682	12.7726	17.2833	19.4442	18.8541	19.1411	19.5001	19.3884	18.8423	17.9102	18.5647	19.246
FT2397PR	271.227	10.587	pos	16-hydroxy-5-hexadecenoic acid	1823	https://cloud.oebiotech.com/#/lm/network/1823		35626	LMFA01050271					5312824		C(CCC/C=C/CCCCCCCCCCO)(=O)O	PRAQPIJZMJJKAO-SOFGYWHQSA-N	Lipids and lipid-like molecules	Fatty Acyls	Fatty acids and conjugates	Level 2	68.24	97.9	37.14	169.1223, 175.1480, 179.1434, 189.1637, 191.1800, 193.1953, 217.1952, 235.2057, 253.2167, 271.2272	M+H	C16H30O3	1.11	24.7106	24.6986	24.629	25.1003	25.0528	25.445	25.0937	24.4215	24.2561	20.1796	20.9166	22.1645	24.7278	25.0385	26.0127
FT3264PR	319.224	11.433	pos	12R-HODE	3143	https://cloud.oebiotech.com/#/lm/network/3143		35634	LMFA02000189					5312831		C(CCCCCCC/C=C\C[C@H](O)CC/C=C\CC)(=O)O	OKIDIWHWTIMACU-MNEPGTOVSA-N	Lipids and lipid-like molecules	Fatty Acyls	Lineolic acids and derivatives	Level 1	68.23	89.08	56.55	91.5634, 92.5403, 92.5455, 96.7329, 115.3138, 124.5611, 161.5869, 271.6900, 319.1643, 319.2242	M+Na	C18H32O3	0.31	21.8633	21.956	21.9804	19.3543	19.2361	19.8965	23.5812	23.5448	20.5178	20.8688	20.1794	21.3049	19.4102	19.5919	20.0213
FT1670PR	228.196	10.67	pos	11-tridecynoic acid	1089	https://cloud.oebiotech.com/#/lm/network/1089		74261	LMFA01030604					5312725		C(CCCCCCCCCC#CC)(=O)O	JFCYIJIRIXJLFE-UHFFFAOYSA-N	Lipids and lipid-like molecules	Fatty Acyls	Fatty acids and conjugates	Level 2	68.21	91.8	38.9957	163.9650, 175.1483, 179.6108, 186.9818, 188.7005, 191.8273, 193.1588, 211.1697, 228.1965, 228.2319	M+NH4	C13H22O2	0	22.6107	22.5654	22.6594	23.9034	22.837	23.2442	22.3229	22.678	22.878	22.8025	23.1222	23.1296	22.3609	23.3179	22.6617
FT0465PR	130.086	0.794	pos	Pipecolic acid	46854	https://cloud.oebiotech.com/#/lm/network/46854	HMDB0000070	50		17964	C00408	ko00310,ko00960	Lysine degradation|Tropane, piperidine and pyridine alkaloid biosynthesis	849	535-75-1	OC(=O)C1CCCCN1	HXEACLLIILLPRG-UHFFFAOYSA-N	Organic acids and derivatives	Carboxylic acids and derivatives	Amino acids, peptides, and analogues	Level 1	68.2	62.44	80.8	112.0870, 113.9636, 124.8298, 129.9957, 130.0498, 130.0651, 130.0863, 131.0683, 131.0891, 131.9741	M+H	C6H11NO2	-0.77	23.078	23.0098	22.9564	22.288	23.0629	23.6091	23.724	23.3849	22.9627	22.6765	22.411	22.5847	23.8693	23.4359	23.746
FT1456NR	269.212	10.575	neg	(+)-12-hydroxy-9Z-hexadecenoic acid	1822	https://cloud.oebiotech.com/#/lm/network/1822		35625	LMFA01050270					5312823		C(CCCCCCC/C=C\CC(O)CCCC)(=O)O	JPBAMKISCJZBKR-NTMALXAHSA-N	Lipids and lipid-like molecules	Fatty Acyls	Fatty acids and conjugates	Level 1	68.18	98.51	50.28	195.1755, 223.2070, 248.1126, 251.2022, 251.8931, 267.1963, 269.1035, 269.1352, 269.2122, 269.3093	M-H	C16H30O3	0.37	24.2137	24.2436	24.3032	24.6344	24.5536	24.8944	24.6114	24.0754	23.9921	19.5111	20.4535	21.7441	24.2703	24.7177	25.5976
FT1828PR	237.221	9.972	pos	Ambroxdiol	549942	https://cloud.oebiotech.com/#/lm/network/549942									38419-75-9	CC1(C)CCC[C@@]2(C)[C@H]1CC[C@@](C)(O)[C@@H]2CCO	AIALTZSQORJYNJ-LQKXBSAESA-N	Organic oxygen compounds	Organooxygen compounds	Alcohols and polyols	Level 1	68.17	99.06	75.53	154.9670, 163.1479, 172.9777, 173.9787, 177.1638, 195.9934, 219.2107, 237.0149, 237.1963, 237.2213	M+H-H2O	C16H30O2	3.37	22.7915	22.8175	22.8003	21.2514	21.8564	22.0064	22.1599	21.7689	23.0613	22.153	21.8758	21.9553	22.1526	22.1637	22.3262
FT3311PR	323.16	4.695	pos	m-Hydroxybenzoylecgonine	208426	https://cloud.oebiotech.com/#/lm/network/208426	HMDB0254275							56677797		CN1C2CCC1C(C(C2)OC(=O)C1=CC(O)=CC=C1)C(O)=O	XCJJCRPRQYXLRE-UHFFFAOYSA-N	Benzenoids	Benzene and substituted derivatives	Benzoic acids and derivatives	Level 1	68.12	98.74	57.44	193.1139, 203.2317, 260.1289, 260.9085, 288.1227, 298.8043, 302.1566, 305.1501, 306.1329, 323.1598	M+NH4	C16H19NO5	0.93	24.9056	24.9659	25.0017	23.707	24.5969	25.4781	25.004	25.2885	24.6918	23.7967	23.2814	23.4527	25.7188	25.5438	25.8693
FT1627NR	285.207	10.469	neg	Hexadecanedioic acid	2837	https://cloud.oebiotech.com/#/lm/network/2837	HMDB0000672	5642	LMFA01170022	73722	C08260			10459	505-54-4	C(CCCCCCCCCCCCCCC(=O)O)(=O)O	QQHJDPROMQRDLA-UHFFFAOYSA-N	Lipids and lipid-like molecules	Fatty Acyls	Fatty acids and conjugates	Level 2	68.08	97.66	44.58	160.8376, 169.1598, 183.1771, 185.3613, 200.5913, 211.9220, 213.1858, 221.1920, 223.2065, 285.2072	M-H	C16H30O4	0.35	19.1372	19.215	19.2337	18.2134	16.9657	18.4943	20.1348	19.1438	18.7427	13.051	12.8871	14.9343	20.1926	19.9497	20.9113
FT6291PR	676.454	12.343	pos	PS(14:0/15:0)	22191	https://cloud.oebiotech.com/#/lm/network/22191	HMDB0112273	78594	LMGP03010930					52926037		C(O)(=O)[C@@]([H])(N)COP(OC[C@]([H])(OC(CCCCCCCCCCCCCC)=O)COC(CCCCCCCCCCCCC)=O)(=O)O	RDGOWVQONPEGML-ZWXJPIIXSA-N	Lipids and lipid-like molecules	Glycerophospholipids	Glycerophosphoserines	Level 1	68.08	93.56	68.16	248.4303, 437.9287, 521.4521, 535.4694, 589.4620, 675.4860, 676.4532, 676.6475, 676.6736, 677.4565	M+H-H2O	C35H68NO10P	1.63	21.5495	21.5546	21.8095	19.5327	18.8196	18.1254	20.8969	19.8856	22.0156	23.3571	23.714	23.6335	19.8779	20.2341	20.0166
FT0536PR	136.076	1.159	pos	Octopamine	545460	https://cloud.oebiotech.com/#/lm/network/545460									104-14-3	OC1=CC=C(C=C1)C(O)CN	QHGUCRYDKWKLMG-UHFFFAOYSA-N	Benzenoids	Phenols	1-hydroxy-2-unsubstituted benzenoids	Level 1	68.07	80.28	93.36	136.0535, 136.0621, 136.0759, 136.1117, 136.1210, 136.9533, 137.0251, 137.0459, 137.0578, 137.0794	M+H-H2O	C8H11NO2	3.67	23.4305	23.3595	23.4898	22.7688	23.4163	23.3966	21.3392	22.9359	21.7768	22.7409	22.4312	22.5658	24.8589	24.4222	24.9367
FT2773PR	290.171	1.69	pos	Val-Thr-Ala	261228	https://cloud.oebiotech.com/#/lm/network/261228		18532						145459042		CC(C)C(C(=O)NC(C(C)O)C(=O)NC(C)C(=O)O)N	CEKSLIVSNNGOKH-KZVJFYERSA-N	Organic acids and derivatives	Carboxylic acids and derivatives	Amino acids, peptides, and analogues	Level 1	68.04	91.82	50.52	157.1336, 174.0399, 185.1287, 201.1234, 219.1336, 248.2241, 248.9025, 260.1603, 263.8646, 272.1606	M+H	C12H23N3O5	1.03	20.8129	21.0652	20.9912	13.2869	17.2235	16.8073	22.9401	22.7586	22.4745	20.1928	19.089	18.5101	20.0029	18.5394	20.4639
FT1476NR	271.191	10.233	neg	Pentadecanedioic acid	2836	https://cloud.oebiotech.com/#/lm/network/2836		35977	LMFA01170021					160576		C(CCCCCCCCCCCCCC(=O)O)(=O)O	BTZVDPWKGXMQFW-UHFFFAOYSA-N	Lipids and lipid-like molecules	Fatty Acyls	Fatty acids and conjugates	Level 1	68	97.66	62.22	71.1443, 91.5832, 104.3338, 132.4378, 169.1604, 209.1913, 225.1845, 253.1810, 271.1914, 293.8205	M-H	C15H28O4	0.37	18.2242	18.2711	18.2188	13.4386	12.4148	15.5403	20.0523	18.958	17.8285	8.22704	12.202	13.2703	19.1749	18.6185	19.4684
FT0601NR	171.067	5	neg	2-Octenedioic acid	47001	https://cloud.oebiotech.com/#/lm/network/47001	HMDB0000341	5330		89192				6079438	5698-50-0	OC(=O)CCCC\C=C\C(O)=O	BNTPVRGYUHJFHN-HWKANZROSA-N	Lipids and lipid-like molecules	Fatty Acyls	Fatty acids and conjugates	Level 1	67.95	94.86	64.32	71.5154, 102.9571, 103.9273, 106.2832, 126.8812, 127.0692, 127.0770, 152.8224, 171.0200, 171.0668	M-H	C8H12O4	-1.17	19.705	19.7421	19.5579	19.8381	19.6308	19.5312	19.8014	19.8691	19.6638	19.6503	19.7958	19.5847	19.7968	19.8728	19.6312
FT0946NR	215.033	0.709	neg	Inositol	46932	https://cloud.oebiotech.com/#/lm/network/46932	HMDB0000211	5221		17268	C00137	ko00052,ko00053,ko00521,ko00562,ko02010,ko04070	Galactose metabolism|Ascorbate and aldarate metabolism|Streptomycin biosynthesis|Inositol phosphate metabolism|ABC transporters|Phosphatidylinositol signaling system		87-89-8	O[C@H]1[C@H](O)[C@@H](O)[C@H](O)[C@H](O)[C@@H]1O	CDAISMWEOUEBRE-GPIVLXJGSA-N	Organic oxygen compounds	Organooxygen compounds	Alcohols and polyols	Level 1	67.93	96.92	48.75	96.9699, 122.8945, 136.9028, 138.9145, 154.9282, 156.9249, 157.8632, 159.8603, 215.0102, 215.0304	M+Cl	C6H12O6	-0.47	23.332	22.9676	23.3324	21.9881	23.5559	22.6738	23.6517	23.4907	23.3175	23.955	23.7828	23.7045	22.6884	23.3226	23.7256
FT4709PR	437.193	10.123	pos	4-O-Methylmelleolide	60688	https://cloud.oebiotech.com/#/lm/network/60688	HMDB0037039							78173000	96627-13-3	COC12C(CC1(C)C1CC(C)(C)CC1C=C2C=O)OC(=O)C1=C(O)C=C(O)C=C1C	GYCBSZGIYPNYAB-UHFFFAOYSA-N	Lipids and lipid-like molecules	Prenol lipids	Sesquiterpenoids	Level 1	67.93	72.69	68.3	210.1855, 227.2113, 227.4779, 303.1212, 394.2037, 434.7803, 437.1938, 437.3180, 437.3672, 438.1973	M+Na	C24H30O6	0.69	22.2182	22.2407	22.346	21.8471	21.6152	21.9546	22.6167	22.3242	22.6482	22.5627	21.8172	21.8651	20.3387	21.841	22.0032
FT0556NR	165.019	4.409	neg	Phthalic acid	47810	https://cloud.oebiotech.com/#/lm/network/47810	HMDB0002107	268522		29069	C01606	ko00624,ko02010	Polycyclic aromatic hydrocarbon degradation|ABC transporters	1017	88-99-3	OC(=O)C1=CC=CC=C1C(O)=O	XNGIFLGASWRNHJ-UHFFFAOYSA-N	Benzenoids	Benzene and substituted derivatives	Benzoic acids and derivatives	Level 1	67.92	94.81	52.95	96.9602, 96.9698, 121.0298, 122.0337, 147.0452, 161.3902, 164.8960, 165.0189, 166.0152, 166.0519	M-H	C8H6O4	-0.61	20.1888	20.2562	20.2014	20.4559	20.3207	20.3072	20.0351	20.3242	20.3756	20.5509	20.1943	20.689	20.4672	20.4048	20.14
FT1772NR	299.098	1.076	neg	D-Ribose	46972	https://cloud.oebiotech.com/#/lm/network/46972	HMDB0000283	313		47013	C00121	ko00030,ko02010,ko02030	Pentose phosphate pathway|ABC transporters|Bacterial chemotaxis	5779	613-83-2	OC[C@H]1OC(O)[C@H](O)[C@@H]1O	HMFHBZSHGGEWLO-SOOFDHNKSA-N	Organic oxygen compounds	Organooxygen compounds	Carbohydrates and carbohydrate conjugates	Level 1	67.9	97.76	62.73	101.0245, 119.0349, 146.5414, 156.9224, 161.0463, 253.0926, 260.7179, 262.0443, 286.9058, 297.2807	2M-H	C5H10O5	0.67	20.4994	20.4564	20.4434	19.1846	20.2083	20.8517	21.1629	21.4179	20.6064	19.5747	19.0373	19.1684	20.9128	20.5742	21.0948
FT1798NR	301.238	13.431	neg	Isopalmitic acid	106	https://cloud.oebiotech.com/#/lm/network/106	HMDB0031068	4289	LMFA01020010	84890				36247	4669-02-7	C(CCCC(C)C)CCCCCCCCC(=O)O	ZONJATNKKGGVSU-UHFFFAOYSA-N	Lipids and lipid-like molecules	Fatty Acyls	Fatty acids and conjugates	Level 1	67.88	89.03	54.89	51.43617, 66.61763, 79.64139, 83.51496, 116.92909, 255.23328	M+FA-H	C16H32O2	0.66	18.2389	18.289	18.6659	17.1178	17.3917	17.4894	19.0388	19.1461	18.2648	17.4814	16.9455	16.5259	17.9967	17.7518	18.1588
FT2266PR	263.237	10.937	pos	5-(1-hydroxypropan-2-yl)isolongifol-5-ene	35693	https://cloud.oebiotech.com/#/lm/network/35693		53478	LMPR0103500003	48321				24755579		C1C[C@]23C[C@H]1C(C)(C)C2=C(C(C)CO)CCC3(C)C	MNHPIPXJWPEIDB-UAGUUWOPSA-N	Lipids and lipid-like molecules	Prenol lipids	Sesquiterpenoids	Level 1	67.84	98.32	49.31	165.1639, 175.1484, 177.1638, 179.1795, 181.1587, 189.1637, 203.1795, 217.1948, 245.2265, 263.2370	M+H	C18H30O	0.38	24.0528	24.05	24.0037	22.8442	23.5031	23.2644	21.8817	21.174	23.5332	23.7887	24.1547	23.4877	24.0954	24.1218	24.0434
FT0764PR	159.077	0.773	pos	Serylalanine	54043	https://cloud.oebiotech.com/#/lm/network/54043	HMDB0029032	23774		74801				7009578	6403-17-4	C[C@H](NC(=O)[C@@H](N)CO)C(O)=O	SSJMZMUVNKEENT-IMJSIDKUSA-N	Organic acids and derivatives	Carboxylic acids and derivatives	Amino acids, peptides, and analogues	Level 1	67.82	84.52	65.73	118.0654, 128.9508, 131.1172, 132.0808, 135.9457, 141.0657, 142.0498, 146.9614, 153.9563, 159.0764	M+H-H2O	C6H12N2O4	3.14	24.4691	24.5465	24.5526	24.1212	25.1161	25.4838	24.1698	24.255	23.7406	22.8655	22.543	22.5415	25.3126	24.7941	25.2401
FT1918PR	244.191	7.047	pos	annuionone e	563010	https://cloud.oebiotech.com/#/lm/network/563010										C[C@@H](CC[C@@H]1[C@@]2(CC(=O)C[C@]1(OC2)C)C)O	YLXMIDJRRREVMX-WKSBVSIWSA-N	Organoheterocyclic compounds	Oxepanes	Unclassified	Level 2	67.77	91.3	37.9929	208.1695, 209.1532, 226.1337, 226.1431, 226.1801, 226.2172, 226.2261, 227.1639, 244.1903, 245.1746	M+NH4	C13H22O3	0.41	25.8706	25.7868	25.8972	25.5788	25.684	25.72	25.8708	26.0195	25.9372	25.8087	25.1626	25.8722	25.7541	25.5499	25.559
FT0803NR	199.073	1.358	neg	1-(2-Hydroxyethoxy)methyl-5-methyluracil	202465	https://cloud.oebiotech.com/#/lm/network/202465	HMDB0247200							72358		CC1=CN(COCCO)C(=O)NC1=O	ATKOZYBRBNGECU-UHFFFAOYSA-N	Organoheterocyclic compounds	Diazines	Pyrimidines and pyrimidine derivatives	Level 1	67.76	94.46	57.27	65.1594, 75.8272, 82.0299, 88.0405, 90.3417, 99.4542, 103.9203, 155.0833, 184.5731, 199.0730	M-H	C8H12N2O4	-1	17.5959	17.6203	17.8382	15.5501	17.907	17.2928	18.0525	17.9468	17.9731	15.5652	15.0692	15.6508	18.1295	17.8868	18.5629
FT3136PR	311.221	10.48	pos	13S-HpOTrE	3007	https://cloud.oebiotech.com/#/lm/network/3007	HMDB0301803	36052	LMFA02000052	48905	C04785	ko00592	alpha-Linolenic acid metabolism	5497123	67597-26-6	C(CCCCCCC/C=C\C=C\[C@@H](OO)C/C=C\CC)(=O)O	UYQGVDXDXBAABN-FQSPHKRJSA-N	Lipids and lipid-like molecules	Fatty Acyls	Lineolic acids and derivatives	Level 1	67.72	88.62	57.95	215.1800, 229.1951, 239.1802, 247.2063, 257.1906, 275.2007, 293.2119, 293.2457, 311.2212, 311.2585	M+H	C18H30O4	0.64	20.0854	20.4045	19.9273	19.236	19.0583	19.9173	20.8985	20.3965	19.1514	18.373	18.4761	18.4572	20.5101	20.7069	21.4371
FT2351PR	268.227	9.87	pos	Triton X-100	212683	https://cloud.oebiotech.com/#/lm/network/212683	HMDB0259285	332602			C11623			5590		CC(C)(C)CC(C)(C)C1=CC=C(OCCO)C=C1	JYCQQPHGFMYQCF-UHFFFAOYSA-N	Benzenoids	Benzene and substituted derivatives	Phenylpropanes	Level 1	67.72	96.9	52.73	151.5733, 158.9637, 160.4911, 189.0156, 192.0180, 215.1799, 226.5459, 251.2011, 268.1876, 268.2274	M+NH4	C16H26O2	0.37	20.6142	20.5187	20.368	20.5066	20.2775	20.5303	20.2394	20.5569	20.1236	20.3839	20.6275	20.4298	20.4165	20.2363	20.3386
FT5868PR	591.498	14.565	pos	DG(16:0/i-16:0/0:0)	114446	https://cloud.oebiotech.com/#/lm/network/114446	HMDB0093646							131802422		[H][C@](CO)(COC(=O)CCCCCCCCCCCCCCC)OC(=O)CCCCCCCCCCCCC(C)C	AZMTYTOWIMANKK-XIFFEERXSA-N	Lipids and lipid-like molecules	Glycerolipids	Diradylglycerols	Level 1	67.7	90.87	67.6	311.2580, 337.2736, 339.2897, 481.4396, 499.4516, 517.4607, 573.4880, 574.4916, 591.4985, 592.5015	M+Na	C35H68O5	-3.38	24.6413	24.2658	24.4316	24.8104	25.5202	25.4675	25.0683	22.8138	22.4519	24.1983	24.6256	24.6117	23.8825	24.4285	24.547
FT3655PR	345.213	3.604	pos	Gln-Val-Val	262218	https://cloud.oebiotech.com/#/lm/network/262218		19570						145455283		CC(C)C(C(=O)NC(C(C)C)C(=O)O)NC(=O)C(CCC(=O)N)N	SOEXCCGNHQBFPV-DLOVCJGASA-N	Organic acids and derivatives	Carboxylic acids and derivatives	Amino acids, peptides, and analogues	Level 1	67.61	89.47	57.45	157.1337, 158.2400, 161.0921, 185.1298, 189.1239, 203.1391, 203.9577, 211.1441, 256.1655, 345.2137	M+H	C15H28N4O5	0.58	20.224	20.3598	19.6215	8.22704	14.609	13.7574	21.7841	21.7304	21.2815	19.0807	17.9404	15.934	18.9513	15.9012	18.9403
FT1112PR	188.128	4.6	pos	ningpogenin	562915	https://cloud.oebiotech.com/#/lm/network/562915										C1CO[C@@H]2[C@H]1[C@@H](C(=C2)CO)CO	QCZMBBWKHAYATJ-HLTSFMKQSA-N	Unclassified	Unclassified	Unclassified	Level 2	67.58	98.24	36.2507	142.1229, 152.1072, 153.0912, 164.9835, 170.1177, 171.1016, 188.0699, 188.1288, 189.1128, 197.3845	M+NH4	C9H14O3	-0.53	23.1978	23.2927	23.2379	23.3102	23.4356	23.2064	23.0903	23.2871	23.1986	23.2607	23.3611	23.2763	23.4804	23.4289	23.2387
FT1777NR	299.259	12.908	neg	3-hydroxy Stearic Acid	3075	https://cloud.oebiotech.com/#/lm/network/3075		35433	LMFA02000121	50578				5282907	17773-30-7	C(O)(CCCCCCCCCCCCCCC)CC(=O)O	POMQYTSPMKEQNB-UHFFFAOYSA-N	Lipids and lipid-like molecules	Fatty Acyls	Fatty acids and conjugates	Level 1	67.57	96.75	48.75	69.1325, 70.3465, 71.4378, 76.8706, 92.5460, 95.4884, 115.2035, 198.2580, 227.5329, 299.2596	M-H	C18H36O3	0.67	19.2097	19.1095	19.0559	16.0918	16.9339	17.2186	19.9729	20.166	19.8374	19.0813	18.9313	18.621	19.0552	18.6164	18.8327
FT4276PR	394.197	4.583	pos	Val-Glu-Phe	261180	https://cloud.oebiotech.com/#/lm/network/261180		18484						145458920		CC(C)C(C(=O)NC(CCC(=O)O)C(=O)NC(CC1=CC=CC=C1)C(=O)O)N	FOADDSDHGRFUOC-DZKIICNBSA-N	Organic acids and derivatives	Carboxylic acids and derivatives	Amino acids, peptides, and analogues	Level 1	67.56	87.28	59.39	90.9770, 92.5442, 100.5847, 120.0812, 130.0507, 166.0865, 229.1187, 265.1546, 394.1992, 394.3015	M+H	C19H27N3O6	0	19.8628	19.4382	19.4294	17.4108	18.3702	19.3898	19.4208	19.5851	19.0632	20.5824	19.7709	19.7004	20.1676	19.9861	20.4455
FT2791PR	291.195	10.565	pos	Cymatherelactone	7871	https://cloud.oebiotech.com/#/lm/network/7871			LMFA07040130					56951426		[C@H]12[C@@H]([C@@H]3[C@@H](O3)C1)C=CCCCCC(O[C@H](CC)[C@@H]1C[C@@H]21)=O	FIICQHIPIFWHRY-HFOVYDPPSA-N	Lipids and lipid-like molecules	Fatty Acyls	Eicosanoids	Level 1	67.51	88.42	68.24	123.6539, 138.1894, 149.2464, 171.3381, 233.1543, 249.1617, 249.1851, 250.1778, 263.4639, 291.1952	M+H	C18H26O3	1.37	20.6296	20.3439	20.45	20.2244	20.148	20.0455	20.4559	20.8171	20.7135	20.0368	20.0039	20.4643	20.273	20.4971	20.4779
FT1678PR	228.196	10.344	pos	Tsibulin 1	60959	https://cloud.oebiotech.com/#/lm/network/60959	HMDB0037390	92309		174070				180441	126624-26-8	CCCCCCCCC1CC(=O)CC1=O	SKPOJVSKGJMOJV-UHFFFAOYSA-N	Organic oxygen compounds	Organooxygen compounds	Carbonyl compounds	Level 2	67.48	94.59	35.1686	151.1487, 155.1059, 163.9650, 175.1482, 186.9814, 193.1591, 211.1697, 228.1960, 228.2328, 229.1790	M+NH4	C13H22O2	0.44	24.7733	24.0297	24.6497	24.6811	24.3304	24.6642	24.543	24.6825	22.5122	22.631	24.7401	22.9707	24.1131	24.4144	22.5943
FT3384PR	329.268	10.529	pos	9,12-dihydroxy-15-nonadecenoic acid	557310	https://cloud.oebiotech.com/#/lm/network/557310										CCCC=CCCC(CCC(CCCCCCCC(=O)O)O)O	RQJUILPBCUMSNT-UHFFFAOYSA-N	Lipids and lipid-like molecules	Fatty Acyls	Fatty acids and conjugates	Level 2	67.34	98.35	44.8	163.1481, 167.1432, 171.1381, 177.1639, 181.1585, 219.2108, 237.2212, 255.2319, 311.2579, 329.2687	M+H	C19H36O4	0.91	26.0282	26.1834	25.8131	24.2527	25.1902	25.3084	25.272	24.1534	26.4677	25.7116	25.8616	25.5092	24.9862	22.9438	15.4076
FT6972PR	981.54	6.805	pos	11(alpha)-methoxysaikosaponin F	550839	https://cloud.oebiotech.com/#/lm/network/550839									104109-37-7	CC1C(C(C(C(O1)OC2C(OC(C(C2O)O)OC3CCC4(C(C3(C)C)CCC5(C4C(C=C6C5(CC(C7(C6CC(CC7)(C)C)CO)O)C)OC)C)C)COC8C(C(C(C(O8)CO)O)O)O)O)O)O	QUBQEHLOFWDOPC-UHFFFAOYSA-N	Lipids and lipid-like molecules	Prenol lipids	Terpene glycosides	Level 1	67.27	89.37	49.54	239.0663, 255.1104, 271.1522, 272.1355, 289.1631, 375.1952, 414.5021, 953.5388, 981.5400, 982.5420	M+Na	C49H82O18	-0.92	21.0863	21.2581	21.1424	20.6151	21.9002	22.1493	20.7043	21.447	20.8558	21.3939	21.0408	21.0801	20.6158	20.5116	20.5989
FT1706NR	293.212	10.576	neg	17-hydroxy-linolenic acid	3193	https://cloud.oebiotech.com/#/lm/network/3193	HMDB11108	45842	LMFA02000239					44256502		C(=C/C/C=C\C/C=C\CCCC(O)C)/CCCCC(=O)O	NUDXOGPEQRPSKT-MVOZTAHOSA-N	Lipids and lipid-like molecules	Fatty Acyls	Lineolic acids and derivatives	Level 1	67.25	88.21	55.31	79.3423, 92.5459, 101.2144, 115.0403, 177.1650, 231.2113, 275.2012, 293.2117, 305.3398, 308.0832	M-H	C18H30O3	0.34	19.5326	19.5917	19.6392	20.2765	18.635	19.5298	20.0843	19.9844	18.5576	13.6622	15.5812	17.9767	20.4634	20.0135	20.7764
FT2874PR	295.227	10.441	pos	10S,11S-epoxy-9S-hydroxy-12Z-octadecenoic acid	2970	https://cloud.oebiotech.com/#/lm/network/2970		74942	LMFA02000010					16061049		C(CCCCCCC[C@H](O)[C@@H]1O[C@H]1/C=C\CCCCC)(=O)O	NFFSPFJIYOTZQX-ZSNSXZSMSA-N	Organic acids and derivatives	Hydroxy acids and derivatives	Medium-chain hydroxy acids and derivatives	Level 1	67.23	88.86	56.54	185.1325, 193.1228, 195.1379, 207.1380, 221.1544, 231.9008, 241.1951, 259.2051, 277.2164, 295.2264	M+H-H2O	C18H32O4	2.71	21.1335	21.0638	21.123	20.9195	20.9821	20.8463	21.1948	20.6151	20.6197	18.342	8.22704	19.9433	21.3919	21.8447	22.6141
FT4836PR	452.277	9.688	pos	(8Z)-10-Hydroxyhexadecenoylcarnitine	198023	https://cloud.oebiotech.com/#/lm/network/198023	HMDB0241480									CCCCCCC(O)C=CCCCCCCC(=O)OC(CC([O-])=O)C[N+](C)(C)C	RVVQPRSGYMIEEO-UHFFFAOYSA-N	Lipids and lipid-like molecules	Fatty Acyls	Fatty acid esters	Level 2	67.22	87.55	38.5971	230.0798, 297.2425, 335.1890, 393.7545, 425.7746, 434.2656, 452.1019, 452.2772, 452.3418, 453.1652	M+K	C23H43NO5	1.11	21.3431	21.3017	21.2939	14.825	17.0997	8.22704	22.5045	22.7647	22.318	17.7396	16.1117	18.2294	16.6088	15.9173	17.287
FT1315NR	256.059	0.727	neg	N-Acetyl-b-D-galactosamine	47259	https://cloud.oebiotech.com/#/lm/network/47259	HMDB0000853	5816		28497	C05021			440552	14131-60-3	CC(=O)N[C@H]1[C@H](O)O[C@H](CO)[C@H](O)[C@@H]1O	OVRNDRQMDRJTHS-JAJWTYFOSA-N	Organic oxygen compounds	Organooxygen compounds	Carbohydrates and carbohydrate conjugates	Level 1	67.05	76.67	68.69	98.9648, 114.0560, 135.3346, 148.7689, 161.1082, 194.0935, 238.0815, 256.0939, 256.1297, 265.8225	M+Cl	C8H15NO6	0	20.6871	20.6494	20.8817	21.4345	22.4409	21.3464	21.1273	21.2769	21.1782	21.0931	20.424	20.5967	21.2909	20.3838	20.9684
FT5413PR	524.371	12.077	pos	PC(18:0/0:0)	19834	https://cloud.oebiotech.com/#/lm/network/19834	HMDB0010384	40292	LMGP01050026	73858	C04230	ko00564,ko04148,ko05231	Glycerophospholipid metabolism|Efferocytosis|Choline metabolism in cancer	497299	19420-57-6	[C@](COP(=O)([O-])OCC[N+](C)(C)C)([H])(O)COC(CCCCCCCCCCCCCCCCC)=O	IHNKQIMGVNPMTC-RUZDIDTESA-N	Lipids and lipid-like molecules	Glycerophospholipids	Glycerophosphocholines	Level 2	67.01	98.62	43.37	320.8646, 352.3572, 369.3364, 369.3852, 370.3408, 437.3241, 456.8403, 506.3603, 524.3712, 525.3751	M+H	C26H54NO7P	0	22.9851	23.0584	22.9315	20.2187	20.3512	19.4974	24.4456	24.6226	24.4374	22.7579	22.4522	22.5303	20.5298	20.4991	20.9098
FT2193PR	259.206	12.56	pos	10,14-octadecadiynoic acid	1029	https://cloud.oebiotech.com/#/lm/network/1029		74201	LMFA01030544					5312672		C(CCCCCCCCC#CCCC#CCCC)(=O)O	VDKBUECZBKBXQU-UHFFFAOYSA-N	Lipids and lipid-like molecules	Fatty Acyls	Fatty acids and conjugates	Level 1	67.01	96.8	54.26	177.1645, 185.1326, 189.1272, 189.1638, 199.1491, 201.1638, 203.1438, 215.1792, 241.1951, 259.2058	M+H-H2O	C18H28O2	2.31	21.4429	21.4754	21.2557	19.5746	20.2776	20.3718	22.1608	22.22	21.6188	21.9467	21.8476	21.4476	20.8771	21.0402	21.1691
FT0664NR	180.053	1.101	neg	8-Hydroxy-7-methylguanine	48657	https://cloud.oebiotech.com/#/lm/network/48657	HMDB0006037	58348		74064				308075	1688-85-3	CN1C(=O)NC2=C1C(=O)N=C(N)N2	VHPXSVXJBWZORQ-UHFFFAOYSA-N	Organoheterocyclic compounds	Imidazopyrimidines	Purines and purine derivatives	Level 1	66.98	95.56	61.58	148.7772, 156.0413, 161.8445, 163.0264, 180.0530, 180.8128, 180.8584, 181.0370, 181.0553, 196.2630	M-H	C6H7N5O2	-1.11	19.9695	19.5711	20.0312	18.9934	20.1639	20.8737	19.7283	20.15	19.8165	19.2677	18.9273	18.9733	20.3504	19.9142	20.4183
FT1586NR	281.212	10.501	neg	MG(0:0/14:1/0:0)	51354	https://cloud.oebiotech.com/#/lm/network/51354	HMDB0011531	62315						53480959		[H]C(CO)(CO)OC(=O)CCCCCCC\C=C/CCCC	UETKPVCPWANBPE-WAYWQWQTSA-N	Lipids and lipid-like molecules	Glycerolipids	Monoradylglycerols	Level 1	66.89	89.83	45.98	71.9733, 80.6701, 85.0662, 92.5433, 121.5164, 183.1937, 202.0679, 263.1641, 263.2001, 281.2123	M-H2O-H	C17H32O4	-1.07	17.9352	17.9803	17.9078	18.7929	18.9137	18.9778	17.787	16.5285	17.0972	11.6499	10.4263	12.2568	17.9711	18.3502	19.3851
FT2324PR	267.134	3.751	pos	Threonylphenylalanine	54079	https://cloud.oebiotech.com/#/lm/network/54079	HMDB0029068	85961		74862				7010579	16875-27-7	C[C@@H](O)[C@H](N)C(=O)N[C@@H](CC1=CC=CC=C1)C(O)=O	IQHUITKNHOKGFC-MIMYLULJSA-N	Organic acids and derivatives	Carboxylic acids and derivatives	Amino acids, peptides, and analogues	Level 1	66.82	91.66	55.71	113.9635, 120.0807, 166.0863, 190.5623, 221.1283, 232.9947, 249.1226, 267.0467, 267.1343, 268.0505	M+H	C13H18N2O4	0.75	19.993	20.227	20.1325	16.3752	16.8052	18.3939	21.4063	21.8014	21.5219	19.3013	18.6319	18.0078	19.0143	16.2206	19.3139
FT4011PR	372.31	9.732	pos	Tetradecanoylcarnitine	8389	https://cloud.oebiotech.com/#/lm/network/8389	HMDB0005066	58293	LMFA07070107	84634				53477791	25597-07-3	O(C(CCCCCCCCCCCCC)=O)[C@H](CC(=O)[O-])C[N+](C)(C)C	PSHXNVGSVNEJBD-LJQANCHMSA-N	Lipids and lipid-like molecules	Fatty Acyls	Fatty acid esters	Level 1	66.75	85.73	60.87	85.0285, 90.9764, 91.0631, 92.5446, 96.4213, 103.0274, 129.0552, 137.0468, 150.5780, 372.3104	M+H	C21H41NO4	2.15	18.4833	18.7512	18.8116	18.6221	18.8938	18.4717	14.5369	18.3932	18.4759	18.1027	17.3566	18.7608	17.0522	17.6655	18.0272
FT2869PR	295.165	4.092	pos	Tyrosyl-Leucine	54120	https://cloud.oebiotech.com/#/lm/network/54120	HMDB0029109	24037						4466134		CC(C)CC(N=C(O)C(N)CC1=CC=C(O)C=C1)C(O)=O	AUEJLPRZGVVDNU-UHFFFAOYSA-N	Organic acids and derivatives	Carboxylic acids and derivatives	Amino acids, peptides, and analogues	Level 1	66.71	90.11	49	226.9523, 229.1327, 232.0967, 245.2269, 263.2363, 271.8479, 278.1034, 278.1380, 295.1281, 295.1656	M+H	C15H22N2O4	-0.68	18.8169	18.9149	18.7329	16.475	16.1801	17.4816	19.2912	19.9303	18.8901	18.1526	18.176	18.2068	19.186	19.101	19.0731
FT3141PR	311.258	10.67	pos	Methyl 8-[3-(2-hydroxyoctyl)oxiran-2-yl]octanoate	201492	https://cloud.oebiotech.com/#/lm/network/201492	HMDB0246127							11131285		CCCCCCC(O)CC1OC1CCCCCCCC(=O)OC	JTZNGIXLOGCDSA-UHFFFAOYSA-N	Lipids and lipid-like molecules	Fatty Acyls	Fatty alcohols	Level 1	66.52	99.44	67.3	177.1638, 219.2109, 237.2213, 237.2459, 270.3159, 311.1853, 311.1999, 311.2580, 311.3320, 312.2619	M+H-H2O	C19H36O4	3.21	25.2503	25.3266	25.23	24.0868	24.992	24.7972	23.6471	22.7544	25.0829	25.202	24.9731	24.971	25.1065	24.9288	24.9526
FT1070NR	228.081	0.763	neg	Orgothionenine	255319	https://cloud.oebiotech.com/#/lm/network/255319	HMDB0302353							10343		C[N+](C)(C)C(CC1=CNC(S)=N1)C([O-])=O	SSISHJJTAXXQAX-UHFFFAOYSA-N	Organic acids and derivatives	Carboxylic acids and derivatives	Amino acids, peptides, and analogues	Level 2	66.45	91.06	36.9021	114.0560, 115.4476, 125.0181, 140.3421, 142.3667, 157.2331, 168.0281, 171.0066, 202.3768, 227.0058	M-H	C9H15N3O2S	-0.44	19.4993	19.323	19.634	19.565	20.3044	20.6461	16.7422	16.3354	15.275	18.6523	18.6527	18.7392	20.8238	20.6389	20.7465
FT3503PR	336.326	11.963	pos	2-amino-14,16-dimethyloctadecan-3-ol	38973	https://cloud.oebiotech.com/#/lm/network/38973		53931	LMSP01080031					10236627		C(C)(N)C(O)CCCCCCCCCCC(C)CC(C)CC	PRIXJBFEYXJGPF-UHFFFAOYSA-N	Organic nitrogen compounds	Organonitrogen compounds	Amines	Level 1	66.36	90.29	86.61	189.1643, 205.1952, 221.2262, 226.9519, 235.2418, 240.2321, 254.2478, 301.2893, 319.2996, 336.3261	M+Na	C20H43NO	-6.24	23.1904	23.1945	23.0612	22.3203	22.8121	22.3649	22.7437	24.2486	23.1898	23.0832	23.4158	23.4246	23.7697	22.4958	22.6651
FT4837PR	452.277	9.532	pos	(9Z)-12-Hydroxyhexadecenoylcarnitine	198021	https://cloud.oebiotech.com/#/lm/network/198021	HMDB0241478									CCCCC(O)CC=CCCCCCCCC(=O)OC(CC([O-])=O)C[N+](C)(C)C	VWVRRCRRAZUZMR-UHFFFAOYSA-N	Lipids and lipid-like molecules	Fatty Acyls	Fatty acid esters	Level 2	66.29	74.83	39.765	128.3518, 156.0419, 204.9889, 297.2424, 309.2452, 333.5155, 384.0335, 452.2744, 459.6222, 463.4217	M+K	C23H43NO5	0.88	18.1812	17.8719	18.1635	8.22704	13.6977	8.22704	19.2877	19.1149	19.2105	8.22704	13.1056	8.22704	8.22704	8.22704	8.22704
FT5467PR	531.314	4.089	pos	Kukoamine C	82417	https://cloud.oebiotech.com/#/lm/network/82417	HMDB0060526	71820		81222	C17617			10052730		NCCCN(CCCCN(CCCN)C(=O)CCC1=CC(O)=C(O)C=C1)C(=O)CCC1=CC(O)=C(O)C=C1	MRBLTJLKQIHRTP-UHFFFAOYSA-N	Benzenoids	Phenols	Benzenediols	Level 1	66.27	93.01	72.56	389.2388, 396.2604, 397.2456, 414.2710, 424.2550, 442.2659, 443.2706, 513.3047, 531.3142, 532.3202	M+H	C28H42N4O6	6.96	21.9144	22.0753	21.916	8.22704	8.22704	13.8934	22.7656	22.9541	22.5046	19.9607	19.7521	21.6263	22.1155	20.3108	21.6836
FT3873PR	361.139	5.136	pos	Caffeoyl tyrosine	54266	https://cloud.oebiotech.com/#/lm/network/54266	HMDB0029295	86166		490727				14352555	124027-56-1	OC(=O)C(CC1=CC=C(O)C=C1)NC(=O)\C=C\C1=CC=C(O)C(O)=C1	JRXLVUMFJASLDR-XBXARRHUSA-N	Organic acids and derivatives	Carboxylic acids and derivatives	Amino acids, peptides, and analogues	Level 1	66.24	87.69	54.94	271.1029, 273.1238, 283.1075, 297.1225, 301.1182, 315.1354, 325.1186, 333.1448, 343.1290, 361.1395	M+NH4	C18H17NO6	0.55	19.0353	18.7494	18.8924	17.8702	17.7861	17.7395	19.222	19.5149	19.0034	19.8633	20.0742	20.2481	18.6757	19.0845	18.4639
FT5283PR	508.348	10.67	pos	Sapacitabine	211157	https://cloud.oebiotech.com/#/lm/network/211157	HMDB0257481							20802597		CCCCCCCCCCCCCCCC(=O)NC1=NC(=O)N(C=C1)C1OC(CO)C(O)C1C#N	LBGFKUUHOPIEMA-UHFFFAOYSA-N	Nucleosides, nucleotides, and analogues	Pyrimidine nucleosides	Pyrimidine 2'-deoxyribonucleosides	Level 1	66.24	97.06	48.51	255.2318, 311.2580, 312.2615, 329.1861, 329.2686, 329.3502, 330.2722, 473.3103, 491.3189, 508.3467	M+NH4	C26H42N4O5	2.75	26.6784	26.6402	26.7196	25.1754	26.1335	25.9289	24.8626	24.1526	26.4554	26.6295	26.3467	26.2684	26.4391	26.5411	26.5336
FT1540NR	277.217	12.237	neg	alpha-Linolenic acid	657	https://cloud.oebiotech.com/#/lm/network/657	HMDB0001388	6208	LMFA01030152	27432	C06427	ko00592,ko01040	alpha-Linolenic acid metabolism|Biosynthesis of unsaturated fatty acids	5280934	463-40-1	C(CCCCCCC(=O)O)/C=C\C/C=C\C/C=C\CC	DTOSIQBPPRVQHS-PDBXOOCHSA-N	Lipids and lipid-like molecules	Fatty Acyls	Lineolic acids and derivatives	Level 1	66.19	98.16	49.69	75.8331, 92.5434, 95.0951, 107.9162, 135.9615, 148.2403, 187.7394, 243.9235, 277.2172, 294.3534	M-H	C18H30O2	0.72	19.492	19.3005	19.196	19.3517	19.375	19.3251	20.1617	20.254	19.4966	18.2127	18.0006	18.8268	19.3447	18.5562	18.8418
FT1197NR	241.217	12.736	neg	Sarcinic acid	104	https://cloud.oebiotech.com/#/lm/network/104			LMFA01020008	39251	C16665	ko02020	Two-component system	21672		C(CC(C)CC)CCCCCCCCC(=O)O	XKLJLHAPJBUBNL-UHFFFAOYSA-N	Lipids and lipid-like molecules	Fatty Acyls	Fatty acids and conjugates	Level 1	66.19	90.62	45.51	62.15931, 68.85471, 70.60017, 75.5549, 92.54387, 104.95398, 182.16969, 185.02934, 220.87169, 241.21727	M-H	C15H30O2	0	18.5755	18.4564	18.2342	10.6807	14.5422	14.8393	19.6302	19.1728	18.8413	19.3761	18.6144	18.2659	17.9018	17.4404	18.145
FT0761NR	195.052	1.79	neg	3,7-Dimethyluric acid	47751	https://cloud.oebiotech.com/#/lm/network/47751	HMDB0001982	58072		68531	C16360	ko00232	Caffeine metabolism	83126	13087-49-5	CN1C(=O)NC2=C1C(=O)NC(=O)N2C	HMLZLHKHNBLLJD-UHFFFAOYSA-N	Organoheterocyclic compounds	Imidazopyrimidines	Purines and purine derivatives	Level 2	66.13	94.97	38.32	77.5073, 92.5436, 92.9290, 103.9201, 116.1359, 123.0082, 132.0022, 150.3085, 180.0290, 195.0523	M-H	C7H8N4O3	0	19.4262	19.366	19.3336	18.3107	19.3838	19.463	19.0829	18.7776	19.8796	19.8117	19.0643	18.4392	18.6988	18.8896	19.9124
FT1730NR	295.228	11.424	neg	13-Hydroxyoctadeca-9,12-dienoic acid	200007	https://cloud.oebiotech.com/#/lm/network/200007	HMDB0244510							125660		CCCCCC(O)=CCC=CCCCCCCCC(O)=O	KJXHHTPQSFDEKB-UHFFFAOYSA-N	Lipids and lipid-like molecules	Fatty Acyls	Lineolic acids and derivatives	Level 2	66.13	95.71	41.66	57.8635, 59.0117, 59.0141, 82.6217, 86.2278, 132.5894, 220.7671, 221.8366, 270.5442, 295.2289	M-H	C18H32O3	0.68	19.3694	19.2854	19.1466	18.4115	18.6245	18.6922	19.3482	19.0851	18.7359	19.4235	19.3286	19.853	19.2505	19.3104	19.5284
FT1338PR	204.087	0.75	pos	beta-D-N-Acetylmannosamine	47411	https://cloud.oebiotech.com/#/lm/network/47411	HMDB0001129	6024		63154	C00645	ko00520,ko00541	Amino sugar and nucleotide sugar metabolism|O-Antigen nucleotide sugar biosynthesis	11096158	7772-94-3	CC(=O)N[C@@H]1[C@H](O)O[C@H](CO)[C@@H](O)[C@@H]1O	OVRNDRQMDRJTHS-OZRXBMAMSA-N	Organic oxygen compounds	Organooxygen compounds	Carbohydrates and carbohydrate conjugates	Level 2	66.05	94.59	44.6	159.0756, 168.0653, 169.9784, 186.0763, 186.0942, 204.0481, 204.0850, 204.1072, 204.1230, 204.1386	M+H-H2O	C8H15NO6	2.45	21.9246	22.1441	22.0063	21.5124	22.1101	21.9984	21.9938	22.1793	21.689	22.0487	21.4977	22.1644	22.0743	21.9436	22.0874
FT1435NR	267.196	10.059	neg	widdrol	562833	https://cloud.oebiotech.com/#/lm/network/562833										C[C@@]12CCCC(C1=CC[C@@](CC2)(C)O)(C)C	BXGVVQADPFXGHD-LSDHHAIUSA-N	Unclassified	Unclassified	Unclassified	Level 2	66.02	90.01	41.02	52.58039, 56.0317, 62.29248, 71.55255, 87.65054, 110.72386, 267.19681	M+FA-H	C15H26O	1.12	17.3687	17.4234	17.3967	17.7001	17.9268	18.1801	17.6315	17.33	17.0324	11.7478	12.4784	14.4736	16.5905	17.073	18.4684
FT1898NR	313.238	10.663	neg	9,10-DHOME	48306	https://cloud.oebiotech.com/#/lm/network/48306	HMDB0004704							25320862	125356-86-7	CCCCC\C=C/C[C@@H](O)[C@H](O)CCCCCCCC(O)=O	XEBKSQSGNGRGDW-GJWDQICYSA-N	Lipids and lipid-like molecules	Fatty Acyls	Fatty acids and conjugates	Level 1	65.9	88.42	51.67	70.2179, 71.9156, 96.0910, 102.0373, 122.9869, 185.1183, 271.0610, 295.2269, 311.2231, 313.2384	M-H	C18H34O4	0.32	17.5046	17.4074	17.4051	15.398	16.8951	15.9612	18.6094	19.1018	18.5692	16.1921	14.7744	16.2209	16.1801	15.0145	17.026
FT1226NR	244.13	0.777	neg	Valylglutamine	54136	https://cloud.oebiotech.com/#/lm/network/54136	HMDB0029125	86017		75010				7016044	42854-54-6	CC(C)[C@H](N)C(=O)N[C@@H](CCC(N)=O)C(O)=O	XXDVDTMEVBYRPK-XPUUQOCRSA-N	Organic acids and derivatives	Carboxylic acids and derivatives	Amino acids, peptides, and analogues	Level 1	65.79	92.94	60.82	92.5460, 93.2410, 96.9695, 128.0351, 129.1031, 145.0984, 146.0461, 186.8658, 226.1198, 244.1302	M-H	C10H19N3O4	0.41	19.3463	19.0881	19.5866	18.4911	19.5757	19.6333	19.5582	20.5258	19.8167	16.9767	17.4557	16.7683	19.6689	19.3159	19.7715
FT1705NR	293.212	10.441	neg	Isoraspailyne B	10513	https://cloud.oebiotech.com/#/lm/network/10513			LMGL01030014					21591337		OC[C@]([H])(O)CO/C=C\C#C/C=C\CCCCCCC(C)C	AAYSBNXVIDAGPI-CJJJYPBWSA-N	Lipids and lipid-like molecules	Glycerolipids	Glycerol vinyl ethers	Level 1	65.75	97.66	46.07	89.0245, 92.5403, 92.5469, 110.2706, 115.0405, 275.2020, 291.1976, 293.1791, 293.2125, 305.8748	M-H	C18H30O3	0.34	20.5171	20.4329	20.4873	20.154	20.2357	20.3446	20.5334	19.9663	19.9574	16.1283	17.361	19.338	20.839	21.018	22.2262
FT1903NR	314.209	4.602	neg	Ala-Leu-Leu	264009	https://cloud.oebiotech.com/#/lm/network/264009		21447						129011284		CC(C)CC(C(=O)NC(CC(C)C)C(=O)O)NC(=O)C(C)N	DYWZQNMGPYXVNS-SRVKXCTJSA-N	Organic acids and derivatives	Carboxylic acids and derivatives	Amino acids, peptides, and analogues	Level 2	65.58	90.66	34.3843	92.5409, 92.5457, 100.0158, 100.8310, 122.0584, 130.0876, 183.1148, 199.1804, 270.2171, 314.2086	M-H	C15H29N3O4	0	16.7348	17.0454	17.0075	8.22704	8.22704	11.5616	18.8372	18.8348	18.0477	16.1473	15.7318	15.4951	14.8746	14.1397	14.7572
FT3253PR	318.24	10.741	pos	Tetrahydrobungeanool	8895	https://cloud.oebiotech.com/#/lm/network/8895			LMFA08020321					5321844		C(/C=C/C=C/CCCCCCCCC)(=O)NCC(C)(C)O	GJDPGFHVEKFXEZ-SQIWNDBBSA-N	Lipids and lipid-like molecules	Fatty Acyls	Fatty amides	Level 1	65.33	90.12	58.04	92.5452, 95.6945, 103.3048, 124.3372, 181.1250, 228.0129, 228.1497, 299.3266, 318.2403, 319.2253	M+Na	C18H33NO2	0.63	22.6595	22.7135	22.2132	22.6801	22.8243	22.6424	22.7166	22.2926	22.8255	22.3863	22.6207	22.7082	22.8817	23.0097	22.6645
FT2737PR	288.192	4.189	pos	Val-Val-Ala	264660	https://cloud.oebiotech.com/#/lm/network/264660		22124						145459082		CC(C)C(C(=O)NC(C(C)C)C(=O)NC(C)C(=O)O)N	IWADHXDXSQONEL-GUBZILKMSA-N	Organic acids and derivatives	Carboxylic acids and derivatives	Amino acids, peptides, and analogues	Level 2	65.32	90.83	44.24	157.1069, 157.1106, 171.1128, 186.1025, 186.1204, 189.1234, 243.1698, 270.1810, 277.2278, 288.1913	M+H	C13H25N3O4	0.35	21.1646	21.1514	21.1857	16.4262	18.8342	19.3736	22.5735	22.8533	22.049	20.4612	19.8408	19.9558	19.9179	19.3948	20.6378
FT1457NR	269.212	10.777	neg	9S-hydroxy-7E-hexadecenoic acid	1999	https://cloud.oebiotech.com/#/lm/network/1999			LMFA01050561							C(CCCCC/C=C/[C@@H](O)CCCCCCC)(=O)O	ACEMCBZWGKLMMU-VOMSXAGXSA-N	Lipids and lipid-like molecules	Fatty Acyls	Fatty acids and conjugates	Level 1	65.29	97.94	53.32	142.0719, 167.0823, 195.1775, 208.7672, 223.2072, 233.1909, 251.2009, 267.1965, 269.1326, 269.2124	M-H	C16H30O3	0.37	20.8326	20.9437	21.0592	21.2027	21.1722	21.5663	21.2563	20.5963	20.5239	17.0022	17.0288	18.2808	20.8042	21.1201	22.1077
FT5552PR	542.322	10.395	pos	LysoPC(0:0/18:2)	83281	https://cloud.oebiotech.com/#/lm/network/83281	HMDB0061700			76084				71768169	27304-12-7	CCCCC\C=C/C\C=C/CCCCCCCC(=O)O[C@H](CO)COP([O-])(=O)OCC[N+](C)(C)C	LSUXCWJOIAWGOU-FTJOPAKQSA-N	Lipids and lipid-like molecules	Glycerophospholipids	Glycerophosphocholines	Level 1	65.25	73.55	70.04	114.0842, 137.3710, 144.2920, 146.9819, 337.2747, 424.3456, 483.2479, 484.2504, 542.3221, 543.3255	M+Na	C26H50NO7P	0.18	20.4761	20.3657	20.3366	14.0673	16.0739	8.22704	21.1111	21.3996	21.0328	20.2383	19.4633	19.4384	20.151	19.235	20.3536
FT1795NR	301.119	5.639	neg	Nafagrel	209413	https://cloud.oebiotech.com/#/lm/network/209413	HMDB0255418							65851		OC(=O)C1=CC2=C(CC(CN3C=CN=C3)CC2)C=C1	VJJHOPPXRPHVCA-UHFFFAOYSA-N	Benzenoids	Naphthalenes	Naphthalenecarboxylic acids and derivatives	Level 2	65.24	89.39	44.97	91.2969, 91.6339, 92.6904, 99.4303, 122.0877, 130.9458, 165.5550, 241.0446, 242.1056, 257.1298	M+FA-H	C15H16N2O2	0.66	18.0895	17.8794	17.9086	17.2833	17.7204	17.5335	17.8544	18.1111	17.7437	18.4682	18.171	18.1956	18.3056	18.5596	18.2812
FT2121PR	254.211	9.29	pos	Cyperolone	60358	https://cloud.oebiotech.com/#/lm/network/60358	HMDB0036680				C16946			12308852	13741-46-3	CC(=C)C1CCC2(C)CCC(O)C2(C1)C(C)=O	YALFFHSIVPCNLF-UHFFFAOYSA-N	Organic oxygen compounds	Organooxygen compounds	Alcohols and polyols	Level 1	65.23	90.61	57.53	109.1012, 135.1173, 179.7225, 186.7516, 195.8710, 201.1636, 213.1459, 217.0602, 237.1856, 254.2119	M+NH4	C15H24O2	0.39	19.1362	18.8574	18.8519	18.7726	18.6173	18.8545	18.5753	19.2962	18.75	18.9265	18.7052	19.1778	19.0139	18.7681	19.0059
FT0705NR	187.109	2.586	neg	Glycylleucine	47205	https://cloud.oebiotech.com/#/lm/network/47205	HMDB0000759	5727		73514	C02155			92843	869-19-2	CC(C)C[C@H](NC(=O)CN)C(O)=O	DKEXFJVMVGETOO-LURJTMIESA-N	Organic acids and derivatives	Carboxylic acids and derivatives	Amino acids, peptides, and analogues	Level 2	65.17	94.51	34.8943	109.0673, 125.0975, 130.0878, 141.8682, 143.1190, 143.8998, 157.8637, 159.8935, 187.0967, 187.1118	M-H	C8H16N2O3	-1.07	18.6051	18.6662	18.6264	14.7021	15.2898	16.8269	19.4306	20.0273	19.3101	17.9596	16.7522	17.4576	18.8855	18.6997	19.3017
FT2565NR	438.263	9.874	neg	C19 Sphingosine-1-phosphate	38936	https://cloud.oebiotech.com/#/lm/network/38936		83701	LMSP01050004					52931109		OP(OC[C@]([H])(N)[C@]([H])(O)/C=C/CCCCCCCCCCCCCC)(=O)O	ZWOGUYCCVIDLTK-OVMWUVNSSA-N	Lipids and lipid-like molecules	Sphingolipids	Phosphosphingolipids	Level 2	65.15	86.27	40.2857	196.6417, 202.0991, 209.9994, 210.0543, 210.9676, 227.1781, 227.2018, 227.2250, 293.8687, 438.2629	M+FA-H	C19H40NO5P	0.23	19.049	19.1545	19.0292	10.6526	8.22704	10.2637	19.6573	19.8641	20.1591	18.6014	18.267	18.3043	14.383	14.3177	14.3136
FT0738NR	191.02	0.799	neg	3-Oxoglutaric acid	52438	https://cloud.oebiotech.com/#/lm/network/52438	HMDB0013701	85255						68328	542-05-2	[H]OC(=O)C([H])([H])C(=O)C([H])([H])C(=O)O[H]	OXTNCQMOKLOUAM-UHFFFAOYSA-N	Organic acids and derivatives	Keto acids and derivatives	Short-chain keto acids and derivatives	Level 2	65.11	95.56	32.13	133.0145, 144.8659, 145.8628, 146.9388, 147.0287, 160.8430, 163.8733, 188.1431, 191.0199, 191.8557	M+FA-H	C5H6O5	-1.05	19.8484	20.0171	19.6807	20.0577	20.1206	20.5151	19.8493	19.6916	20.0392	20.4753	19.0932	19.7051	17.3675	16.7498	18.0648
FT1882NR	311.223	10.789	neg	9,10-epoxy-11-hydroxy-12-octadecenoic acid	3231	https://cloud.oebiotech.com/#/lm/network/3231		74805	LMFA02000277					5283015		C1(OC1CCCCCCCC(=O)O)C(O)/C=C/CCCCC	RQBBZCMCNSJACV-FMIVXFBMSA-N	Organic acids and derivatives	Hydroxy acids and derivatives	Medium-chain hydroxy acids and derivatives	Level 2	65.09	88.72	37.79	89.3328, 98.5142, 99.2717, 99.8399, 101.8800, 136.7251, 237.6096, 276.6558, 311.2235, 321.4694	M-H	C18H32O4	0	17.0145	17.2162	17.0749	14.45	14.6563	15.1452	18.0542	17.642	15.8434	10.2917	12.7726	13.6726	18.0257	17.9671	18.5572
FT2820PR	293.211	7.944	pos	6-Methylgingediol	255986	https://cloud.oebiotech.com/#/lm/network/255986	HMDB0303099							5319663		CCCCCC(O)CC(O)CCC1=CC(OC)=C(OC)C=C1	HDNGHNOEMOMCKM-UHFFFAOYSA-N	Benzenoids	Benzene and substituted derivatives	Methoxybenzenes	Level 1	65.03	88.65	53.78	130.2920, 141.9170, 156.4079, 177.1272, 184.2616, 208.7377, 247.2057, 275.2008, 293.1807, 293.2110	M+H-H2O	C18H30O4	3.07	18.787	18.8932	18.8909	15.701	14.6406	14.9284	19.922	19.7101	19.3039	19.1253	18.9952	18.1595	17.7144	17.1462	17.8207
FT1455NR	269.212	11.124	neg	10-keto palmitic acid	2092	https://cloud.oebiotech.com/#/lm/network/2092		35751	LMFA01060057					4998669		C(CCCCC(=O)CCCCCC)CCCC(=O)O	VBFPQNKLKQDSCH-UHFFFAOYSA-N	Lipids and lipid-like molecules	Fatty Acyls	Fatty acids and conjugates	Level 2	64.98	96.92	33.52	62.9644, 72.8929, 92.5399, 92.5458, 96.5171, 108.4209, 146.1590, 230.3938, 269.1308, 269.2120	M-H	C16H30O3	0.37	20.0582	20.0964	20.1325	19.0149	19.1809	19.0493	20.7103	20.3083	19.9648	20.6162	20.2731	20.3567	20.1952	20.0271	20.1793
FT1111NR	233.155	10.868	neg	Volvalerenic acid A	551019	https://cloud.oebiotech.com/#/lm/network/551019									1247014-34-1	C/C1=C\CC/C(C(=O)O)=C/[C@H]2[C@@H](CC1)C2(C)C	BBGNZFMMXLMZRC-KZUCOUCWSA-N	Lipids and lipid-like molecules	Prenol lipids	Sesquiterpenoids	Level 1	64.95	97.28	51.43	73.1228, 78.7378, 92.5414, 92.5476, 95.4188, 95.9742, 98.1961, 226.3585, 233.1315, 233.1549	M-H	C15H22O2	0.43	20.4744	20.5354	20.4371	20.1333	20.461	20.334	20.1764	20.1761	20.3996	20.4667	20.424	20.384	20.422	20.2673	20.3439
FT1760NR	297.243	11.436	neg	Ricinoleic acid	58342	https://cloud.oebiotech.com/#/lm/network/58342	HMDB0034297			85639	C08365			5282942	141-22-0	CCCCCCC(O)C\C=C/CCCCCCCC(O)=O	WBHHMMIMDMUBKC-XFXZXTDPSA-N	Lipids and lipid-like molecules	Fatty Acyls	Fatty acids and conjugates	Level 1	64.94	97.53	48.16	101.1697, 115.5405, 116.9783, 176.2395, 209.1917, 223.2085, 234.0933, 295.2295, 297.1521, 297.2436	M-H	C18H34O3	0.67	20.9204	21.088	21.0822	20.7996	20.6082	21.0029	22.1885	21.709	20.7295	16.3301	17.3073	18.3474	21.5919	21.6441	22.6951
FT1608NR	283.191	10.281	neg	alpha-Bisabolol oxide C	61573	https://cloud.oebiotech.com/#/lm/network/61573	HMDB0038138	92879		173145				85864149	59861-08-4	CC(C)=CCCC1(C)OC2(C)CCC1CC2O	YXKYEDPZIRLAKN-UHFFFAOYSA-N	Organoheterocyclic compounds	Oxanes	Unclassified	Level 1	64.9	89.72	54.97	107.3856, 114.5842, 128.4305, 139.2769, 139.3509, 209.7026, 221.1911, 239.9660, 265.1813, 283.1916	M+FA-H	C15H26O2	0.71	18.143	18.2556	18.0858	16.2817	14.232	18.1126	19.0315	18.6238	17.1999	11.8711	8.22704	14.0827	18.7727	18.8671	19.8166
FT0720NR	188.104	0.762	neg	Homocitrulline	47155	https://cloud.oebiotech.com/#/lm/network/47155	HMDB0000679	46		17443	C02427			65072	1190-49-4	N[C@@H](CCCCNC(N)=O)C(O)=O	XIGSAGMEBXLVJJ-YFKPBYRVSA-N	Organic acids and derivatives	Carboxylic acids and derivatives	Amino acids, peptides, and analogues	Level 2	64.88	95.02	33.2079	78.9593, 82.2223, 92.5425, 121.0869, 131.0828, 141.8687, 151.0264, 157.8630, 188.8637, 203.3086	M-H	C7H15N3O3	-0.53	20.5459	20.5207	20.7779	19.4598	20.7146	20.8228	20.6541	20.9668	20.3946	19.8952	20.4849	20.2891	21.4811	20.7539	21.3612
FT3625PR	342.3	11.434	pos	20-Hydroxy-6Z,15Z-eicosadienoic acid	200988	https://cloud.oebiotech.com/#/lm/network/200988	HMDB0245564							54292229		OCCCCC=CCCCCCCCC=CCCCCC(O)=O	RYHYNNWEPYGEEH-UHFFFAOYSA-N	Lipids and lipid-like molecules	Fatty Acyls	Fatty acids and conjugates	Level 1	64.88	86.62	57.1	124.2287, 157.0134, 179.3102, 211.6983, 301.0764, 301.1408, 302.1449, 324.4210, 342.3025, 343.2231	M+NH4	C20H36O3	0.58	20.0923	19.9311	19.9754	17.3789	18.0962	17.1971	21.8041	21.6903	21.0248	18.7825	17.9439	19.8407	17.8861	17.8661	18.2007
FT2971PR	301.141	11.304	pos	Dibutyl phthalate	57495	https://cloud.oebiotech.com/#/lm/network/57495	HMDB0033244	69881		34687	C14214			3026	84-74-2	CCCCOC(=O)C1=CC=CC=C1C(=O)OCCCC	DOIRQSBPFJWKBE-UHFFFAOYSA-N	Benzenoids	Benzene and substituted derivatives	Benzoic acids and derivatives	Level 1	64.87	90.17	49.19	92.5409, 92.5464, 107.9668, 113.6615, 115.0321, 125.1765, 126.0124, 132.3457, 189.2127, 301.1409	M+Na	C16H22O4	0.66	22.3865	22.6327	22.7103	23.0301	23.0403	23.0711	22.7684	22.9888	22.9162	22.9497	22.7734	22.8079	22.4614	22.813	22.8946
FT0614PR	145.05	0.744	pos	Levoglucosan	47135	https://cloud.oebiotech.com/#/lm/network/47135	HMDB0000640	4132		30997				2724705	498-07-7	[H][C@@]12OC[C@@H](O1)[C@@H](O)[C@H](O)[C@H]2O	TWNIBLMWSKIRAT-VFUOTHLCSA-N	Organoheterocyclic compounds	Oxepanes	Unclassified	Level 2	64.84	96.1	44.83	126.9557, 127.0390, 144.9659, 144.9822, 145.0496, 145.0606, 145.0651, 145.0755, 145.1013, 146.0600	M+H-H2O	C6H10O5	3.45	24.5474	24.5917	24.6539	23.3736	24.7511	24.5418	24.7095	23.5584	24.4768	24.5555	24.6166	22.8396	23.5736	24.676	24.6293
FT3725PR	352.151	3.956	pos	Ala-Asp-Phe	258577	https://cloud.oebiotech.com/#/lm/network/258577		15757						10286828		CC(C(=O)NC(CC(=O)O)C(=O)NC(CC1=CC=CC=C1)C(=O)O)N	MKZCBYZBCINNJN-DLOVCJGASA-N	Organic acids and derivatives	Carboxylic acids and derivatives	Amino acids, peptides, and analogues	Level 1	64.82	88.72	48.61	92.6984, 102.0553, 104.0530, 120.0658, 120.0807, 124.0553, 141.0673, 166.0863, 206.7337, 247.1106	M+H	C16H21N3O6	-3.41	18.9818	19.0236	18.8828	12.9523	13.4426	14.4212	19.767	20.1528	19.0992	17.6131	15.1653	16.4649	19.0271	17.4358	19.3453
FT5792PR	583.306	11.307	pos	Milbemycin beta1	208805	https://cloud.oebiotech.com/#/lm/network/208805	HMDB0254727							78410769		COC1CC2(O)C(C=C1C)C(=O)OC1CC(CC=C(C)CC(C)C=CC=C2CO)OC2(CCC(C)C(C)O2)C1	GVTIOOAINDAZRR-UHFFFAOYSA-N	Phenylpropanoids and polyketides	Macrolides and analogues	Milbemycins	Level 2	64.68	88.98	42.3321	103.3006, 118.8320, 140.6522, 259.0791, 329.1757, 385.2004, 515.3196, 516.3248, 537.3016, 547.2565	M+K	C32H48O7	-5.31	20.3359	20.3325	20.5216	20.0153	20.4659	20.0693	8.22704	16.0808	19.9327	20.3293	19.7272	19.8948	20.4136	20.807	20.6618
FT1060NR	227.104	3.722	neg	Alaptide	203259	https://cloud.oebiotech.com/#/lm/network/203259	HMDB0248111	351987						541931		CC1NC(=O)C2(CCCC2)NC1=O	LTRSPDHUDXWHRY-UHFFFAOYSA-N	Organic acids and derivatives	Carboxylic acids and derivatives	Amino acids, peptides, and analogues	Level 1	64.59	93	50.92	92.5448, 103.9725, 110.1259, 112.0767, 114.0563, 127.0876, 182.4646, 183.1139, 227.1050, 227.1402	M+FA-H	C9H14N2O2	-0.44	18.5988	18.4429	18.4975	12.5281	13.7819	14.591	19.775	19.3684	19.0783	18.215	17.768	17.6834	18.9909	18.3208	19.1639
FT2085PR	252.109	0.794	pos	alpha-Muramic acid	203359	https://cloud.oebiotech.com/#/lm/network/203359	HMDB0248237							433580		CC(OC1C(N)C(O)OC(CO)C1O)C(O)=O	MSFSPUZXLOGKHJ-UHFFFAOYSA-N	Organic oxygen compounds	Organooxygen compounds	Carbohydrates and carbohydrate conjugates	Level 2	64.49	93.39	38.1214	192.0568, 193.0046, 194.0220, 195.0035, 208.0881, 214.0067, 252.0780, 252.1090, 252.1615, 260.9354	M+H	C9H17NO7	-5.16	22.3035	22.3549	22.0024	21.3992	21.3713	21.812	21.5737	21.1914	20.9185	22.2858	22.5934	22.2451	23.1046	23.152	22.8861
FT1534NR	277.067	5.311	neg	Kifunensine	208087	https://cloud.oebiotech.com/#/lm/network/208087	HMDB0253800							3829		OCC1C(O)C(O)C(O)C2NC(=O)C(=O)N12	OIURYJWYVIAOCW-UHFFFAOYSA-N	Organic acids and derivatives	Carboxylic acids and derivatives	Amino acids, peptides, and analogues	Level 1	64.47	93.06	45.19	72.9933, 76.5228, 92.5430, 95.9093, 97.2169, 110.9871, 117.7026, 141.0922, 209.0797, 225.4816	M+FA-H	C8H12N2O6	3.61	17.3211	17.2597	17.2713	16.4106	16.4352	16.4096	18.3946	17.3835	18.1174	18.5853	18.0571	17.369	17.1066	16.8537	16.76
FT2872PR	295.227	11.958	pos	10-Oxo-11-octadecen-13-olide	54677	https://cloud.oebiotech.com/#/lm/network/54677	HMDB0029786	86493						9882599		CCCCCC1OC(=O)CCCCCCCCC(=O)\C=C\1	SSQZBGJHGPTSLK-CCEZHUSRSA-N	Phenylpropanoids and polyketides	Macrolides and analogues	Unclassified	Level 1	64.41	99.04	46.45	226.9521, 231.9006, 235.1692, 249.2206, 253.1795, 277.2163, 295.2268, 295.2823, 295.2957, 296.2306	M+H	C18H30O3	0.68	24.3625	24.3226	24.2805	19.3016	21.3687	21.697	25.9968	25.7934	24.897	24.4455	23.2878	22.9148	23.7691	23.0096	24.0044
FT3702PR	349.235	10.67	pos	Avocadyne 1-acetate	6364	https://cloud.oebiotech.com/#/lm/network/6364	HMDB0031048	43513	LMFA05000644	920054				3952079	24607-06-5	C#CCCCCCCCCCCCC(O)CC(O)COC(C)=O	JAKAZHIACKJNNB-UHFFFAOYSA-N	Lipids and lipid-like molecules	Fatty Acyls	Fatty alcohols	Level 1	64.34	72.81	68.18	206.9947, 218.9948, 220.2012, 230.9955, 242.9946, 249.0054, 273.7888, 309.0268, 349.2349, 350.2371	M+Na	C19H34O4	0.29	21.6047	21.6894	21.7055	18.7611	18.6328	8.22704	22.2242	22.0429	22.2728	22.1952	21.7606	22.0319	21.3627	20.9754	21.9652
FT0806PR	163.039	5.534	pos	3 Hydroxycoumarin	47829	https://cloud.oebiotech.com/#/lm/network/47829	HMDB0002149	6512		349245				13650	939-19-5	OC1=CC2=CC=CC=C2OC1=O	MJKVTPMWOKAVMS-UHFFFAOYSA-N	Phenylpropanoids and polyketides	Coumarins and derivatives	Hydroxycoumarins	Level 1	64.3	94.08	46.99	130.0652, 131.5855, 132.0809, 133.0284, 135.0440, 145.0650, 163.0389, 163.0750, 163.1113, 163.1230	M+H	C9H6O3	0.61	22.8997	23.2004	23.3319	23.6209	23.8517	23.6525	23.4259	23.5542	22.6146	23.3194	22.8382	20.351	20.2654	23.0607	22.6192
FT0907PR	170.042	0.708	pos	N-Methyl-D-aspartic acid	47935	https://cloud.oebiotech.com/#/lm/network/47935	HMDB0002393	6662		31882	C12269			22880	6384-92-5	CN[C@H](CC(O)=O)C(O)=O	HOKKHZGPKSLGJE-GSVOUGTGSA-N	Organic acids and derivatives	Carboxylic acids and derivatives	Amino acids, peptides, and analogues	Level 2	64.24	91	34.43	128.9512, 138.3457, 146.9617, 147.9456, 152.0320, 152.0511, 153.0353, 170.0424, 170.0567, 170.0940	M+Na	C5H9NO4	-0.59	24.7734	24.9086	24.9466	23.934	24.4975	24.9106	24.6583	24.9541	24.6152	25.1351	25.0681	25.0252	25.291	25.0187	24.8968
FT5727PR	572.31	11.877	pos	PE(0:0/22:2)	21217	https://cloud.oebiotech.com/#/lm/network/21217	HMDB0011492	62280	LMGP02050056					53480941		C(OP(OCCN)(O)=O)[C@]([H])(OC(=O)CCCCCCCCCCC/C=C\C/C=C\CCCCC)CO	KZPDUKAMWGOSFG-IPQYAGCOSA-N	Lipids and lipid-like molecules	Glycerophospholipids	Glycerophosphoethanolamines	Level 2	64.18	74.84	38.9871	261.9060, 264.6676, 270.4633, 311.2580, 313.2168, 329.2686, 451.6193, 537.2703, 544.3502, 555.2831	M+K	C27H52NO7P	2.8	18.9333	19.2666	19.7195	8.22704	8.22704	16.9419	20.3784	19.4333	20.268	16.6496	15.1028	13.9835	18.1619	17.111	18.1536
FT3854PR	359.229	3.962	pos	Gln-Leu-Val	265656	https://cloud.oebiotech.com/#/lm/network/265656		23159						145455132		CC(C)CC(C(=O)NC(C(C)C)C(=O)O)NC(=O)C(CCC(=O)N)N	IOFDDSNZJDIGPB-GVXVVHGQSA-N	Organic acids and derivatives	Carboxylic acids and derivatives	Amino acids, peptides, and analogues	Level 2	64.12	97.59	32.63	213.1592, 239.1752, 284.1968, 288.1917, 308.1384, 341.2183, 355.3904, 359.2292, 360.1494, 382.7190	M+H	C16H30N4O5	0.56	21.1402	20.9809	21.124	8.22704	14.0694	15.7332	22.8432	23.0532	22.395	20.2339	17.4569	19.4974	16.9837	15.1751	17.5081
FT1967PR	246.145	3.389	pos	Morph	208948	https://cloud.oebiotech.com/#/lm/network/208948	HMDB0254890							115379		CC1(O)CC(NN2CCOCC2)=C(O)C1=O	LIHDYIAAKPQZSN-UHFFFAOYSA-N	Organoheterocyclic compounds	Oxazinanes	Morpholines	Level 2	64.09	92.88	35.2736	105.6812, 115.0503, 122.8152, 132.1020, 143.1181, 171.7479, 186.6715, 189.1234, 196.4221, 201.1235	M+NH4	C10H16N2O4	0	18.9376	19.3073	19.1359	17.2765	18.9869	18.4866	20.0183	20.1927	19.1088	17.0927	16.504	15.071	17.8666	17.3691	18.9284
FT5257PR	504.272	7.607	pos	Glycocholic acid	46727	https://cloud.oebiotech.com/#/lm/network/46727	HMDB0000138	202	LMST05030001	17687	C01921	ko00120,ko00121	Primary bile acid biosynthesis|Secondary bile acid biosynthesis	10140	475-31-0	[C@]12([C@H](O)C[C@]3([H])C[C@H](O)CC[C@]3(C)[C@@]1([H])C[C@H](O)[C@]1(C)[C@@]([H])([C@@](C)([H])CCC(NCC(O)=O)=O)CC[C@@]21[H])[H]	RFDAIACWWDREDC-FRVQLJSFSA-N	Lipids and lipid-like molecules	Steroids and steroid derivatives	Bile acids, alcohols and derivatives	Level 1	64.07	89.04	45.72	321.8227, 331.2279, 336.6642, 349.2374, 350.2431, 429.2034, 447.2140, 486.2614, 504.2722, 505.2755	M+K	C26H43NO6	0.79	21.4025	21.407	21.4634	14.4645	14.7794	16.4951	23.125	23.7078	22.5142	20.7849	19.9148	20.4529	19.0585	18.1948	18.2753
FT5220PR	500.275	10.331	pos	PE(20:5/0:0)	21188	https://cloud.oebiotech.com/#/lm/network/21188	HMDB0011519	62303	LMGP02050027					52925146		[C@](COP(=O)(O)OCCN)([H])(O)COC(CCC/C=C\C/C=C\C/C=C\C/C=C\C/C=C\CC)=O	KCWGBXXAJHVZNN-KOYQJJOGSA-N	Lipids and lipid-like molecules	Glycerophospholipids	Glycerophosphoethanolamines	Level 1	64.07	93.03	74.42	120.9665, 145.9977, 164.0081, 195.0031, 232.1418, 337.2751, 439.2218, 457.2329, 500.2749, 501.2787	M+H	C25H42NO7P	5.4	21.477	21.4477	21.364	8.22704	8.22704	8.22704	21.3453	21.848	21.8494	21.5946	20.8809	21.3074	17.8338	17.1903	18.5539
FT6232PR	661.264	11.464	pos	Thapsigargicin	551017	https://cloud.oebiotech.com/#/lm/network/551017									67526-94-7	C/C=C(\C)C(=O)OC1C(C)=C2C([C@H]1OC(=O)CCCCC)[C@@](C)(OC(C)=O)C[C@H](OC(=O)CCC)[C@]1(O)C2OC(=O)[C@]1(C)O	LXWLOFYIORKNSA-VPFCRTNDSA-N	Organic acids and derivatives	Carboxylic acids and derivatives	Pentacarboxylic acids and derivatives	Level 1	64.07	74.75	60.81	556.1897, 601.2408, 602.2351, 620.4329, 629.2280, 630.2192, 661.2631, 661.4579, 662.2688, 673.3959	M+K	C32H46O12	-3.63	18.5925	19.0962	18.7509	8.22704	8.22704	13.717	16.2832	13.2317	15.7419	20.5615	20.0984	20.5008	16.6596	18.2915	16.488
FT2178PR	258.243	8.939	pos	Auberganol	62972	https://cloud.oebiotech.com/#/lm/network/62972	HMDB0039715	94270						85157952	102490-02-8	CC1C(O)CCC2(C)CCC(CC12)C(C)(C)O	XALRSJNOMCWQJW-UHFFFAOYSA-N	Lipids and lipid-like molecules	Prenol lipids	Sesquiterpenoids	Level 2	64.05	90.56	31.3	85.3370, 86.6311, 88.0115, 92.5415, 104.5474, 106.6137, 130.3525, 196.9226, 212.2375, 258.2429	M+NH4	C15H28O2	0	17.6006	17.3578	17.8184	14.458	8.22704	13.0279	18.294	18.1884	17.8505	17.6163	17.9796	15.6012	18.8823	16.5023	18.4591
FT2364PR	269.113	1.663	pos	Seryltyrosine	54062	https://cloud.oebiotech.com/#/lm/network/54062	HMDB0029051	23778		73652				7021865	21435-27-8	N[C@@H](CO)C(=O)N[C@@H](CC1=CC=C(O)C=C1)C(O)=O	MALNXHYEPCSPPU-UWVGGRQHSA-N	Organic acids and derivatives	Carboxylic acids and derivatives	Amino acids, peptides, and analogues	Level 2	64.03	91.97	33.18	191.9732, 219.2108, 223.0468, 223.1087, 237.2208, 251.0775, 251.1030, 251.2011, 269.1131, 269.2460	M+H	C12H16N2O5	0.37	18.6892	18.9645	19.0326	16.7193	18.9629	18.6736	19.6618	20.4684	18.6229	17.4759	16.4505	16.0034	19.1256	17.9897	19.7435
FT1387PR	207.998	0.706	pos	DL-O-Phosphoserine	47663	https://cloud.oebiotech.com/#/lm/network/47663	HMDB0001721	6338		37712	C01005	ko00260,ko00270,ko00680,ko00970,ko00997,ko00998	Glycine, serine and threonine metabolism|Cysteine and methionine metabolism|Methane metabolism|Aminoacyl-tRNA biosynthesis|Biosynthesis of various other secondary metabolites|Biosynthesis of various antibiotics	106	17885-08-4	NC(COP(O)(O)=O)C(O)=O	BZQFBWGGLXLEPQ-UHFFFAOYSA-N	Organic acids and derivatives	Carboxylic acids and derivatives	Amino acids, peptides, and analogues	Level 1	63.99	72.78	48.23	82.9448, 84.9597, 92.5412, 112.3231, 132.1710, 140.4610, 143.9973, 162.1122, 207.9982, 208.1808	M+Na	C3H8NO6P	-0.96	21.6894	21.6964	21.8125	20.5575	21.3369	22.0044	22.2188	22.5554	22.0386	22.1841	21.8741	22.0066	21.6199	21.5214	21.2873
FT1321PR	203.128	6.974	pos	3-Methylazelaic acid	81800	https://cloud.oebiotech.com/#/lm/network/81800	HMDB0059754			89889				22450170		CC(CCCCCC(O)=O)CC(O)=O	PLOUQIGEQKCKHG-UHFFFAOYSA-N	Lipids and lipid-like molecules	Fatty Acyls	Fatty acids and conjugates	Level 2	63.9	93.84	36.0986	89.9402, 97.1010, 107.0856, 116.8270, 125.0963, 128.9503, 135.0800, 139.2250, 203.1271, 203.1445	M+H	C10H18O4	0.98	17.7536	18.0164	17.7223	16.734	16.5616	16.743	19.9267	19.3856	19.3335	18.8242	18.3584	17.7434	16.5505	17.3521	16.7581
FT4480PR	412.246	9.183	pos	PE(13:0/0:0)	21168	https://cloud.oebiotech.com/#/lm/network/21168		46713	LMGP02050007					42607463		[C@](COP(=O)(O)OCCN)([H])(O)COC(CCCCCCCCCCCC)=O	IJTWJFQIBBDJJI-QGZVFWFLSA-N	Lipids and lipid-like molecules	Glycerophospholipids	Glycerophosphoethanolamines	Level 1	63.79	87.44	54.67	73.6456, 92.5437, 107.9662, 243.9553, 255.7716, 271.2010, 271.2261, 340.6047, 394.2337, 412.2444	M+H	C18H38NO7P	0.49	18.6237	18.2574	18.9291	8.22704	8.22704	8.22704	19.7783	20.4071	19.5448	17.6794	17.8561	18.2563	8.22704	8.22704	8.22704
FT2264NR	367.151	4.697	neg	(2E,4E,7R)-2,7-Dimethyl-2,4-octadiene-1,8-diol 8-O-b-D-glucopyranoside	62107	https://cloud.oebiotech.com/#/lm/network/62107	HMDB0038747	93400		174516				131752449		CC(COC1OC(CO)C(O)C(O)C1O)C\C=C/C=C(/C)CO	BMZXRCYRAQEICG-QQTPKPIZSA-N	Lipids and lipid-like molecules	Fatty Acyls	Fatty acyl glycosides	Level 2	63.73	78.78	40.8664	138.5836, 142.8495, 150.0554, 184.0616, 259.1451, 277.1529, 284.6694, 303.1334, 305.9050, 321.1447	M+Cl	C16H28O7	5.45	19.4349	19.3675	19.3032	18.3936	19.2003	19.6875	19.4101	19.6586	19.2479	18.1505	17.6802	17.8728	20.1201	19.8881	20.3063
FT3680PR	347.219	11.342	pos	methyl 15-hydroperoxy-9Z,12Z,16E-octadecatrienoate	1627	https://cloud.oebiotech.com/#/lm/network/1627		74464	LMFA01040039					5282874		C(CCCCCCC(=O)OC)/C=C\C/C=C\CC(OO)/C=C/C	GSDDTQBCPWWRBN-GWENILSLSA-N	Lipids and lipid-like molecules	Fatty Acyls	Lineolic acids and derivatives	Level 1	63.68	73.08	54.77	99.5956, 126.9308, 150.7320, 169.0970, 231.3036, 241.7288, 329.2088, 330.2157, 347.2194, 348.2230	M+Na	C19H32O4	0.58	21.1351	21.3884	21.6608	16.3192	16.3889	17.1572	23.0187	23.3013	22.1037	21.1896	20.5193	20.7835	21.5943	20.9354	21.6819
FT6086PR	627.149	5.972	pos	Etoposide	53060	https://cloud.oebiotech.com/#/lm/network/53060	HMDB0014911	558		4911	C01576			36462	33419-42-0	[H][C@]12COC(=O)[C@]1([H])[C@H](C1=CC(OC)=C(O)C(OC)=C1)C1=CC3=C(OCO3)C=C1[C@H]2O[C@@H]1O[C@]2([H])CO[C@@H](C)O[C@@]2([H])[C@H](O)[C@H]1O	VJJPUSNTGOMMGY-MRVIYFEKSA-N	Lignans, neolignans and related compounds	Lignan lactones	Podophyllotoxins	Level 1	63.57	87.97	49.86	349.0745, 353.0537, 393.0483, 397.0494, 436.0914, 452.9245, 506.3555, 522.8431, 627.1489, 628.1533	M+K	C29H32O13	-1.91	18.567	18.7668	18.625	18.0871	19.2267	19.265	18.06	18.7764	18.2541	18.8924	18.6459	18.8544	18.1673	18.0601	18.2844
FT3213PR	316.174	3.983	pos	(6Z)-Oct-6-enedioylcarnitine	198233	https://cloud.oebiotech.com/#/lm/network/198233	HMDB0241707									C[N+](C)(C)CC(CC([O-])=O)OC(=O)CCCCC=CC(O)=O	XZEUQPYAKYHAIW-UHFFFAOYSA-N	Lipids and lipid-like molecules	Fatty Acyls	Fatty acid esters	Level 1	63.52	89.94	49.28	387.2712, 388.2748, 401.1782, 422.2182, 440.2238, 472.2495, 500.2441, 501.2524, 516.3169, 526.3002	M+H	C15H25NO6	4.11	20.455	20.5212	20.7529	15.821	18.0261	17.0102	22.185	22.0927	21.7491	19.4633	18.793	18.3053	19.7066	18.3676	20.0464
FT0825NR	201.125	2.936	neg	Isoleucyl-Alanine	53924	https://cloud.oebiotech.com/#/lm/network/53924	HMDB0028900							5246009		CCC(C)C(N)C(=O)NC(C)C(O)=O	RCFDOSNHHZGBOY-UHFFFAOYSA-N	Organic acids and derivatives	Carboxylic acids and derivatives	Amino acids, peptides, and analogues	Level 2	63.43	93.85	42.04	87.0566, 92.5439, 92.7258, 116.9286, 130.0879, 157.1346, 157.9876, 164.7815, 166.8018, 201.1250	M-H	C9H18N2O3	-0.5	19.1977	19.3592	19.4197	15.011	16.0909	17.5152	20.8025	21.209	20.8169	18.056	16.4256	17.4965	18.1928	18.392	18.828
FT3482PR	335.258	12.097	pos	MG(18:3/0:0/0:0)	51384	https://cloud.oebiotech.com/#/lm/network/51384	HMDB0011569	62351						53480978		[H][C@](O)(CO)COC(=O)CCCC\C=C/C\C=C/C\C=C/CCCCC	XQBHBEXBUZDCRY-FFXVNFNPSA-N	Lipids and lipid-like molecules	Fatty Acyls	Lineolic acids and derivatives	Level 1	63.4	90.79	55.48	123.0802, 137.0964, 158.9637, 179.1431, 226.9515, 279.1952, 286.0737, 303.2328, 335.2219, 335.2577	M+H-H2O	C21H36O4	2.98	20.1356	20.0264	20.3942	16.2335	16.358	16.6522	21.8579	22.0365	20.9474	18.8801	19.5216	19.7122	19.8482	18.0071	18.0281
FT1449NR	269.131	8.926	neg	madolin w	562904	https://cloud.oebiotech.com/#/lm/network/562904										C/C/1=C/CC/C(=C\[C@H]2C[C@@]2([C@H](CC1)O)C)/C=O	HLMCIXCJYXTZPQ-QAURWTMSSA-N	Unclassified	Unclassified	Unclassified	Level 2	63.31	78.6	36.8143	57.6878, 59.4975, 61.1720, 62.9644, 64.5827, 92.5425, 98.7765, 183.5703, 205.1596, 269.1312	M+Cl	C15H22O2	1.49	23.9905	24.3794	24.276	23.8017	24.0655	24.1082	24.3394	24.4071	24.4164	24.4035	23.8061	23.4157	24.3624	24.3156	24.2064
FT4708PR	437.193	9.797	pos	Obacunone	275807	https://cloud.oebiotech.com/#/lm/network/275807		67193			C08775			119041	751-03-1	CC1(C2CC(=O)C3(C(C2(C=CC(=O)O1)C)CCC4(C35C(O5)C(=O)OC4C6=COC=C6)C)C)C	MAYJEFRPIKEYBL-OASIGRBWSA-N	Lipids and lipid-like molecules	Prenol lipids	Triterpenoids	Level 1	63.26	97.73	62.4	437.0684, 437.0943, 437.1936, 437.2936, 437.3180, 437.3532, 437.3916, 437.4603, 438.1368, 438.1973	M+H-H2O	C26H30O7	7.32	26.8407	26.8136	26.7485	26.3356	25.6276	26.6989	27.0002	26.6244	26.9035	27.0643	25.9702	26.2905	27.0247	25.7505	26.1256
FT4046PR	375.25	12.1	pos	Persenone C	6425	https://cloud.oebiotech.com/#/lm/network/6425			LMFA05000717							CC(=O)OC[C@@H](O)CC(=O)/C=C/CCCCCCCCC/C=C/CC	MYFQKXPELFRJRW-ABOKRIGSSA-N	Lipids and lipid-like molecules	Fatty Acyls	Fatty alcohols	Level 1	63.23	74.55	62.19	90.9766, 92.5425, 149.8345, 357.2400, 357.2829, 372.0947, 375.2014, 375.2509, 375.3016, 376.2525	M+Na	C21H36O4	0.8	19.2333	19.4064	19.3873	13.0167	8.22704	8.22704	21.1924	21.4712	20.4797	16.7629	8.22704	17.4207	16.8683	15.4793	13.9317
FT0763PR	159.028	0.794	pos	L-Ascorbic acid	46840	https://cloud.oebiotech.com/#/lm/network/46840	HMDB0000044	320050		29073	C01041	ko00053	Ascorbate and aldarate metabolism	54670067	134-03-2	[H][C@@]1(OC(=O)C(O)=C1O)[C@@H](O)CO	CIWBSHSKHKDKBQ-JLAZNSOCSA-N	Organoheterocyclic compounds	Dihydrofurans	Furanones	Level 1	63.07	95.82	70.87	135.9455, 141.9588, 146.9613, 148.9774, 153.9563, 159.0282, 159.0779, 159.0912, 159.1153, 159.9697	M+H-H2O	C6H8O6	9.43	21.4557	21.5431	21.4823	19.7555	20.4875	20.9167	21.4702	20.8667	21.4422	22.4603	22.1799	22.0619	21.575	21.2302	21.7205
FT5778PR	581.399	13.632	pos	(3S,4R,3'R)-4-Hydroxyalloxanthin	36452	https://cloud.oebiotech.com/#/lm/network/36452		41334	LMPR01070071					16061217		C(=C(/C#CC1=C(C)[C@@H](O)[C@@H](O)CC1(C)C)\C)\C=C\C(\C)=C\C=C\C=C(/C)\C=C\C=C(\C#CC1=C(C)C[C@@H](O)CC1(C)C)/C	UZPCBWJIJGGVKL-AECRWIKESA-N	Lipids and lipid-like molecules	Prenol lipids	Diterpenoids	Level 3	63.05	92.27	91.55	221.1324, 223.1480, 225.1637, 235.1483, 249.1637, 251.1795, 299.2022, 563.3894, 581.3992, 582.4049	M+H	C40H52O3	0.34	23.1751	22.5312	22.768	23.5057	24.1389	23.7116	23.1243	22.8424	23.1606	22.8976	23.166	23.0551	22.4186	23.2646	23.2304
FT1234NR	245.114	0.788	neg	Valylglutamic acid	54137	https://cloud.oebiotech.com/#/lm/network/54137	HMDB0029126	23976		75011				7009623	3062-07-5	CC(C)[C@H](N)C(=O)N[C@@H](CCC(O)=O)C(O)=O	UPJONISHZRADBH-XPUUQOCRSA-N	Organic acids and derivatives	Carboxylic acids and derivatives	Amino acids, peptides, and analogues	Level 2	63.01	93.03	32.4407	171.0062, 195.3976, 201.1247, 214.1753, 219.5821, 227.1040, 245.0428, 245.1139, 259.8252, 260.7609	M-H	C10H18N2O5	0.41	19.8095	19.9399	19.8652	17.9508	18.4544	18.3948	20.5083	20.7115	20.6995	19.0845	18.511	18.9977	20.6024	19.6451	20.5177
FT1882PR	242.211	9.099	pos	sinenofuranol	557329	https://cloud.oebiotech.com/#/lm/network/557329								91753767		CC1(C2CCCC3CCC(C3(C2)O1)CO)C	YNRKDVOAXYELOW-UHFFFAOYSA-N	Organoheterocyclic compounds	Tetrahydrofurans	Unclassified	Level 2	62.83	96.69	33.2421	177.9795, 178.9601, 182.9856, 185.9851, 189.1636, 207.1748, 225.1851, 242.2114, 242.2851, 244.1818	M+NH4	C14H24O2	0.83	21.9773	21.7845	21.9577	21.9448	22.1637	22.0159	21.5545	22.1901	21.8839	22.0387	21.9107	22.0236	21.818	21.8987	21.9901
FT1026PR	181.122	10.12	pos	7E,10-undecadien-4-olide	7806	https://cloud.oebiotech.com/#/lm/network/7806		97418	LMFA07040065					11974181		O1C(CC/C=C/CC=C)CCC1=O	HJDZYWXQLPUPGM-SNAWJCMRSA-N	Organoheterocyclic compounds	Lactones	Gamma butyrolactones	Level 2	62.68	93.7	39.74	140.9513, 145.1011, 148.9616, 153.1277, 157.9738, 163.1117, 171.9778, 181.0142, 181.0648, 181.1223	M+H	C11H16O2	0	22.0658	21.9698	21.9868	21.8678	21.6488	21.2062	23.5379	23.4542	23.0684	22.2135	22.4903	22.2062	21.7447	20.8126	21.0824
FT1946PR	245.186	4.673	pos	Leucyl-Isoleucine	53955	https://cloud.oebiotech.com/#/lm/network/53955	HMDB0028932							435718		CCC(C)C(NC(=O)C(N)CC(C)C)C(O)=O	AZLASBBHHSLQDB-UHFFFAOYSA-N	Organic acids and derivatives	Carboxylic acids and derivatives	Amino acids, peptides, and analogues	Level 2	62.68	91.84	35.6593	146.1176, 180.9553, 185.1654, 189.1117, 213.1593, 227.1266, 229.1580, 245.0996, 245.1364, 245.1860	M+H	C12H24N2O3	0.41	20.8122	20.9312	20.8666	8.22704	8.22704	16.513	22.2889	22.7965	21.589	19.1395	18.5496	19.586	19.7563	18.0702	20.1223
FT3618PR	342.202	4.837	pos	Asp-Ile-Ile	264207	https://cloud.oebiotech.com/#/lm/network/264207		21656						145454467		CCC(C)C(C(=O)NC(C(C)CC)C(=O)O)NC(=O)C(CC(=O)O)N	NHSDEZURHWEZPN-SXTJYALSSA-N	Organic acids and derivatives	Carboxylic acids and derivatives	Amino acids, peptides, and analogues	Level 2	62.62	89.41	30.38	211.1099, 260.1556, 260.7062, 272.2992, 296.1961, 301.1410, 339.3196, 342.2040, 523.3919, 709.0601	M+H-H2O	C16H29N3O6	1.75	18.154	18.1317	17.9497	13.1685	14.5937	15.1601	19.0215	18.9901	18.9464	15.8554	13.8597	14.9473	18.4546	18.4571	19.3731
FT3932PR	366.199	4.742	pos	Phe-Ser-Ile	263994	https://cloud.oebiotech.com/#/lm/network/263994		21432						145457311		CCC(C)C(C(=O)O)NC(=O)C(CO)NC(=O)C(CC1=CC=CC=C1)N	JXQVYPWVGUOIDV-MXAVVETBSA-N	Organic acids and derivatives	Carboxylic acids and derivatives	Amino acids, peptides, and analogues	Level 1	62.6	87.47	63.65	201.1427, 226.0457, 249.2297, 269.1591, 288.2528, 326.4813, 366.1605, 366.1997, 366.2398, 367.1232	M+H	C18H27N3O5	7.92	20.3807	20.6898	20.9415	13.9862	15.1839	15.6046	21.7513	22.7943	21.5154	18.9798	19.47	19.5277	18.1692	17.7926	19.0563
FT0615PR	145.122	5.152	pos	5R-Hydroxy-4S-methylheptan-3-one	9907	https://cloud.oebiotech.com/#/lm/network/9907		98124	LMFA12000093					155663		CCC(=O)[C@@H](C)[C@H](O)CC	GEZUGFBWAPDBGZ-NKWVEPMBSA-N	Organic oxygen compounds	Organooxygen compounds	Carbonyl compounds	Level 2	62.34	95.36	34.5407	121.9662, 122.0193, 127.0390, 133.5271, 144.9824, 145.0487, 145.0662, 145.0849, 145.1016, 146.0601	M+H	C8H16O2	-0.69	19.6464	20.1307	20.2677	17.1349	17.7145	16.8096	17.0045	17.1654	16.6938	16.961	15.523	17.3006	16.7473	17.2121	17.1676
FT3166PR	312.326	14.983	pos	9R,10S-Epoxy-6Z-eicosene	10092	https://cloud.oebiotech.com/#/lm/network/10092		98297	LMFA12000307					15708134		CCCCC/C=C\C[C@@H]1O[C@@H]1CCCCCCCCCC	JJKUQABYACBLID-MJULWQABSA-N	Organoheterocyclic compounds	Epoxides	Unclassified	Level 2	62.16	97.29	38.13	102.0914, 150.7028, 193.2885, 223.4572, 237.1010, 265.8903, 271.2792, 312.3260, 312.3601, 313.1770	M+NH4	C20H38O	1.28	22.2578	22.2029	21.7561	21.8948	21.8959	21.2989	21.845	22.2204	22.2713	21.8311	21.9872	21.7047	21.7989	21.5813	21.4322
FT4655PR	431.294	13.691	pos	5,8-Epoxy-5,8-dihydro-3-hydroxy-8'-apo-b,y-carotenal	62336	https://cloud.oebiotech.com/#/lm/network/62336	HMDB0039024	93630		169828				131752520	54899-35-3	C\C(C=O)=C\C=C\C(\C)=C\C=C\C=C(/C)\C=C\C=C(\C)C1OC2(C)CC(O)CC(C)(C)C2=C1	DFTUPAXJLNIGJB-UUVOACAKSA-N	Lipids and lipid-like molecules	Prenol lipids	Triterpenoids	Level 2	62.15	96.78	37.52	203.1429, 209.1324, 211.1480, 215.1431, 217.1584, 221.1325, 227.1430, 229.1586, 413.2837, 431.2938	M+H-H2O	C30H40O3	1.85	20.751	20.8017	20.6674	17.4752	17.2376	8.22704	21.6955	21.9189	21.6287	21.6807	21.3541	21.4895	19.9465	20.0515	20.194
FT4155PR	383.29	14.531	pos	9Z,12Z,15Z,18Z-Tetracosatetraenoic acid	1230	https://cloud.oebiotech.com/#/lm/network/1230	HMDB0006246	74355	LMFA01030819	77526				52921800		C(CCCCCCC/C=C\C/C=C\C/C=C\C/C=C\CCCCC)(=O)O	MMJZTSLHOIGZPU-DOFZRALJSA-N	Lipids and lipid-like molecules	Fatty Acyls	Fatty acids and conjugates	Level 2	62.14	88.86	37.8171	309.2424, 312.1790, 316.2261, 334.2374, 348.2547, 352.2492, 366.2638, 383.2055, 383.2902, 384.2738	M+Na	C24H40O2	5.22	20.6131	21.2391	21.2128	18.2837	17.6343	18.8942	21.635	22.3158	22.4462	18.8147	8.22704	8.22704	18.9337	20.1124	19.8513
FT4115PR	379.204	12.728	pos	2,2'-Methylenebis(4-methyl-6-tert-butylphenol)	199939	https://cloud.oebiotech.com/#/lm/network/199939	HMDB0244434							8398		CC1=CC(CC2=CC(C)=CC(=C2O)C(C)(C)C)=C(O)C(=C1)C(C)(C)C	KGRVJHAUYBGFFP-UHFFFAOYSA-N	Benzenoids	Benzene and substituted derivatives	Diphenylmethanes	Level 2	62.13	89.73	31.4314	299.1297, 313.1466, 315.1617, 333.1728, 338.1771, 338.3434, 356.1887, 378.3340, 379.2048, 379.3379	M+K	C23H32O2	-1.32	21.8261	21.8554	21.8206	17.825	19.4264	19.6892	22.4512	22.2323	22.2714	22.5406	22.1321	21.7352	21.4198	21.2427	21.9734
FT0268PR	104.053	1.106	pos	Thiomorpholine	212442	https://cloud.oebiotech.com/#/lm/network/212442	HMDB0259017	411888		36392				67164		C1CSCCN1	BRNULMACUQOKMR-UHFFFAOYSA-N	Organoheterocyclic compounds	Thiazinanes	Thiomorpholines	Level 3	62.12	94.78	83.92	69.0337, 72.5460, 75.0407, 76.0470, 86.0599, 87.0442, 92.5441, 104.0707, 104.1070, 105.0452	M+H	C4H9NS	-0.48	22.0258	22.0243	21.6789	19.6514	20.8282	20.9589	22.7958	22.6136	23.2825	21.7885	21.6253	21.5935	22.3515	21.653	22.2214
FT2369PR	269.211	10.918	pos	(1R,2R)-3-oxo-2-pentyl-cyclopentanehexanoic acid	3354	https://cloud.oebiotech.com/#/lm/network/3354		74959	LMFA02010014	138420				16061079		C(O)(=O)CCCCC[C@H]1[C@@H](CCCCC)C(=O)CC1	MTWJEFNRVOYKJI-ZIAGYGMSSA-N	Lipids and lipid-like molecules	Fatty Acyls	Eicosanoids	Level 2	62.11	89.94	34.61	195.1377, 205.1958, 209.1905, 215.1797, 223.2057, 228.2328, 233.1897, 251.2007, 251.2273, 269.2112	M+H	C16H28O3	0.74	21.0688	21.0396	20.9759	21.2351	20.6328	21.3194	21.3993	20.7427	20.6596	17.7656	18.7198	19.1997	21.3006	21.561	22.3748
FT4212PR	389.203	1.547	pos	Glu-Gln-Leu	265878	https://cloud.oebiotech.com/#/lm/network/265878		23390						23650360		CC(C)CC(C(=O)O)NC(=O)C(CCC(=O)N)NC(=O)C(CCC(=O)O)N	PVBBEKPHARMPHX-DCAQKATOSA-N	Organic acids and derivatives	Carboxylic acids and derivatives	Amino acids, peptides, and analogues	Level 2	62.09	89.03	34.75	147.0765, 148.0606, 171.1135, 212.1075, 219.0978, 242.1513, 326.4987, 370.6990, 371.1984, 389.2035	M+H	C16H28N4O7	0.51	19.1519	19.3471	18.9093	15.2706	18.1237	17.8861	19.9584	20.1979	20.2447	19.3465	19.2441	17.9133	17.3305	16.0406	18.2279
FT0815PR	164.067	0.597	pos	Ammonia aspartate	203450	https://cloud.oebiotech.com/#/lm/network/203450	HMDB0248341							129713638		NC1CC(=O)ONOC1=O	GOVCRMWFUKQONY-UHFFFAOYSA-N	Organic acids and derivatives	Carboxylic acids and derivatives	Amino acids, peptides, and analogues	Level 3	62	96.77	86.75	142.0717, 146.0302, 159.0616, 160.0817, 164.0216, 164.0429, 164.0678, 164.1275, 164.1435, 169.0449	M+NH4	C4H6N2O4	-1.83	24.0993	24.0187	24.127	23.5055	23.4319	23.8574	23.6067	24.2748	23.5459	23.4129	22.6723	23.9685	24.4187	24.3348	24.8086
FT5034PR	476.274	10.222	pos	PE(18:3/0:0)	21190	https://cloud.oebiotech.com/#/lm/network/21190	HMDB0011509	62294	LMGP02050029					52925148		[C@](COP(=O)(O)OCCN)([H])(O)COC(CCCCCCC/C=C\C/C=C\C/C=C\CC)=O	NTBBASCGALPTDC-WOBXFXBNSA-N	Lipids and lipid-like molecules	Glycerophospholipids	Glycerophosphoethanolamines	Level 2	61.96	94.11	35.3529	339.2513, 401.1511, 401.2065, 401.2607, 402.2123, 419.2169, 420.2228, 476.2749, 477.2785, 502.3501	M+H	C23H42NO7P	5.88	24.0163	24.0233	23.8741	17.0756	18.589	18.2118	24.7416	25.0747	24.7828	22.5596	21.8751	22.158	21.1519	20.7632	21.3502
FT3176PR	313.237	8.388	pos	12,13,15-trihydroxy-9E-octadecenoic acid	1994	https://cloud.oebiotech.com/#/lm/network/1994			LMFA01050555					134812112		C(CCCCCCC/C=C/CC(O)C(O)CC(O)CCC)(=O)O	ZGSOWLLPRXIOOF-VQHVLOKHSA-N	Lipids and lipid-like molecules	Fatty Acyls	Fatty acids and conjugates	Level 2	61.91	88.54	30.35	163.1126, 163.1472, 175.1482, 208.3323, 216.9104, 221.1524, 241.9855, 277.2172, 313.2736, 338.6567	M+H-H2O	C18H34O5	2.87	18.8267	18.291	18.8316	19.8266	19.2124	19.3037	18.5611	18.6252	18.0804	17.0495	16.8662	17.1133	18.7101	17.4278	18.5125
FT1195NR	241.181	10.303	neg	4-(2,6,6-Trimethyl-1-cyclohexenyl)-2-butanol	59961	https://cloud.oebiotech.com/#/lm/network/59961	HMDB0036172	91321						579336	3293-47-8	CC(O)CCC1=C(C)CCCC1(C)C	VSYLEWGIVLSDIY-UHFFFAOYSA-N	Lipids and lipid-like molecules	Prenol lipids	Sesquiterpenoids	Level 2	61.88	91.12	32.3893	51.47812, 58.83234, 59.01406, 86.48566, 92.53957, 92.5449, 117.58952, 118.85292, 135.33029, 241.18015	M+FA-H	C13H24O	0	18.3773	18.7026	18.45	14.8978	16.6587	16.1132	19.2585	19.111	18.5683	18.7505	18.5711	18.6404	18.3711	18.3184	18.6882
FT1080PR	185.117	8.312	pos	2-(1,2-Diethoxyethyl)-furan	558426	https://cloud.oebiotech.com/#/lm/network/558426								566398	14133-54-1	CCOCC(C1=CC=CO1)OCC	YQYPBVVXPDWKMV-UHFFFAOYSA-N	Organoheterocyclic compounds	Heteroaromatic compounds	Unclassified	Level 3	61.82	98.56	82.95	149.1336, 153.0912, 161.9693, 162.9943, 167.1071, 185.0605, 185.1154, 185.1543, 202.2272, 203.1912	M+H	C10H16O3	0	25.9102	26.1207	25.8486	20.6282	8.22704	8.22704	26.7664	26.7252	26.8277	26.9977	26.9747	26.895	23.3405	23.4587	23.9406
FT1330NR	257.176	9.368	neg	Tetradecanedioic acid	2833	https://cloud.oebiotech.com/#/lm/network/2833	HMDB0000872	5833	LMFA01170018	76308	C11002			13185	821-38-5	C(CCCCCCCCCCCCC(=O)O)(=O)O	HQHCYKULIHKCEB-UHFFFAOYSA-N	Lipids and lipid-like molecules	Fatty Acyls	Fatty acids and conjugates	Level 2	61.77	91.44	31.08	62.8521, 68.2978, 86.6508, 93.4038, 100.8942, 106.4802, 116.9291, 243.8678, 257.1756, 274.6994	M-H	C14H26O4	0	16.3494	16.6727	16.6711	15.3337	14.216	15.4653	18.141	17.5451	16.7521	11.9263	13.1255	13.4842	16.779	16.5685	17.2684
FT4139PR	381.275	14.315	pos	Tetracosapentenoic acid	212317	https://cloud.oebiotech.com/#/lm/network/212317	HMDB0258880							133644		CCCCCCCCCCCCCC=CC=CC=CC=CC=CC(O)=O	KXVFBCSUGDNXQF-UHFFFAOYSA-N	Lipids and lipid-like molecules	Fatty Acyls	Fatty acids and conjugates	Level 2	61.7	88.98	35.9079	308.2561, 309.2538, 319.2395, 326.2692, 339.2635, 340.3591, 351.2645, 354.2670, 381.2741, 381.3489	M+Na	C24H38O2	4.98	20.8202	21.3694	20.9392	18.4977	19.2647	19.8228	21.221	21.2689	21.5778	20.3041	19.484	19.1576	20.1981	20.3463	20.8656
FT4514PR	415.244	5.538	pos	Comfrey	202571	https://cloud.oebiotech.com/#/lm/network/202571	HMDB0247323									CC=C(C)C(=O)OC1CC[N+]2([O-])CC=C(COC(=O)C(O)(C(C)C)C(C)O)C12	MTHHNSCIBYQVSB-UHFFFAOYSA-N	Alkaloids and derivatives	Unclassified	Unclassified	Level 3	61.35	90.92	83.9	482.2733, 500.2874, 501.2880, 514.3032, 515.3071, 585.3705, 595.3617, 611.3557, 613.3677, 614.3682	M+NH4	C20H31NO7	-0.96	22.2797	22.095	21.9933	8.22704	18.3531	19.0907	23.2048	23.365	22.9784	20.4217	19.9943	22.2749	20.8195	20.0527	21.171
FT4248PR	392.241	6.308	pos	6-methylprednisolone	45027	https://cloud.oebiotech.com/#/lm/network/45027		57856	LMST02030158	50366				24883465		[C@]12([C@]3([H])[C@]([H])([C@@]4([H])[C@](C)(C[C@@H]3O)[C@@](O)(C(=O)CO)CC4)CC(C)C1=CC(=O)C=C2)C	VHRSUDSXCMQTMA-UWKORSIYSA-N	Lipids and lipid-like molecules	Steroids and steroid derivatives	Hydroxysteroids	Level 2	61.34	85.94	39.8914	371.2089, 395.2671, 397.2252, 468.2631, 469.2640, 581.3477, 582.3506, 599.3563, 650.4139, 726.1600	M+NH4	C22H30O5	4.33	20.3717	20.4313	20.1995	12.3607	15.3806	17.221	21.6225	22.0467	21.448	20.1327	19.6194	19.5455	18.8931	18.3823	18.763
FT5258PR	504.272	7.407	pos	N-Choloylglycine	209126	https://cloud.oebiotech.com/#/lm/network/209126	HMDB0255104	88551		36273				755	863-57-0	CC(CCC(O)=NCC(O)=O)C1CCC2C3C(O)CC4CC(O)CCC4(C)C3CC(O)C12C	RFDAIACWWDREDC-UHFFFAOYSA-N	Lipids and lipid-like molecules	Steroids and steroid derivatives	Bile acids, alcohols and derivatives	Level 2	61.32	74.58	38.77	328.5415, 331.2262, 349.2372, 429.2057, 447.2134, 447.4420, 486.2606, 498.3823, 504.2723, 504.3456	M+K	C26H43NO6	0.99	19.308	19.7735	19.1297	12.4166	13.1383	8.22704	21.4933	21.6641	20.7919	17.612	16.0357	14.6607	8.22704	12.6755	8.22704
FT5681PR	562.35	10.51	pos	Deoxycholylphenylalanine	198866	https://cloud.oebiotech.com/#/lm/network/198866	HMDB0242413									CC(CCC(=O)NC(CC1=CC=CC=C1)C(O)=O)C1CCC2C3CCC4CC(O)CCC4(C)C3CC(O)C12C	RFRCQJKUNLZBAM-UHFFFAOYSA-N	Lipids and lipid-like molecules	Steroids and steroid derivatives	Bile acids, alcohols and derivatives	Level 2	61.25	89.44	41.69	340.5807, 361.2739, 379.2850, 401.6667, 544.3399, 544.4253, 545.3411, 562.3505, 562.5292, 563.3542	M+Na	C33H49NO5	0.36	22.0391	21.9964	22.0772	8.22704	8.22704	13.5684	24.0158	24.3933	23.1199	13.9522	8.22704	16.6321	19.22	18.6077	19.4606
FT0663PR	150.058	0.815	pos	Penicillamine	53132	https://cloud.oebiotech.com/#/lm/network/53132	HMDB0014997			50868					52-67-5	CC(C)(S)C(N)C(O)=O	VVNCNSJFMMFHPL-UHFFFAOYSA-N	Organic acids and derivatives	Carboxylic acids and derivatives	Amino acids, peptides, and analogues	Level 2	61.18	98	31.09	105.0369, 105.0563, 123.4261, 131.9301, 133.0319, 134.0354, 134.8072, 149.9404, 150.0389, 150.0585	M+H	C5H11NO2S	-1.33	25.761	25.59	25.6762	23.2924	24.4501	24.4817	26.7734	26.6208	26.3883	25.9593	25.6479	25.4694	25.8668	25.3999	25.7967
FT0699PR	153.091	8.312	pos	2,6Z-Nonadien-4-olide	7760	https://cloud.oebiotech.com/#/lm/network/7760		97380	LMFA07040019					56936041		C1(OC(C/C=C\CC)C=C1)=O	LBJZIOKZMWWEQD-ARJAWSKDSA-N	Organoheterocyclic compounds	Dihydrofurans	Furanones	Level 3	61.1	98.09	81.89	125.0600, 125.0961, 135.0808, 135.1166, 136.0394, 153.0659, 153.0782, 153.0911, 153.1272, 154.0498	M+H	C9H12O2	0	24.5116	24.6233	24.4793	21.2577	21.5413	21.2229	25.2991	25.319	25.3303	25.5051	25.5061	25.4117	22.6076	20.8412	22.6786
FT2790PR	291.105	0.794	pos	Pentostatin	52887	https://cloud.oebiotech.com/#/lm/network/52887	HMDB0014692	65742			C02267			439693	53910-25-1	OC[C@H]1O[C@H](C[C@@H]1O)N1C=NC2=C1N=CNC[C@H]2O	FPVKHBSQESCIEP-JQCXWYLXSA-N	Organoheterocyclic compounds	Imidazodiazepines	Unclassified	Level 2	61.06	90.4	33.6214	203.0396, 216.1049, 233.0889, 250.0795, 259.0790, 264.6914, 265.0460, 291.0701, 291.1046, 292.1080	M+Na	C11H16N4O4	5.15	23.487	23.2003	23.2862	22.6721	23.358	24.2353	23.393	23.439	23.0865	22.3382	22.4152	22.0965	24.1574	23.7232	23.9798
FT1427PR	210.11	4.6	pos	N-Heptanoylglycine	52134	https://cloud.oebiotech.com/#/lm/network/52134	HMDB0013010			74433				10932172	23783-23-5	CCCCCCC(O)=NCC(O)=O	RNFCYFVPNIXAHP-UHFFFAOYSA-N	Organic acids and derivatives	Carboxylic acids and derivatives	Amino acids, peptides, and analogues	Level 2	60.97	90.39	35.84	92.5475, 113.9636, 114.5857, 117.0910, 128.9507, 158.3680, 192.0663, 200.8302, 210.1102, 210.1531	M+Na	C9H17NO3	0	23.3432	23.2696	23.2993	23.336	23.3955	23.2733	23.475	23.6753	23.5137	23.3253	23.3472	23.3348	23.4311	23.323	23.2335
FT1852PR	239.089	5.214	pos	Isoketocamphoric acid	254899	https://cloud.oebiotech.com/#/lm/network/254899	HMDB0301824									CC(=O)C(C)(C)C(CC(O)=O)CC(O)=O	WLXCRBOZJKAXCC-UHFFFAOYSA-N	Lipids and lipid-like molecules	Fatty Acyls	Fatty acids and conjugates	Level 2	60.94	72.06	36.99	150.8599, 151.7754, 157.0502, 174.9640, 196.1696, 239.0890, 239.1155, 239.1265, 239.1612, 242.7052	M+Na	C10H16O5	0.84	22.7283	23.5295	23.4462	24.0529	23.6817	23.538	23.3106	23.448	23.4835	23.5233	23.3401	23.4533	23.2178	23.6545	23.2712
FT1039PR	182.081	0.794	pos	4,6,7-Trihydroxy-1,2,3,4-tetrahydroisoquinoline	82212	https://cloud.oebiotech.com/#/lm/network/82212	HMDB0060280							3016280		OC1CNCC2=CC(O)=C(O)C=C12	RNIMUEXSLJYHIE-UHFFFAOYSA-N	Organoheterocyclic compounds	Tetrahydroisoquinolines	Unclassified	Level 3	60.93	99.29	82.25	141.9585, 147.0441, 154.0724, 159.9692, 165.0259, 165.0547, 165.0839, 182.0672, 182.0816, 182.1901	M+H	C9H11NO3	-0.55	24.1077	23.9348	24.0553	23.0593	23.8911	24.1043	20.7935	23.4396	21.2023	23.3396	23.5689	23.6952	25.6276	25.2416	25.5171
FT1474NR	271.07	3.713	neg	N-(2,4-Dinitrophenyl)ethylenediamine	201137	https://cloud.oebiotech.com/#/lm/network/201137	HMDB0245740							168833		NCCNC1=C(C=C(C=C1)[N+]([O-])=O)[N+]([O-])=O	AIUKPEQJKQUQKZ-UHFFFAOYSA-N	Benzenoids	Benzene and substituted derivatives	Aniline and substituted anilines	Level 2	60.65	98.56	32.8243	130.0664, 142.0664, 151.6619, 154.4740, 159.0929, 203.0828, 225.0647, 231.3260, 239.3959, 271.0701	M+FA-H	C8H10N4O4	-5.53	20.0656	20.066	20.0144	17.0187	18.0016	18.3626	20.7786	20.3841	20.4096	20.4741	20.0665	19.7951	20.2001	19.9303	20.3144
FT2027PR	249.148	10.531	pos	Perezone	210177	https://cloud.oebiotech.com/#/lm/network/210177	HMDB0256311							339385		CC(CCC=C(C)C)C1=C(O)C(=O)C(C)=CC1=O	JZXORCGMYQZBBQ-UHFFFAOYSA-N	Lipids and lipid-like molecules	Prenol lipids	Sesquiterpenoids	Level 2	60.64	90.18	37.66	193.1590, 195.1170, 198.1036, 203.1433, 213.1268, 221.1531, 231.1383, 249.1480, 250.1786, 267.1587	M+H	C15H20O3	0.8	19.7644	20.2411	20.194	8.22704	8.22704	8.22704	21.4633	21.9746	21.2365	19.1823	19.0524	19.2285	16.1644	16.5788	16.2692
FT3231PR	317.149	5.753	pos	(Z)-3-(3,4-dihydroxyphenyl)-N-[2-(4-hydroxyphenyl)ethyl]acrylamide	560687	https://cloud.oebiotech.com/#/lm/network/560687										C1=CC(=CC=C1CCNC(=O)/C=C\C2=CC(=C(C=C2)O)O)O	VSHUQLRHTJOKTA-YWEYNIOJSA-N	Phenylpropanoids and polyketides	Cinnamic acids and derivatives	Hydroxycinnamic acids and derivatives	Level 3	60.35	98.82	74.21	261.1598, 271.1442, 272.1257, 281.1278, 289.1547, 290.1580, 299.1391, 300.1427, 317.1497, 317.1889	M+NH4	C17H17NO4	0.63	24.3319	24.4332	24.4871	23.8321	24.6255	24.3033	24.4786	24.5792	24.081	24.9625	24.5698	24.7074	24.8365	25.1528	24.8804
FT5907PR	597.393	14.224	pos	4-Keto-4'-hydroxydiatoxanthin	36457	https://cloud.oebiotech.com/#/lm/network/36457		41339	LMPR01070076					14408313		C(=C/C1=C(C)C(=O)[C@@H](O)CC1(C)C)\C(\C)=C\C=C\C(\C)=C\C=C\C=C(/C)\C=C\C=C(/C)\C#CC1=C(C)[C@H](O)[C@@H](O)CC1(C)C	OZTXZZFLUCKUIZ-PHJJZUTBSA-N	Lipids and lipid-like molecules	Prenol lipids	Triterpenoids	Level 1	60.34	71.94	47.48	173.1324, 178.3332, 201.1282, 212.0671, 282.3974, 325.3763, 350.3836, 376.1383, 422.1215, 597.3935	M+H	C40H52O4	2.01	19.8576	20.0678	19.6712	19.2968	19.4719	19.108	19.7026	19.6491	19.7695	19.1405	20.0081	19.4953	20.0714	20.5596	20.1465
FT2745NR	481.257	12.582	neg	DHAP(18:0)	51169	https://cloud.oebiotech.com/#/lm/network/51169	HMDB0011133	61995		36476	C03805			440127		CCCCCCCCCCCCCCCCCC(=O)OCC(=O)COP(O)(O)=O	GTPATKZCXDKGQS-UHFFFAOYSA-N	Organic oxygen compounds	Organooxygen compounds	Carbonyl compounds	Level 2	60.28	84.76	36.03	92.5460, 98.8469, 152.9960, 227.0325, 245.0407, 253.1781, 253.2174, 253.2394, 286.5230, 481.2570	M+FA-H	C21H41O7P	0.62	20.7416	21.0522	21.2714	11.9567	15.2538	17.102	21.0297	20.9573	20.5126	20.2871	19.1205	17.8506	18.4185	17.5956	16.7331
FT5142PR	490.293	9.989	pos	1-Myristoyl-sn-glycero-3-phosphocholine	19827	https://cloud.oebiotech.com/#/lm/network/19827	HMDB0010379	40278	LMGP01050012	64489				460604	20559-16-4	[C@](COP(=O)([O-])OCC[N+](C)(C)C)([H])(O)COC(CCCCCCCCCCCCC)=O	VXUOFDJKYGDUJI-OAQYLSRUSA-N	Lipids and lipid-like molecules	Glycerophospholipids	Glycerophosphocholines	Level 2	60.26	89.1	43.72	237.2212, 311.2586, 329.2683, 335.2580, 336.2617, 433.2243, 449.8497, 472.2823, 490.2910, 491.2936	M+Na	C22H46NO7P	-4.9	20.7768	20.7278	20.7321	8.22704	8.22704	8.22704	21.6711	21.9134	21.776	20.3951	20.0382	20.0979	15.8889	17.0651	17.4553
FT3143NR	596.526	14.826	neg	Cer(d17:1/18:0)	197291	https://cloud.oebiotech.com/#/lm/network/197291	HMDB0240683			172405				9985066	123065-42-9	[H][C@@](CO)(NC(=O)CCCCCCCCCCCCCCCCC)[C@H](O)\C=C\CCCCCCCCCCCC	KGEXFGDEDXQZLQ-QKSCFGQVSA-N	Lipids and lipid-like molecules	Sphingolipids	Ceramides	Level 2	59.96	75.39	33.4093	312.2536, 324.3275, 328.9172, 330.2661, 350.3431, 352.3227, 366.3464, 524.6899, 591.4149, 596.5270	M+FA-H	C35H69NO3	-0.34	19.8386	20.2928	20.5756	19.6695	19.9289	20.0965	20.7441	20.3252	19.7178	20.2958	20.2076	19.6865	19.2618	20.1414	19.9537
FT1513PR	217.118	1.108	pos	Prolyl-Threonine	54038	https://cloud.oebiotech.com/#/lm/network/54038	HMDB0029027	85920		173620				18218237		CC(O)C(NC(=O)C1CCCN1)C(O)=O	GVUVRRPYYDHHGK-UHFFFAOYSA-N	Organic acids and derivatives	Carboxylic acids and derivatives	Amino acids, peptides, and analogues	Level 3	59.93	93.7	81.19	155.0817, 157.9739, 171.1134, 173.0803, 181.0970, 188.8219, 199.1078, 199.1702, 217.1188, 217.1409	M+H	C9H16N2O4	0	23.0142	23.2889	23.0505	20.6738	20.3444	21.7442	24.171	24.3454	24.7336	22.0089	20.4331	20.9899	23.852	17.6951	23.7502
FT1651NR	287.186	9.216	neg	13-keto myristic acid	2081	https://cloud.oebiotech.com/#/lm/network/2081		35740	LMFA01060046					454061		C(CCCCCCCC(=O)C)CCCC(=O)O	YPWBYMBZGDPMOZ-UHFFFAOYSA-N	Lipids and lipid-like molecules	Fatty Acyls	Fatty acids and conjugates	Level 3	59.82	90.16	76.21	85.0298, 87.0454, 101.0245, 110.0513, 110.5130, 113.0248, 131.0353, 174.9529, 215.9040, 268.0508	M+FA-H	C14H26O3	0	15.7583	16.4244	16.4917	9.89949	8.22704	11.6127	18.4312	17.736	15.7145	8.22704	8.22704	8.22704	17.1665	16.7329	17.3717
FT2227NR	359.125	5.141	neg	3-Methoxytyramine-betaxanthin	547864	https://cloud.oebiotech.com/#/lm/network/547864					C17754	ko00965	Betalain biosynthesis	135871118		COC1=C(C=CC(=C1)CCN=CC=C2CC(NC(=C2)C(=O)O)C(=O)O)O	SBHOSQZNRDXQAX-RSCAPTSMSA-N	Benzenoids	Phenols	Methoxyphenols	Level 2	59.77	87.53	33.0214	117.7000, 149.8430, 156.3905, 178.6477, 181.3615, 202.6389, 215.1192, 243.1137, 315.1342, 359.1274	M-H	C18H20N2O6	0	16.1821	16.722	16.4531	14.0641	14.8774	15.443	16.9244	17.1336	16.5037	17.699	17.9077	17.8657	14.6248	16.4502	15.8562
FT1990NR	325.202	10.009	neg	12S-HHTrE	3935	https://cloud.oebiotech.com/#/lm/network/3935	HMDB0012535	3831	LMFA03050002	63977	C20388			5283141	54397-84-1	C(=C/C/C=C/C=C/[C@@H](O)CCCCC)/CCCC(=O)O	KUKJHGXXZWHSBG-WBGSEQOASA-N	Lipids and lipid-like molecules	Fatty Acyls	Fatty acids and conjugates	Level 2	59.77	88.09	35.34	101.0247, 107.0674, 110.1349, 113.0248, 116.9287, 118.8652, 131.0354, 191.4547, 215.7009, 294.5778	M+FA-H	C17H28O3	0.62	17.6002	17.7306	17.6966	14.8618	13.6956	17.4112	18.3919	17.9428	16.1827	8.22704	10.0717	12.4196	18.6714	18.4534	19.4993
FT0631PR	147.077	0.706	pos	Cyclic Urea	205377	https://cloud.oebiotech.com/#/lm/network/205377	HMDB0250626							71482479		OC1CNC(=O)NCC1O	ZMGMDXCADSRNCX-UHFFFAOYSA-N	Organoheterocyclic compounds	Diazepanes	1,3-diazepanes	Level 2	59.7	98.58	0		M+H	C5H10N2O3	-0.68	24.9417	25.0146	25.2676	23.8923	24.047	24.1948	25.3333	25.2864	25.2506	25.3782	25.8047	25.1592	25.4512	25.0889	25.3478
FT4873PR	457.116	5.223	pos	pinnatifin i	558532	https://cloud.oebiotech.com/#/lm/network/558532										CC(=O)OC1C(OC2(C1O)CC3=C4C(=C(C=C3O2)O)C(=O)C=C(O4)C5=CC=C(C=C5)O)CO	FCLSEGXQVAFMNT-UHFFFAOYSA-N	Phenylpropanoids and polyketides	Flavonoids	Flavones	Level 2	59.7	84.31	40.41	380.8037, 393.0745, 394.0704, 399.0641, 411.0847, 416.0920, 417.0931, 435.1148, 457.1188, 457.3312	M+H	C23H20O10	-7.88	19.2014	18.9442	18.3852	16.9708	17.0528	17.8297	15.9084	17.5672	8.22704	18.2562	18.0825	18.3087	20.5184	19.6376	20.5478
FT3601PR	341.211	10.364	pos	15R-HEPE	4085	https://cloud.oebiotech.com/#/lm/network/4085	HMDB0062293	75037	LMFA03070037	91140				52921892		C(CCC/C=C\C/C=C\C/C=C\C=C\[C@H](O)C/C=C\CC)(=O)O	WLKCSMCLEKGITB-MXTKCVSJSA-N	Lipids and lipid-like molecules	Fatty Acyls	Eicosanoids	Level 1	59.69	74.66	61.53	171.1180, 179.9042, 180.0535, 199.3804, 205.5262, 213.1280, 301.0750, 341.2027, 341.2682, 361.6472	M+Na	C20H30O3	-7.33	18.8845	18.2492	18.3818	18.3001	18.3763	17.8688	19.2562	19.4707	19.2335	19.6909	19.3902	19.4039	18.4	17.9268	18.4331
FT4639PR	429.372	14.272	pos	(22alpha)-hydroxy-isofucosterol	256792	https://cloud.oebiotech.com/#/lm/network/256792	HMDB0303959							74413736		CC=C(CC(O)C(C)C1CCC2C3CC=C4CC(O)CCC4(C)C3CCC12C)C(C)C	IYBGBNAVLWUPQU-UHFFFAOYSA-N	Lipids and lipid-like molecules	Steroids and steroid derivatives	Stigmastanes and derivatives	Level 2	59.69	81.32	32.6	275.2007, 289.2163, 303.2319, 317.2481, 373.3101, 401.3403, 411.3618, 429.3727, 429.4948, 430.3793	M+H	C29H48O2	0.7	24.9919	24.4206	24.8876	25.686	26.2474	25.5925	24.9459	25.3194	23.9706	25.1023	23.9844	23.274	23.9634	24.3777	24.5072
FT0032PR	76.0394	0.693	pos	Glycine	46881	https://cloud.oebiotech.com/#/lm/network/46881	HMDB0000123	20		15428	C00037	ko00120,ko00230,ko00260,ko00310,ko00440,ko00460,ko00470,ko00480,ko00630,ko00680,ko00730,ko00785,ko00860,ko00970,ko01502,ko02026,ko04080,ko04974,ko04978,ko05230	Primary bile acid biosynthesis|Purine metabolism|Glycine, serine and threonine metabolism|Lysine degradation|Phosphonate and phosphinate metabolism|Cyanoamino acid metabolism|D-Amino acid metabolism|Glutathione metabolism|Glyoxylate and dicarboxylate metabolism|Methane metabolism|Thiamine metabolism|Lipoic acid metabolism|Porphyrin metabolism|Aminoacyl-tRNA biosynthesis|Vancomycin resistance|Biof…	750	56-40-6	NCC(O)=O	DHMQDGOQFOQNFH-UHFFFAOYSA-N	Organic acids and derivatives	Carboxylic acids and derivatives	Amino acids, peptides, and analogues	Level 2	59.58	98.39	0		M+H	C2H5NO2	-0.92	20.637	20.625	20.5161	19.4685	19.5939	19.593	21.8462	21.3335	20.8505	21.8289	21.8367	21.3638	20.4752	20.2363	20.141
FT0558PR	138.078	1.182	pos	Purine	47540	https://cloud.oebiotech.com/#/lm/network/47540	HMDB0001366	6193		17258	C15587			1044	120-73-0	N1C=NC2=C1C=NC=N2	KDCGOANMDULRCW-UHFFFAOYSA-N	Organoheterocyclic compounds	Imidazopyrimidines	Purines and purine derivatives	Level 1	59.57	30.24	70.21	121.0283, 121.0510, 121.0880, 122.0546, 138.0173, 138.0547, 138.0660, 138.0773, 138.0888, 139.1117	M+NH4	C5H4N4	-0.72	22.3731	22.4395	22.5048	21.8644	21.5907	21.632	21.8926	21.7463	22.1245	21.7827	21.8693	21.4622	23.1589	22.7392	23.1794
FT5000PR	473.305	12.993	pos	Janohigenin 19-0	35225	https://cloud.oebiotech.com/#/lm/network/35225			LMPK15040014							C1(O)C=C(CCCCCCCCCCCCCCCCCCC)C(C(O)=O)=C(O)C=1C	QRTRCTCYBVMNLJ-UHFFFAOYSA-N	Benzenoids	Benzene and substituted derivatives	Benzoic acids and derivatives	Level 1	59.54	89.25	46.07	201.1274, 209.1327, 211.1487, 213.1270, 215.1440, 223.1485, 237.1636, 239.1437, 455.2940, 473.3051	M+K	C27H46O4	-3.8	20.5439	21.0035	20.8417	18.7429	19.0478	18.2542	21.4878	21.425	21.3584	21.3068	21.4477	21.5286	19.9702	20.1105	20.2399
FT0179PR	91.039	0.747	pos	D-Lactic acid	47508	https://cloud.oebiotech.com/#/lm/network/47508	HMDB0001311	63094		42111	C00256	ko00620,ko01502	Pyruvate metabolism|Vancomycin resistance	61503	10326-41-7	C[C@@H](O)C(O)=O	JVTAAEKCZFNVCJ-UWTATZPHSA-N	Organic acids and derivatives	Hydroxy acids and derivatives	Alpha hydroxy acids and derivatives	Level 2	59.52	97.84	0		M+H	C3H6O3	-0.66	20.6546	20.2268	20.8642	20.6175	20.5275	20.2428	20.1203	20.6655	20.2994	20.053	17.9697	20.4218	20.871	20.036	20.536
FT0318PR	113	0.735	pos	Methylphosphate	83285	https://cloud.oebiotech.com/#/lm/network/83285	HMDB0061711			340824				13130	812-00-0	COP(O)(O)=O	CAAULPUQFIIOTL-UHFFFAOYSA-N	Organic acids and derivatives	Organic phosphoric acids and derivatives	Phosphate esters	Level 2	59.52	99.03	0		M+H	CH5O4P	-0.88	20.376	20.4947	20.3184	17.39	17.7514	18.4923	20.5602	20.5612	20.3524	21.983	21.8278	20.5738	20.1393	20.0061	19.7146
FT4859PR	455.116	0.688	pos	fuzinoside	562206	https://cloud.oebiotech.com/#/lm/network/562206										C([C@H]([C@H]1[C@@H]([C@H]([C@@H](O1)O[C@@H]2[C@H]([C@@H](O[C@H]2[C@@H](CO)O)OC(CO)CO)O)O)O)O)O	MIYYLDCMNHYDID-YZXWXWCESA-N	Unclassified	Unclassified	Unclassified	Level 2	59.5	72.75	34.17	164.9300, 183.2433, 203.2150, 212.1003, 242.7801, 277.0894, 286.5208, 305.7186, 455.1156, 455.1763	M+K	C15H28O13	0.44	21.9832	21.7183	22.3886	21.2109	21.8648	22.5883	23.2932	24.0706	22.4027	20.4276	20.0093	19.9411	22.2535	21.7143	21.1301
FT0255PR	102.055	0.729	pos	L-3-Aminodihydro-2(3H)-furanone	54348	https://cloud.oebiotech.com/#/lm/network/54348	HMDB0029387	65863		17289	C02926			73509	1192-20-7	NC1CCOC1=O	QJPWUUJVYOJNMH-UHFFFAOYSA-N	Organic acids and derivatives	Carboxylic acids and derivatives	Amino acids, peptides, and analogues	Level 2	59.49	98.78	0		M+H	C4H7NO2	-0.39	22.9951	23.3189	23.3498	22.7184	22.9515	23.238	23.2502	23.0611	23.3853	23.5191	23.5738	23.2837	23.4836	23.2088	23.4071
FT6057PR	622.408	12.064	pos	PA(18:1-O(9S,10R)/10:0)	215802	https://cloud.oebiotech.com/#/lm/network/215802	HMDB0262700									[H][C@@](COC(=O)CCCCCCCC1OC1C\C=C/CCCCC)(COP(O)(O)=O)OC(=O)CCCCCCCCC	ZEBZDFNSTGLTJL-INVDHFNGSA-N	Lipids and lipid-like molecules	Glycerophospholipids	Glycerophosphates	Level 3	59.49	93.96	73.85	202.2074, 232.6222, 239.2389, 279.1542, 372.7970, 388.9934, 467.3735, 468.3768, 622.4078, 623.4072	M+NH4	C31H57O9P	0.32	21.1719	20.9822	21.1629	13.4356	8.22704	8.22704	20.8996	20.3733	21.5233	22.0756	22.7431	22.8834	18.0087	18.1096	8.22704
FT0289PR	106.05	0.707	pos	2,3-Dihydroxypropanamide	200825	https://cloud.oebiotech.com/#/lm/network/200825	HMDB0245395							185772		NC(=O)C(O)CO	XLGVHAQDCFITCH-UHFFFAOYSA-N	Organic oxygen compounds	Organooxygen compounds	Carbohydrates and carbohydrate conjugates	Level 2	59.48	97.72	0		M+H	C3H7NO3	-0.85	21.1894	21.683	21.788	19.7217	19.9458	19.4433	22.1876	22.1906	21.8797	22.3942	22.5747	22.1774	21.2673	20.553	21.0773
FT3676PR	347.171	4.051	pos	(1R,3S,4S,6R)-6,9-Dihydroxyfenchone 6-O-b-D-glucoside	57473	https://cloud.oebiotech.com/#/lm/network/57473	HMDB0033222	89089		168601				85160606	217960-73-1	CC1(CO)C2CC(OC3OC(CO)C(O)C(O)C3O)C(C)(C2)C1=O	QZAWDTYMSDWVFW-UHFFFAOYSA-N	Lipids and lipid-like molecules	Prenol lipids	Terpene glycosides	Level 2	59.48	89.39	33.0129	213.1025, 230.1287, 241.0734, 241.0966, 258.1239, 267.0466, 275.8891, 330.1447, 347.1709, 349.9665	M+H	C16H26O8	-3.74	20.842	21.2073	21.2306	8.22704	8.22704	8.22704	23.1291	23.2916	22.0912	17.5295	17.4646	18.2504	20.1321	19.0296	20.2282
FT3734PR	352.251	9.937	pos	PGE2 1,15-lactone	3799	https://cloud.oebiotech.com/#/lm/network/3799		45953	LMFA03010198					11067624		O[C@@H]1CC([C@@H]2CC=CCCCC(=O)O[C@@H](CCCCC)C=C[C@H]21)=O	BJXHXZDHQUYRMA-ARSRFYASSA-N	Lipids and lipid-like molecules	Fatty Acyls	Eicosanoids	Level 1	59.46	96.8	52.68	151.1482, 165.1641, 197.6423, 238.2529, 252.2686, 264.1639, 334.2412, 335.2420, 352.2517, 353.2548	M+NH4	C20H30O4	-9.08	23.3936	23.3916	23.555	18.7801	19.8903	19.9315	24.102	23.1829	23.8309	24.3037	23.6871	23.1517	23.5903	23.0245	24.004
FT4928PR	463.273	7.38	pos	Neoandrographolide	534734	https://cloud.oebiotech.com/#/lm/network/534734		985467						9848024		CC1(CCCC2(C1CCC(=C)C2CCC3=CCOC3=O)C)COC4C(C(C(C(O4)CO)O)O)O	YGCYRQKJYWQXHG-RDNQFMDVSA-N	Lipids and lipid-like molecules	Prenol lipids	Terpene glycosides	Level 1	59.44	89.39	49.7	449.2758, 449.7775, 463.2735, 463.7752, 551.3613, 647.3837, 712.4336, 713.4354, 717.4185, 764.4481	M+H-H2O	C26H40O8	-7.34	21.4676	21.2195	21.4288	20.8851	22.0074	22.5721	21.2911	21.6138	20.9704	21.2101	20.8747	21.1934	20.8394	20.7967	20.7135
FT0788PR	161.129	0.636	pos	N2-Methyl-L-lysine	197294	https://cloud.oebiotech.com/#/lm/network/197294	HMDB0240689			21756						CN[C@@H](CCCCN)C(O)=O	OLYPWXRMOFUVGH-LURJTMIESA-N	Organic acids and derivatives	Carboxylic acids and derivatives	Amino acids, peptides, and analogues	Level 2	59.41	97.82	0		M+H	C7H16N2O2	-0.62	22.1515	22.0558	21.5696	19.3681	20.2393	20.5415	23.3668	22.5017	23.3324	23.2016	21.7463	21.1972	21.2861	20.4979	20.4951
FT0169PR	90.055	0.706	pos	L-Alanine	46903	https://cloud.oebiotech.com/#/lm/network/46903	HMDB0000161	11		16977	C00041	ko00250,ko00270,ko00430,ko00450,ko00470,ko00710,ko00970,ko00997,ko01502,ko02010,ko04122,ko04974,ko05230	Alanine, aspartate and glutamate metabolism|Cysteine and methionine metabolism|Taurine and hypotaurine metabolism|Selenocompound metabolism|D-Amino acid metabolism|Carbon fixation in photosynthetic organisms|Aminoacyl-tRNA biosynthesis|Biosynthesis of various other secondary metabolites|Vancomycin resistance|ABC transporters|Sulfur relay system|Protein digestion and absorption|Central carbon meta…	5950	56-41-7	C[C@H](N)C(O)=O	QNAYBMKLOCPYGJ-REOHCLBHSA-N	Organic acids and derivatives	Carboxylic acids and derivatives	Amino acids, peptides, and analogues	Level 2	59.39	97.2	0		M+H	C3H7NO2	-1	24.8425	24.8212	24.6894	22.9467	23.1362	23.0551	25.5238	25.4729	25.1606	25.8802	26.1391	25.4776	24.7337	24.518	24.5351
FT0478PR	131.034	0.721	pos	Glutaconic acid	2916	https://cloud.oebiotech.com/#/lm/network/2916	HMDB0000620	5593	LMFA01170109	15670	C02214			5280498	1724-02-3	C(=O)(O)/C=C/CC(=O)O	XVOUMQNXTGKGMA-OWOJBTEDSA-N	Organic acids and derivatives	Carboxylic acids and derivatives	Dicarboxylic acids and derivatives	Level 2	59.33	96.74	0		M+H	C5H6O4	-0.76	19.0846	19.2671	19.2766	18.0154	18.5396	18.7475	18.8874	19.4329	19.0492	18.9981	18.5957	18.8432	19.3743	19.2983	19.2822
FT0691NR	184.986	0.814	neg	2-Phospho-D-glyceric acid	48086	https://cloud.oebiotech.com/#/lm/network/48086	HMDB0003391	151		17835	C00631	ko00010,ko00030,ko00260,ko00561,ko00630,ko00680,ko04922,ko05230	Glycolysis / Gluconeogenesis|Pentose phosphate pathway|Glycine, serine and threonine metabolism|Glycerolipid metabolism|Glyoxylate and dicarboxylate metabolism|Methane metabolism|Glucagon signaling pathway|Central carbon metabolism in cancer	439278	3443-57-0	OC[C@@H](OP(O)(O)=O)C(O)=O	GXIURPTVHJPJLF-UWTATZPHSA-N	Organic oxygen compounds	Organooxygen compounds	Carbohydrates and carbohydrate conjugates	Level 2	59.31	97.58	0		M-H	C3H7O7P	-1.08	17.9302	18.0548	17.7342	17.9747	18.2315	18.8399	18.9834	18.0127	19.0143	17.9574	17.796	16.4038	13.0453	12.5725	8.22704
FT5345PR	517.336	10.262	pos	MGMG 18:2	542147	https://cloud.oebiotech.com/#/lm/network/542147										O=C(OCC(O)COC1OC(CO)C(O)C(O)C1O)CCCCCCCC=CCC=CCCCCC	LBHUIJRTHBBWHP-UHFFFAOYSA-N	Lipids and lipid-like molecules	Glycerolipids	Glycosylglycerols	Level 3	59.31	81.5	87.47	245.2262, 263.2369, 264.2393, 337.2736, 355.2846, 371.2594, 463.3011, 481.3170, 499.3269, 517.3354	M+H	C27H48O9	1.74	21.3527	21.7603	21.6073	19.6565	20.5269	20.8049	20.6705	20.1391	21.5727	20.6381	21.1284	19.4393	21.5095	21.1808	21.5134
FT0641NR	176.936	0.766	neg	Pyrophosphate	46958	https://cloud.oebiotech.com/#/lm/network/46958	HMDB0000250	3306		29888	C00013	ko00190,ko05012,ko05022	Oxidative phosphorylation|Parkinson disease|Pathways of neurodegeneration - multiple diseases	1023	14000-31-8	OP(O)(=O)OP(O)(O)=O	XPPKVPWEQAFLFU-UHFFFAOYSA-N	Homogeneous non-metal compounds	Non-metal oxoanionic compounds	Non-metal pyrophosphates	Level 2	59.27	99.11	0		M-H	H4O7P2	-1.13	19.3766	19.2608	19.0799	21.7972	21.152	20.2538	20.0333	19.0134	20.2135	18.8759	18.6195	17.1986	8.22704	8.22704	8.22704
FT3254PR	318.24	10.042	pos	Linoleyl hydroxamic acid	8786	https://cloud.oebiotech.com/#/lm/network/8786			LMFA08020211					6449796		O=C(CCCCCCC/C=C\C/C=C\CCCCC)NO	ICBBTPIZRNITQC-HZJYTTRNSA-N	Organic acids and derivatives	Carboxylic acids and derivatives	Carboxylic acid derivatives	Level 1	59.24	73.49	45.58	97.2021, 99.9216, 107.9672, 146.1464, 201.6667, 220.2293, 245.9177, 318.2030, 318.2403, 318.2685	M+Na	C18H33NO2	0.94	20.3009	20.403	20.0105	20.4144	20.4871	20.3582	20.7704	20.9099	21.0134	19.5246	20.3112	20.4929	20.5171	19.403	20.3851
FT0214PR	98.9842	0.755	pos	Phosphate	47581	https://cloud.oebiotech.com/#/lm/network/47581	HMDB0001429	3231		26078	C00009	ko00190,ko00195,ko02010,ko02020,ko02024,ko04111,ko04928,ko04978,ko05012,ko05022	Oxidative phosphorylation|Photosynthesis|ABC transporters|Two-component system|Quorum sensing|Cell cycle - yeast|Parathyroid hormone synthesis, secretion and action|Mineral absorption|Parkinson disease|Pathways of neurodegeneration - multiple diseases	1004	14265-44-2	OP(O)(O)=O	NBIIXXVUZAFLBC-UHFFFAOYSA-N	Homogeneous non-metal compounds	Non-metal oxoanionic compounds	Non-metal phosphates	Level 2	59.23	99.54	0		M+H	H3O4P	-0.51	26.0124	25.8813	25.8862	27.1211	26.8807	26.5624	26.1439	25.8965	26.4775	25.6195	25.3212	24.7197	23.2148	23.8608	23.0387
FT2028PR	249.185	10.886	pos	Furanofukinin	60322	https://cloud.oebiotech.com/#/lm/network/60322	HMDB0036640	91687		168175				78385403	34335-93-8	COC1C2=C(CC3CCCC(C)C13C)OC=C2C	JRLLKNNCOWNIBL-UHFFFAOYSA-N	Lipids and lipid-like molecules	Prenol lipids	Sesquiterpenoids	Level 2	59.23	96.2	0		M+H	C16H24O2	0.4	21.1396	21.362	21.2924	21.4439	21.4397	21.3367	21.2073	21.3388	21.25	21.2427	21.3831	21.347	21.3167	21.3922	21.402
FT0940PR	173.021	0.729	pos	beta-Glycerophosphoric acid	47958	https://cloud.oebiotech.com/#/lm/network/47958	HMDB0002520	44760		17270	C02979			2526	17181-54-3	OCC(CO)OP(O)(O)=O	DHCLVCXQIBBOPH-UHFFFAOYSA-N	Lipids and lipid-like molecules	Glycerophospholipids	Glycerophosphates	Level 2	59.19	97.41	0		M+H	C3H9O6P	-1.16	21.3042	21.6547	21.5547	20.7062	21.0529	20.8748	22.2654	21.8147	21.7875	22.7116	22.6367	21.9899	21.1733	21.392	21.2845
FT2486PR	277.103	0.773	pos	gamma-Glutamylglutamic acid	51506	https://cloud.oebiotech.com/#/lm/network/51506	HMDB0011737	62460		73705	C05282			92865	1116-22-9	N[C@@H](CCC(=O)N[C@@H](CCC(O)=O)C(O)=O)C(O)=O	OWQDWQKWSLFFFR-WDSKDSINSA-N	Organic acids and derivatives	Carboxylic acids and derivatives	Amino acids, peptides, and analogues	Level 2	59.18	96.96	0		M+H	C10H16N2O7	1.08	22.3704	22.5709	22.5175	21.1329	22.1854	22.8621	22.8007	23.1346	22.2768	22.555	22.2668	21.8951	22.6103	22.3984	22.7992
FT0392PR	124.039	0.863	pos	Isonicotinic acid	82539	https://cloud.oebiotech.com/#/lm/network/82539	HMDB0060665	849		6032	C07446	ko00983	Drug metabolism - other enzymes	5922	55-22-1	OC(=O)C1=CC=NC=C1	TWBYWOBDOCUKOW-UHFFFAOYSA-N	Organoheterocyclic compounds	Pyridines and derivatives	Pyridinecarboxylic acids and derivatives	Level 2	59.16	98.83	0		M+H	C6H5NO2	-1.61	24.0146	23.9015	23.9949	22.8104	23.7183	24.203	24.1422	24.1669	24.3402	25.1256	23.9859	23.7488	23.6454	23.5124	24.0387
FT0794PR	162.076	1.103	pos	(±)-2,2'-Iminobispropanoic acid	57937	https://cloud.oebiotech.com/#/lm/network/57937	HMDB0033747	65929		857	C03210			439943	19149-54-3	CC(NC(C)C(O)=O)C(O)=O	FIOHTMQGSFVHEZ-UHFFFAOYSA-N	Organic acids and derivatives	Carboxylic acids and derivatives	Amino acids, peptides, and analogues	Level 2	59.13	95.84	0		M+H	C6H11NO4	-0.62	20.8002	20.8763	20.5808	18.986	19.4176	20.2017	21.1504	21.3597	21.2691	20.9283	20.702	20.6845	21.2382	20.5963	20.9669
FT0334PR	115.087	0.706	pos	L-prolinamide	208155	https://cloud.oebiotech.com/#/lm/network/208155	HMDB0253910							550774		NC(=O)C1CCCN1	VLJNHYLEOZPXFW-UHFFFAOYSA-N	Organic acids and derivatives	Carboxylic acids and derivatives	Amino acids, peptides, and analogues	Level 2	59.12	96.75	0		M+H	C5H10N2O	-0.87	20.5131	20.5346	20.9543	19.1219	18.8998	19.9163	20.8386	20.2263	20.4761	21.1217	21.4465	19.9797	19.9086	20.0212	20.7165
FT0273PR	104.107	0.702	pos	Choline	46869	https://cloud.oebiotech.com/#/lm/network/46869	HMDB0000097	56		15354	C00114	ko00260,ko00552,ko00564,ko04725,ko05231	Glycine, serine and threonine metabolism|Teichoic acid biosynthesis|Glycerophospholipid metabolism|Cholinergic synapse|Choline metabolism in cancer	305	62-49-7	C[N+](C)(C)CCO	OEYIOHPDSNJKLS-UHFFFAOYSA-N	Organic nitrogen compounds	Organonitrogen compounds	Quaternary ammonium salts	Level 2	59.1	97.74	0	104.0708, 104.0819, 104.1070, 104.1182, 104.1214, 104.1258, 104.1296, 104.1362, 104.1419, 105.1102	M+	C5H14NO	-0.38	24.8691	24.8478	24.8948	21.5186	22.0594	22.9603	24.9738	24.8428	24.6266	25.1831	25.2965	24.815	25.9864	25.388	25.4993
FT1207NR	243.027	0.769	neg	2-Deoxy-D-glucopyranose 6-phosphate	200542	https://cloud.oebiotech.com/#/lm/network/200542	HMDB0245098							4628821		OC1CC(O)C(O)C(COP(O)(O)=O)O1	UQJFZAAGZAYVKZ-UHFFFAOYSA-N	Organic oxygen compounds	Organooxygen compounds	Carbohydrates and carbohydrate conjugates	Level 2	59.1	95.64	0		M-H	C6H13O8P	0.41	17.6174	17.7619	17.6612	15.3181	15.4036	15.6888	18.4797	18.5131	18.0579	18.5433	19.0031	18.4587	16.3173	16.672	15.8189
FT0511PR	133.097	0.621	pos	4-Amino-2-methylenebutanoic acid	55225	https://cloud.oebiotech.com/#/lm/network/55225	HMDB0030409	86953						5318003	65370-67-4	NCCC(=C)C(O)=O	FTWHFXMUJQRNBK-UHFFFAOYSA-N	Organic acids and derivatives	Carboxylic acids and derivatives	Amino acids, peptides, and analogues	Level 2	59.09	96.9	0		M+NH4	C5H9NO2	0	20.3948	20.8782	20.5555	19.5279	20.5672	21.2532	21.8718	21.9699	21.9001	20.7129	19.8325	20.0121	19.1186	18.6773	18.5081
FT0565PR	139.05	1.103	pos	Nicotinamide N-oxide	47983	https://cloud.oebiotech.com/#/lm/network/47983	HMDB0002730	1503						72661	1986-81-8	NC(=O)C1=C[N+]([O-])=CC=C1	USSFUVKEHXDAPM-UHFFFAOYSA-N	Organoheterocyclic compounds	Pyridines and derivatives	Pyridinecarboxylic acids and derivatives	Level 2	59.07	95.86	0		M+H	C6H6N2O2	-0.72	20.3467	20.8666	20.741	20.0144	19.71	17.8299	20.9138	20.3134	20.9628	21.2462	21.1447	20.6749	21.0341	20.1352	21.1329
FT0599PR	143.082	0.734	pos	3-Hydroxypyridine-2-methanol	350886	https://cloud.oebiotech.com/#/lm/network/350886		425969						84169		C1=CC(=C(N=C1)CO)O	ZJRBRKUGRKKZOO-UHFFFAOYSA-N	Organoheterocyclic compounds	Pyridines and derivatives	Hydroxypyridines	Level 2	59.07	98.47	0		M+NH4	C6H7NO2	-0.7	24.938	24.9635	24.8699	20.4525	20.3847	21.0211	23.0806	24.1964	22.4396	26.4609	25.8999	26.1065	25.5127	24.9431	24.9366
FT3398PR	330.239	4.363	pos	Ile-Val-Val	260779	https://cloud.oebiotech.com/#/lm/network/260779		18062						145456336		CCC(C)C(C(=O)NC(C(C)C)C(=O)NC(C(C)C)C(=O)O)N	YHFPHRUWZMEOIX-CYDGBPFRSA-N	Organic acids and derivatives	Carboxylic acids and derivatives	Amino acids, peptides, and analogues	Level 2	59.06	98	0		M+H	C16H31N3O4	0.3	21.1757	21.6889	21.2151	17.1294	18.2371	19.4761	23.353	23.1651	22.6996	20.9853	20.2722	20.2601	19.3139	18.5417	19.5639
FT0807PR	163.06	0.729	pos	D-1,5-Anhydrofructose	64642	https://cloud.oebiotech.com/#/lm/network/64642	HMDB0041561			168816				14299935	75414-43-6	OCC1OCC(=O)C(O)C1O	OCLOLUFOLJIQDC-UHFFFAOYSA-N	Organoheterocyclic compounds	Oxanes	Unclassified	Level 2	59.04	96.1	0		M+H	C6H10O5	0	21.293	21.3667	21.34	20.5246	21.104	21.0019	22.1453	22.3817	21.5436	20.9784	20.6219	20.8498	21.076	20.9963	20.6162
FT3322PR	324.189	4.03	pos	Ile-Ala-Val	262414	https://cloud.oebiotech.com/#/lm/network/262414		19773						145456045		CCC(C)C(C(=O)NC(C)C(=O)NC(C(C)C)C(=O)O)N	MKWSZEHGHSLNPF-NAKRPEOUSA-N	Organic acids and derivatives	Carboxylic acids and derivatives	Amino acids, peptides, and analogues	Level 2	59.03	74.45	38.64	92.8611, 124.9091, 149.0234, 160.4552, 173.5003, 201.6993, 259.8942, 310.2811, 324.1888, 329.5815	M+Na	C14H27N3O4	0	18.7557	19.4221	19.2929	12.694	13.2567	8.22704	20.1731	20.1826	19.7384	17.1043	18.0378	18.6806	18.7988	17.5667	18.7526
FT0615NR	173.093	0.787	neg	Formyllysine	206937	https://cloud.oebiotech.com/#/lm/network/206937	HMDB0252452							12679627		NCCCCC(NC=O)C(O)=O	LIEIRDDOGFQXEH-UHFFFAOYSA-N	Organic acids and derivatives	Carboxylic acids and derivatives	Amino acids, peptides, and analogues	Level 2	59.01	95.11	0		M-H	C7H14N2O3	0	18.195	18.4607	18.1618	16.1346	16.9032	17.7686	18.728	18.6737	18.7111	16.8669	17.5121	16.9195	18.7571	18.3154	18.7628
FT2215PR	261.037	0.734	pos	Fructose 6-phosphate	46882	https://cloud.oebiotech.com/#/lm/network/46882	HMDB0000124	146		15946	C00085	ko00010,ko00030,ko00051,ko00052,ko00500,ko00520,ko00541,ko00680,ko00710,ko00997,ko00998,ko04152,ko04922,ko04931,ko05230,ko05415	Glycolysis / Gluconeogenesis|Pentose phosphate pathway|Fructose and mannose metabolism|Galactose metabolism|Starch and sucrose metabolism|Amino sugar and nucleotide sugar metabolism|O-Antigen nucleotide sugar biosynthesis|Methane metabolism|Carbon fixation in photosynthetic organisms|Biosynthesis of various other secondary metabolites|Biosynthesis of various antibiotics|AMPK signaling pathway|Glu…	69507	643-13-0	OCC(=O)[C@@H](O)[C@H](O)[C@H](O)COP(O)(O)=O	GSXOAOHZAIYLCY-HSUXUTPPSA-N	Organic oxygen compounds	Organooxygen compounds	Carbohydrates and carbohydrate conjugates	Level 2	59	95.34	0		M+H	C6H13O9P	0.38	20.5176	20.7203	20.2195	20.9284	21.1579	20.8269	20.8345	20.6064	20.9127	21.2355	20.562	20.3547	17.7398	17.76	17.5521
FT0725NR	189.088	0.721	neg	Threonylalanine	54065	https://cloud.oebiotech.com/#/lm/network/54065	HMDB0029054	23982		74824				7010577	56217-50-6	C[C@@H](O)[C@H](N)C(=O)N[C@@H](C)C(O)=O	VPZKQTYZIVOJDV-LMVFSUKVSA-N	Organic acids and derivatives	Carboxylic acids and derivatives	Amino acids, peptides, and analogues	Level 2	59	95.36	0		M-H	C7H14N2O4	-0.53	19.241	19.5032	19.4975	18.3201	19.6067	19.2449	20.1736	20.6934	20.3787	19.5698	19.7081	18.8974	19.2699	18.9294	19.4053
FT6168PR	646.405	11.612	pos	PHODA-PE	27900	https://cloud.oebiotech.com/#/lm/network/27900			LMGP20020027					134812358		[C@](COP(=O)(O)OCCN)([H])(OC(CCCCCCCC(O)/C=C/C(=O)[H])=O)COC(CCCCCCCCCCCCCCC)=O	AJBFXKMMEYCXQI-WPDPZEAWSA-N	Lipids and lipid-like molecules	Glycerophospholipids	Glycerophosphoethanolamines	Level 1	59	76.51	59.7	303.6522, 314.0223, 467.3716, 491.3717, 492.3753, 589.3486, 642.9946, 646.4045, 646.4830, 647.4098	M+H-H2O	C33H62NO10P	4.8	18.3093	18.3039	18.4264	8.22704	8.22704	8.22704	17.9769	18.1301	19.1584	19.8359	20.1408	20.1244	14.9219	14.2342	15.3172
FT1498PR	216.063	0.729	pos	Glycerylphosphorylethanolamine	46875	https://cloud.oebiotech.com/#/lm/network/46875	HMDB0000114	5151		52330	C01233	ko00564,ko00565	Glycerophospholipid metabolism|Ether lipid metabolism	123874	1190-00-7	NCCOP(O)(=O)OCC(O)CO	JZNWSCPGTDBMEW-UHFFFAOYSA-N	Lipids and lipid-like molecules	Glycerophospholipids	Glycerophosphoethanolamines	Level 2	58.98	96.27	0		M+H	C5H14NO6P	0	19.9196	19.9574	19.9363	8.22704	8.22704	8.22704	21.6963	22.3351	21.0702	21.113	20.585	21.0108	8.22704	8.22704	17.2151
FT1156PR	191.103	0.729	pos	2-Amino-4-[(2-hydroxy-1-oxopropyl)amino]butanoic acid	55983	https://cloud.oebiotech.com/#/lm/network/55983	HMDB0031412	87663						131751168	38710-35-9	CC(O)C(=O)NCC[C@H](N)C(O)=O	BKHCIFAZUHUBPL-AKGZTFGVSA-N	Organic acids and derivatives	Carboxylic acids and derivatives	Amino acids, peptides, and analogues	Level 2	58.98	95.38	0		M+H	C7H14N2O4	0	21.3738	21.9683	21.9659	19.4774	21.3074	17.2893	22.4788	23.0337	22.3807	22.2329	23.4653	22.054	20.5104	21.5538	21.4902
FT0607NR	172.062	0.783	neg	(1r,3r)-1-Aminocyclopentane-1,3-dicarboxylic acid	198786	https://cloud.oebiotech.com/#/lm/network/198786	HMDB0242328							1310		NC1(CCC(C1)C(O)=O)C(O)=O	YFYNOWXBIBKGHB-UHFFFAOYSA-N	Organic acids and derivatives	Carboxylic acids and derivatives	Amino acids, peptides, and analogues	Level 2	58.96	95.75	0		M-H	C7H11NO4	-1.16	18.3168	18.143	18.4142	14.2673	14.6138	17.1649	18.9812	19.3916	18.6727	17.9783	18.401	18.2245	18.9189	17.5197	18.6996
FT0814PR	164.057	0.795	pos	Pterin	47230	https://cloud.oebiotech.com/#/lm/network/47230	HMDB0000802	5766		18265	C00715			73000	2236-60-4	NC1=NC2=NC=CN=C2C(=O)N1	HNXQXTQTPAJEJL-UHFFFAOYSA-N	Organoheterocyclic compounds	Pteridines and derivatives	Pterins and derivatives	Level 2	58.96	95.26	0	147.0301, 147.0429, 149.9402, 164.0434, 164.0566, 164.1054, 164.9301, 165.0409, 165.0527, 169.2900	M+H	C6H5N5O	0	21.5238	21.2655	21.4898	20.7204	21.5082	22.9833	21.5014	21.6129	21.3968	20.8528	20.8822	21.1239	21.7726	21.4588	21.382
FT0818PR	164.093	1.727	pos	9-Ethyladenine	551466	https://cloud.oebiotech.com/#/lm/network/551466									2715-68-6	CCN1C=NC2=C1N=CN=C2N	MUIPLRMGAXZWSQ-UHFFFAOYSA-N	Organoheterocyclic compounds	Imidazopyrimidines	Purines and purine derivatives	Level 2	58.96	95.14	0		M+H	C7H9N5	0	17.2973	16.6919	16.8701	14.563	16.4588	16.7128	17.3372	16.9528	17.0222	16.7153	17.4524	15.4057	17.7465	17.5353	17.9228
FT2176PR	258.206	7.855	pos	15-nor-10-hydroxy-oplopan-4-oicacid	556587	https://cloud.oebiotech.com/#/lm/network/556587										CC(C)C1CCC(C2C1C(CC2)C(=O)O)(C)O	OZQBIBCVAYBUAR-UHFFFAOYSA-N	Lipids and lipid-like molecules	Prenol lipids	Monoterpenoids	Level 3	58.96	90.61	70.68	87.0483, 90.6364, 92.5422, 95.0855, 99.0940, 130.2032, 194.1905, 235.3992, 240.1958, 254.1092	M+NH4	C14H24O3	0.39	19.458	18.9986	19.328	19.2201	19.2258	19.2167	19.4204	19.5419	19.5378	19.3897	19.0695	19.0698	19.3192	19.3586	19.4293
FT1339PR	204.098	0.729	pos	Asparaginylalanine	53763	https://cloud.oebiotech.com/#/lm/network/53763	HMDB0028724	85639						9942455	20917-57-1	C[C@H](NC(=O)[C@@H](N)CC(N)=O)C(O)=O	SJUXYGVRSGTPMC-IMJSIDKUSA-N	Organic acids and derivatives	Carboxylic acids and derivatives	Amino acids, peptides, and analogues	Level 2	58.94	94.99	0		M+H	C7H13N3O4	0.49	19.5497	19.397	19.2022	16.0859	19.6801	17.5601	20.3435	20.6854	20.0151	18.931	17.9191	18.4483	18.0364	18.7162	18.7495
FT1761NR	297.243	12.404	neg	16-Heptadecenal	555027	https://cloud.oebiotech.com/#/lm/network/555027								557527		C=CCCCCCCCCCCCCCCC=O	JDOJVMJYUULLEN-UHFFFAOYSA-N	Lipids and lipid-like molecules	Fatty Acyls	Fatty aldehydes	Level 2	58.94	98.7	0		M+FA-H	C17H32O	0.67	19.8586	19.7876	19.9224	14.9146	16.1762	17.0424	20.8309	20.8228	20.6735	20.2255	19.8322	19.723	19.8921	19.6648	20.1108
FT0466PR	130.086	0.621	pos	(2E)-Decenoyl-ACP	83477	https://cloud.oebiotech.com/#/lm/network/83477	HMDB0062225	44142		40547	C03969			2901	52-52-8	NC1(CCCC1)C(O)=O	NILQLFBWTXNUOE-UHFFFAOYSA-N	Organic acids and derivatives	Carboxylic acids and derivatives	Amino acids, peptides, and analogues	Level 2	58.87	96.17	0		M+H	C6H11NO2	-0.77	22.5509	22.732	22.7308	21.6767	22.5995	22.6948	23.7632	23.3424	23.564	22.6127	22.1103	21.6732	21.758	21.5252	21.5923
FT0933PR	172.17	9.062	pos	p-Menth-1-en-5-ol	60667	https://cloud.oebiotech.com/#/lm/network/60667	HMDB0037016	91999						68124095	55708-42-4	CC(C)C1CC=C(C)CC1O	UDQXLNRIDGDFAR-UHFFFAOYSA-N	Lipids and lipid-like molecules	Prenol lipids	Monoterpenoids	Level 2	58.85	98.36	0		M+NH4	C10H18O	0	21.3161	21.3628	21.3404	21.3991	21.5712	21.2997	21.5941	21.7674	21.5223	21.5255	21.4081	21.418	21.5735	21.5967	21.3304
FT0569NR	166.975	0.81	neg	Phosphoenolpyruvate	46964	https://cloud.oebiotech.com/#/lm/network/46964	HMDB0000263			44897	C00074	ko00010,ko00020,ko00400,ko00440,ko00620,ko00680,ko00710,ko00720,ko00996,ko00998,ko00999,ko02060,ko04922,ko04964,ko05230	Glycolysis / Gluconeogenesis|Citrate cycle (TCA cycle)|Phenylalanine, tyrosine and tryptophan biosynthesis|Phosphonate and phosphinate metabolism|Pyruvate metabolism|Methane metabolism|Carbon fixation in photosynthetic organisms|Carbon fixation pathways in prokaryotes|Biosynthesis of various alkaloids|Biosynthesis of various antibiotics|Biosynthesis of various plant secondary metabolites|Phosphot…	1005	138-08-9	OC(=O)C(=C)OP(O)(O)=O	DTBNBXWJWCWCIK-UHFFFAOYSA-N	Organic acids and derivatives	Organic phosphoric acids and derivatives	Phosphate esters	Level 2	58.84	97.66	0		M-H	C3H5O6P	-0.6	17.9082	17.9166	17.8376	17.5621	18.6872	19.0775	18.7375	18.0502	18.8427	17.6761	16.0344	14.9097	15.4951	15.2461	14.9628
FT0943PR	173.092	0.777	pos	Glycyl-D-proline	207303	https://cloud.oebiotech.com/#/lm/network/207303	HMDB0252876	4185						44369312	704-15-4	NCC(=O)N1CCCC1C(O)=O	KZNQNBZMBZJQJO-UHFFFAOYSA-N	Organic acids and derivatives	Carboxylic acids and derivatives	Amino acids, peptides, and analogues	Level 2	58.84	95.04	0		M+H	C7H12N2O3	-0.58	21.8608	21.8817	21.5301	19.3608	20.51	20.4122	22.9083	22.9458	22.7242	21.7894	20.8311	21.6899	22.3434	21.9316	22.2974
FT1667NR	289.033	0.726	neg	Sedoheptulose 7-phosphate	211771	https://cloud.oebiotech.com/#/lm/network/211771	HMDB0258206				C05382	ko00030,ko00540,ko00710	Pentose phosphate pathway|Lipopolysaccharide biosynthesis|Carbon fixation in photosynthetic organisms	616		OCC(=O)C(O)C(O)C(O)C(O)COP(O)(O)=O	JDTUMPKOJBQPKX-UHFFFAOYSA-N	Organic oxygen compounds	Organooxygen compounds	Carbohydrates and carbohydrate conjugates	Level 2	58.83	94.59	0		M-H	C7H15O10P	-0.35	18.6378	18.8177	18.8545	19.0501	19.7062	18.9602	19.1575	19.0467	19.4957	19.6875	19.3099	18.9408	16.4388	17.059	16.1288
FT1320PR	203.103	1.1	pos	2-Aminobicyclo[3.1.0]hexane-2,6-dicarboxylic acid	200262	https://cloud.oebiotech.com/#/lm/network/200262	HMDB0244794							114827		NC1(CCC2C(C12)C(O)=O)C(O)=O	VTAARTQTOOYTES-UHFFFAOYSA-N	Organic acids and derivatives	Carboxylic acids and derivatives	Amino acids, peptides, and analogues	Level 2	58.82	94.31	0		M+NH4	C8H11NO4	0	20.9427	20.8166	20.8703	18.7856	19.5423	19.8683	21.7513	22.0194	22.163	19.8189	18.8945	19.5662	21.423	20.7449	21.5116
FT1837PR	238.093	4.245	pos	8-[(Aminomethyl)sulfanyl]-6-sulfanyloctanoic acid	52411	https://cloud.oebiotech.com/#/lm/network/52411	HMDB0013639			169109				53481912		NCSCCC(S)CCCCC(O)=O	YNZQCBXDUUGFIX-UHFFFAOYSA-N	Lipids and lipid-like molecules	Fatty Acyls	Fatty acids and conjugates	Level 3	58.81	88.39	86.14	54.7540, 56.7852, 83.7463, 92.5415, 160.0507, 173.9782, 203.0568, 221.0452, 221.0668, 238.2653	M+H	C9H19NO2S2	-1.26	18.7725	18.3922	19.135	18.9497	20.3448	20.0989	8.22704	18.463	17.8199	15.4066	14.0777	15.7918	17.4581	18.1066	17.4225
FT0578PR	140.082	0.689	pos	4-Amino-5-hydroxymethyl-2-methylpyrimidine	202575	https://cloud.oebiotech.com/#/lm/network/202575	HMDB0247327	3265		16892	C01279	ko00730,ko02010	Thiamine metabolism|ABC transporters	777	73-67-6	CC1=NC=C(CO)C(N)=N1	VUTBELPREDJDDH-UHFFFAOYSA-N	Organoheterocyclic compounds	Diazines	Pyrimidines and pyrimidine derivatives	Level 2	58.79	95.74	0		M+H	C6H9N3O	-0.71	17.7073	18.0041	18.3906	8.22704	8.22704	8.22704	16.9865	16.4972	16.5045	17.7167	19.8532	18.0842	19.7511	8.22704	19.5839
FT0998PR	177.087	0.729	pos	Alanylserine	53736	https://cloud.oebiotech.com/#/lm/network/53736	HMDB0028696	23694		73394				1549432	3303-41-1	C[C@H](N)C(=O)N[C@@H](CO)C(O)=O	IPWKGIFRRBGCJO-IMJSIDKUSA-N	Organic acids and derivatives	Carboxylic acids and derivatives	Amino acids, peptides, and analogues	Level 2	58.79	95.61	0		M+H	C6H12N2O4	-0.56	20.3859	20.4087	20.8615	19.6554	19.8933	19.7749	21.1828	21.9015	21.3939	20.0525	19.4381	20.2764	20.7024	20.5151	21.0073
FT1526PR	218.114	0.729	pos	Alanyl-Gamma-glutamate	53740	https://cloud.oebiotech.com/#/lm/network/53740	HMDB0028701	85616		176411				131750731		CC(N)C(=O)NC(=O)CCC(N)C(O)=O	XEMDRWVKLPUYDR-UHFFFAOYSA-N	Organic acids and derivatives	Carboxylic acids and derivatives	Amino acids, peptides, and analogues	Level 2	58.79	94.59	0		M+H	C8H15N3O4	-0.46	20.8154	20.9142	20.8705	19.9773	20.7377	20.3485	21.9475	22.1204	21.944	20.5677	20.0822	20.2218	19.8223	20.0787	20.1901
FT0642PR	148.043	1.112	pos	Thiomorpholine 3-carboxylate	81715	https://cloud.oebiotech.com/#/lm/network/81715	HMDB0059611	66076		17195	C03901			440159	20960-92-3	OC(=O)C1CSCCN1	JOKIQGQOKXGHDV-UHFFFAOYSA-N	Organic acids and derivatives	Carboxylic acids and derivatives	Amino acids, peptides, and analogues	Level 2	58.77	93.9	0		M+H	C5H9NO2S	0	19.219	19.6479	20.0046	18.8739	19.3003	20.126	19.8468	19.4371	20.068	19.2941	18.4766	18.2889	20.0555	19.4807	20.5544
FT0840PR	166.053	1.113	pos	Ethiin	60706	https://cloud.oebiotech.com/#/lm/network/60706	HMDB0037057	92035						25202259	17795-08-3	CCS(=O)CC(N)C(O)=O	CSZTZFUEOCFFJH-UHFFFAOYSA-N	Organic acids and derivatives	Carboxylic acids and derivatives	Amino acids, peptides, and analogues	Level 2	58.76	93.88	0		M+H	C5H11NO3S	-0.6	20.3828	20.9041	21.1411	19.565	20.447	20.9423	21.1698	20.8973	21.2666	20.3941	19.7874	19.6741	21.4303	20.727	21.4125
FT2672PR	284.295	14.071	pos	2-Tetradecylcyclobutanone	61057	https://cloud.oebiotech.com/#/lm/network/61057	HMDB0037517	92388						566940	35493-47-1	CCCCCCCCCCCCCCC1CCC1=O	HTZLOIBLMXPDGR-UHFFFAOYSA-N	Organic oxygen compounds	Organooxygen compounds	Carbonyl compounds	Level 2	58.76	97.55	0		M+NH4	C18H34O	1.06	21.8573	21.9203	21.831	21.7629	21.6134	21.508	21.5413	21.8564	21.5624	21.6726	21.6461	21.6174	21.7015	22.0213	21.8016
FT0587NR	168.991	0.734	neg	(1-Hydroxy-3-oxopropan-2-yl) dihydrogen phosphate	198749	https://cloud.oebiotech.com/#/lm/network/198749	HMDB0242284	103468						449139	130998-65-1	OCC(OP(O)(O)=O)C=O	XWNOCINUJAJTTH-UHFFFAOYSA-N	Organic acids and derivatives	Organic phosphoric acids and derivatives	Phosphate esters	Level 2	58.71	97.62	0		M-H	C3H7O6P	-0.59	18.6309	19.0189	19.1261	19.0569	19.8567	19.4875	18.7456	19.0186	19.0398	19.6181	19.749	19.2044	18.3944	18.6377	18.0042
FT0765PR	159.077	1.017	pos	Oxiracetam	209889	https://cloud.oebiotech.com/#/lm/network/209889	HMDB0255986									OC1CN(CC(O)=N)C(=O)C1	IHLAQQPQKRMGSS-UHFFFAOYSA-N	Organic acids and derivatives	Carboxylic acids and derivatives	Amino acids, peptides, and analogues	Level 2	58.71	97.64	0		M+H	C6H10N2O3	-0.63	21.488	20.9769	21.1854	21.0567	21.9896	22.4827	21.0148	20.1901	20.6052	18.8215	19.0317	18.3232	22.3128	21.1845	22.3944
FT0781PR	160.133	0.773	pos	Aminovaleric acid betaine	197329	https://cloud.oebiotech.com/#/lm/network/197329	HMDB0240732			145234				14274897		C[N+](C)(C)CCCCC([O-])=O	CDLVFVFTRQPQFU-UHFFFAOYSA-N	Lipids and lipid-like molecules	Fatty Acyls	Fatty acids and conjugates	Level 2	58.71	94.62	0		M+H	C8H17NO2	-0.62	20.9675	20.9045	20.841	19.2476	18.3655	19.2756	21.345	21.1078	21.2577	21.6088	22.6619	21.3478	19.704	20.0036	19.7969
FT1574PR	221.113	0.729	pos	N-Acetyl-b-glucosaminylamine	47396	https://cloud.oebiotech.com/#/lm/network/47396	HMDB0001104	6006		15947	C01239			439454		CC(=O)N[C@H]1[C@H](N)O[C@H](CO)[C@@H](O)[C@@H]1O	MCGXOCXFFNKASF-FMDGEEDCSA-N	Organic oxygen compounds	Organooxygen compounds	Carbohydrates and carbohydrate conjugates	Level 2	58.7	94.23	0		M+H	C8H16N2O5	0.45	20.359	19.8639	19.8279	14.6312	18.0629	19.3639	20.6173	21.347	20.4457	18.7794	18.0258	19.0843	20.484	20.4421	20.0922
FT0842NR	203.067	0.721	neg	Glutamylglycine	53854	https://cloud.oebiotech.com/#/lm/network/53854	HMDB0028819	23889		73505				6427052	13716-89-7	N[C@@H](CCC(O)=O)C(=O)NCC(O)=O	LSPKYLAFTPBWIL-BYPYZUCNSA-N	Organic acids and derivatives	Carboxylic acids and derivatives	Amino acids, peptides, and analogues	Level 2	58.69	95.17	0		M-H	C7H12N2O5	-0.49	19.2661	19.0359	19.311	17.8868	18.6438	18.2	20.4426	20.6797	20.5287	19.7369	18.8022	18.6113	18.9124	18.7601	19.3019
FT0974NR	217.119	1.324	neg	Threoninyl-Valine	257542	https://cloud.oebiotech.com/#/lm/network/257542	HMDB0304791	85967						416721		CC(C)C(N=C(O)C(N)C(C)O)C(O)=O	CKHWEVXPLJBEOZ-UHFFFAOYSA-N	Organic acids and derivatives	Carboxylic acids and derivatives	Amino acids, peptides, and analogues	Level 2	58.69	93.76	0		M-H	C9H18N2O4	0	15.7289	16.5761	16.5633	12.4403	13.7721	14.8425	17.5268	18.1862	17.6996	15.9865	13.6458	14.5012	16.8532	16.654	17.1534
FT0687NR	183.103	7.722	neg	exo-2-Methyl-3-methylenebicyclo[2.2.1]heptan-2-ol	59890	https://cloud.oebiotech.com/#/lm/network/59890	HMDB0036092	91258		169123				67760064	59300-40-2	CC1(O)C2CCC(C2)C1=C	RZEAOYIZHBELOJ-UHFFFAOYSA-N	Lipids and lipid-like molecules	Prenol lipids	Monoterpenoids	Level 2	58.67	93.69	0		M+FA-H	C9H14O	-0.55	18.3183	18.2598	18.226	17.2458	17.3	17.6623	18.3685	18.5242	18.2603	19.3984	18.9808	19.2025	17.8587	17.703	17.7872
FT0760NR	195.051	0.719	neg	Arabinofuranose	51999	https://cloud.oebiotech.com/#/lm/network/51999	HMDB0012325	327935		6178	C06115			440921	13221-22-2	OC[C@@H]1OC(O)[C@H](O)[C@H]1O	HMFHBZSHGGEWLO-HWQSCIPKSA-N	Organic oxygen compounds	Organooxygen compounds	Carbohydrates and carbohydrate conjugates	Level 2	58.65	95.62	0		M+FA-H	C5H10O5	-0.51	20.5633	20.6159	20.6726	19.8702	20.5599	19.7781	21.1671	21.6396	20.929	22.018	21.5953	21.7615	19.2488	19.8077	20.1723
FT2240PR	262.103	0.729	pos	Glutamylasparagine	53849	https://cloud.oebiotech.com/#/lm/network/53849	HMDB0028814							13655621	36314-37-1	N[C@@H](CCC(O)=O)C(=O)N[C@@H](CC(N)=O)C(O)=O	TUTIHHSZKFBMHM-WHFBIAKZSA-N	Organic acids and derivatives	Carboxylic acids and derivatives	Amino acids, peptides, and analogues	Level 2	58.65	93.32	0		M+H	C9H15N3O6	0.38	19.2003	18.9701	18.8305	16.6609	17.833	17.7467	20.1836	19.9652	19.8491	18.9805	16.5441	17.3188	15.7992	18.0455	18.5594
FT0706NR	187.109	0.79	neg	Nepsilon-Acetyl-L-lysine	46928	https://cloud.oebiotech.com/#/lm/network/46928	HMDB0000206	5216		17752	C02727	ko00310	Lysine degradation	92832	692-04-6	CC(=O)NCCCC[C@H](N)C(O)=O	DTERQYGMUDWYAZ-ZETCQYMHSA-N	Organic acids and derivatives	Carboxylic acids and derivatives	Amino acids, peptides, and analogues	Level 2	58.63	94.51	0		M-H	C8H16N2O3	-1.07	17.9589	18.6619	18.6158	15.9397	14.2708	16.7851	19.1699	19.4041	19.6616	18.3054	17.3923	17.5844	18.5685	18.2359	19.0131
FT1934PR	245.113	1.113	pos	pinnatanine	562787	https://cloud.oebiotech.com/#/lm/network/562787										C=C/C(=C/NC(=O)[C@H](C[C@@H](C(=O)O)N)O)/CO	VYDAYIZJJUOQMT-RGGFDPLPSA-N	Unclassified	Unclassified	Unclassified	Level 2	58.63	93.22	0		M+H	C10H16N2O5	0	20.7902	21.1349	21.0762	15.6484	19.2371	19.4883	21.7635	21.7265	21.8507	20.3061	20.0234	20.6482	22.2085	21.453	21.7911
FT3004PR	303.134	5.027	pos	4-(1,3-Dihydroxy-4,4,5,5-tetramethyl-imidazolidin-2-yl)benzoic acid	200327	https://cloud.oebiotech.com/#/lm/network/200327	HMDB0244875							19374994		CC1(C)N(O)C(N(O)C1(C)C)C1=CC=C(C=C1)C(O)=O	JBDLPHRPJCCPSH-UHFFFAOYSA-N	Organoheterocyclic compounds	Azolidines	Imidazolidines	Level 2	58.63	73.35	40.3093	243.1126, 248.3665, 248.3899, 257.1286, 271.7906, 280.8697, 285.1236, 303.1339, 303.1757, 312.5657	M+Na	C14H20N2O4	-7.59	20.947	20.893	20.8031	19.1132	19.953	20.6495	20.3014	20.4424	20.1025	20.7297	20.4355	20.5951	21.8071	21.7254	22.027
FT0683NR	182.046	1.516	neg	Homarine	207570	https://cloud.oebiotech.com/#/lm/network/207570	HMDB0253198									C[N+]1=CC=CC=C1C([O-])=O	BRTLKRNVNFIOPJ-UHFFFAOYSA-N	Organoheterocyclic compounds	Pyridines and derivatives	Pyridinecarboxylic acids and derivatives	Level 2	58.61	94.8	0		M+FA-H	C7H7NO2	-0.55	16.4332	16.5759	16.6444	14.9871	13.9224	14.8771	16.1683	16.6048	16.0246	17.4259	17.4782	17.6639	16.2932	15.9316	16.3948
FT0845NR	203.104	0.78	neg	N6-Acetyl-5S-hydroxy-L-lysine	58046	https://cloud.oebiotech.com/#/lm/network/58046	HMDB0033891	89597						87253536		CC(=O)NCC(O)CCC(N)C(O)=O	FVTTTYGNCVTXEI-UHFFFAOYSA-N	Organic acids and derivatives	Carboxylic acids and derivatives	Amino acids, peptides, and analogues	Level 2	58.6	94.48	0		M-H	C8H16N2O4	-0.49	17.5077	17.8391	17.6055	16.0122	17.2983	15.903	18.4774	18.9961	18.4545	14.777	15.2794	16.3946	17.5784	17.6753	17.9491
FT1658PR	228.098	1.107	pos	Cytosine deoxyribonucleoside	205464	https://cloud.oebiotech.com/#/lm/network/205464	HMDB0250725							637		NC1=NC(=O)N(C=C1)C1CC(O)C(CO)O1	CKTSBUTUHBMZGZ-UHFFFAOYSA-N	Nucleosides, nucleotides, and analogues	Pyrimidine nucleosides	Pyrimidine 2'-deoxyribonucleosides	Level 2	58.6	93.54	0		M+H	C9H13N3O4	0.44	21.7991	21.7891	21.5681	17.8725	18.5817	17.8228	22.1264	21.4426	21.9564	22.5829	22.5733	21.6943	23.223	22.3084	22.5811
FT1718PR	230.113	0.785	pos	Asparaginyl-Proline	53778	https://cloud.oebiotech.com/#/lm/network/53778	HMDB0028739							14354813		NC(CC(N)=O)C(=O)N1CCCC1C(O)=O	GADKFYNESXNRLC-UHFFFAOYSA-N	Organic acids and derivatives	Carboxylic acids and derivatives	Amino acids, peptides, and analogues	Level 2	58.59	93.6	0		M+H	C9H15N3O4	0	21.3386	21.1706	21.0357	19.3147	19.9165	20.3534	22.0796	22.2593	21.7897	20.1359	19.8141	20.4578	21.7349	21.1908	21.3032
FT0886NR	207.103	8.124	neg	senkyunolide k	559597	https://cloud.oebiotech.com/#/lm/network/559597								5321252		CCCCC1C2=C(C=CCC2O)C(=O)O1	BPZGLXVGANTPTC-UHFFFAOYSA-N	Organoheterocyclic compounds	Isobenzofurans	Unclassified	Level 2	58.58	98.12	0		M-H	C12H16O3	0	19.2916	19.3633	19.3508	19.351	19.4654	19.284	19.4426	19.4066	19.2276	19.314	19.5816	19.4694	19.4883	19.2728	19.4792
FT1738PR	231.098	1.092	pos	2,4,5-Trihydroxyphenylalanine	202349	https://cloud.oebiotech.com/#/lm/network/202349	HMDB0247070			20725						NC(CC1=CC(O)=C(O)C=C1O)C(O)=O	YLKRUSPZOTYMAT-UHFFFAOYSA-N	Organic acids and derivatives	Carboxylic acids and derivatives	Amino acids, peptides, and analogues	Level 2	58.57	94.1	0		M+NH4	C9H11NO5	-0.43	21.0216	21.0858	21.0568	17.8423	19.1054	18.3963	21.9761	21.8717	21.8427	20.8945	19.8138	20.8682	21.647	21.1972	21.855
FT1081NR	229.083	1.178	neg	(1R,2S,3R)-2-Acetyl-4(5)-(1,2,3,4-tetrahydroxybutyl)imidazole	54651	https://cloud.oebiotech.com/#/lm/network/54651	HMDB0029756								94944-70-4	CC(=O)C1=NC(=CN1)C(O)C(O)C(O)CO	CQSIXFHVGKMLGQ-UHFFFAOYSA-N	Organic oxygen compounds	Organooxygen compounds	Carbonyl compounds	Level 2	58.56	93.64	0		M-H	C9H14N2O5	0	16.6922	16.6717	15.9834	8.22704	10.6955	13.6481	18.1099	17.6586	17.0962	16.2929	16.2003	15.7207	17.2664	16.5718	17.4132
FT0682NR	182.046	4.04	neg	2-Aminobenzoic acid	47405	https://cloud.oebiotech.com/#/lm/network/47405	HMDB0001123	317		30754	C00108	ko00380,ko00400,ko00405,ko00621,ko00627,ko00996,ko00997,ko00998,ko00999	Tryptophan metabolism|Phenylalanine, tyrosine and tryptophan biosynthesis|Phenazine biosynthesis|Dioxin degradation|Aminobenzoate degradation|Biosynthesis of various alkaloids|Biosynthesis of various other secondary metabolites|Biosynthesis of various antibiotics|Biosynthesis of various plant secondary metabolites	227	118-92-3	NC1=CC=CC=C1C(O)=O	RWZYAGGXGHYGMB-UHFFFAOYSA-N	Benzenoids	Benzene and substituted derivatives	Benzoic acids and derivatives	Level 2	58.55	94.8	0		M+FA-H	C7H7NO2	-0.55	16.3033	16.3263	16.484	15.3407	16.0297	15.7715	16.5884	16.4542	15.9163	16.8644	16.8442	16.3573	16.4053	16.6611	15.6851
FT0976PR	175.108	0.793	pos	N-Acetylornithine	48074	https://cloud.oebiotech.com/#/lm/network/48074	HMDB0003357	3303		16543	C00437	ko00220	Arginine biosynthesis	439232	6205-08-9	CC(=O)N[C@@H](CCCN)C(O)=O	JRLGPAXAGHMNOL-LURJTMIESA-N	Organic acids and derivatives	Carboxylic acids and derivatives	Amino acids, peptides, and analogues	Level 2	58.55	95.22	0		M+H	C7H14N2O3	-1.14	22.4143	22.3041	21.9124	20.9895	21.7255	22.3415	22.8451	23.0572	22.7478	21.9206	20.7905	21.4859	22.9674	22.5155	22.5839
FT1910NR	315.135	7.016	neg	Brefeldin A	467743	https://cloud.oebiotech.com/#/lm/network/467743		85101						5287620	20350-15-6	CC1CCCC=CC2CC(CC2C(C=CC(=O)O1)O)O	KQNZDYYTLMIZCT-KQPMLPITSA-N	Phenylpropanoids and polyketides	Macrolides and analogues	Unclassified	Level 2	58.53	79.64	35.2607	271.1151, 271.1452, 287.1400, 288.1128, 297.1245, 300.1126, 303.1164, 315.1351, 315.2103, 320.6389	M+Cl	C16H24O4	6.35	23.0244	22.835	22.9286	21.563	22.4621	22.5505	22.9437	23.2438	22.57	23.5519	23.2688	23.2219	22.8922	23.358	23.1097
FT0949NR	215.129	6.766	neg	2-decylenic acid	539	https://cloud.oebiotech.com/#/lm/network/539	HMDB0010726	34719	LMFA01030029	50467				5282724		C(CCCC/C=C/C(=O)O)CC	WXBXVVIUZANZAU-CMDGGOBGSA-N	Lipids and lipid-like molecules	Fatty Acyls	Fatty acids and conjugates	Level 2	58.52	93.08	0		M+FA-H	C10H18O2	0	17.8282	17.9238	17.698	15.8973	17.5793	17.5171	17.8597	17.7622	17.8635	17.8872	17.9048	17.8478	17.9141	17.9923	17.9096
FT6472PR	720.444	11.397	pos	PA(PGD2/i-13:0)	220548	https://cloud.oebiotech.com/#/lm/network/220548	HMDB0267446									CCCCC[C@H](O)\C=C\[C@@H]1[C@@H](C\C=C/CCCC(=O)OC[C@H](COP(O)(O)=O)OC(=O)CCCCCCCCCC(C)C)[C@@H](O)CC1=O	LOKISRFUTMRSMA-UFLJZKCYSA-N	Lipids and lipid-like molecules	Fatty Acyls	Eicosanoids	Level 3	58.5	93.31	76.94	323.1859, 547.3299, 547.3994, 547.4861, 548.4013, 565.4100, 566.4127, 702.4372, 720.4449, 721.4487	M+NH4	C36H63O11P	0.56	21.7633	21.8741	21.9473	16.3878	8.22704	14.0259	22.5801	22.5364	22.9592	22.6328	22.6624	22.891	19.6032	19.8885	19.6985
FT6617PR	769.518	5.717	pos	Azitromycin	204537	https://cloud.oebiotech.com/#/lm/network/204537	HMDB0249627							18714863		CCC1CC(=O)C(C)C(OC2CC(C)(OC)C(O)C(C)O2)C(C)C(OC2OC(C)CC(C2O)N(C)C)C(C)(O)CC(C)CN(C)C(C)C(O)C1(C)O	MXEACJLTBFYQAU-UHFFFAOYSA-N	Organic oxygen compounds	Organooxygen compounds	Carbohydrates and carbohydrate conjugates	Level 3	58.5	88.71	78.55	426.3098, 454.3014, 468.3171, 486.3277, 539.3932, 567.3868, 581.4053, 680.4724, 769.5178, 770.5166	M+Na	C39H74N2O11	1.17	20.3863	20.3974	20.1873	8.22704	8.22704	8.22704	21.9063	22.0165	21.2845	16.7146	15.3458	19.029	19.4077	15.8106	19.4207
FT0959PR	174.076	0.795	pos	L-Proline, 1-acetyl-4-hydroxy-, cis-	208158	https://cloud.oebiotech.com/#/lm/network/208158	HMDB0253913							538341		CC(=O)N1CC(O)CC1C(O)=O	BAPRUDZDYCKSOQ-UHFFFAOYSA-N	Organic acids and derivatives	Carboxylic acids and derivatives	Amino acids, peptides, and analogues	Level 2	58.49	95.22	0		M+H	C7H11NO4	-0.57	21.9021	21.7422	21.4238	20.8284	20.922	20.8083	22.1376	22.117	21.8498	21.8294	21.5029	21.5488	21.8617	21.653	21.7259
FT0704PR	153.127	9.812	pos	Limonene-1,2-epoxide	35361	https://cloud.oebiotech.com/#/lm/network/35361		41092	LMPR0102090015	35672	C07271	ko00903	Limonene degradation	441245		C12(C)CC[C@@H](C(C)=C)CC1O2	CCEFMUBVSUDRLG-XNWIYYODSA-N	Organoheterocyclic compounds	Oxepanes	Unclassified	Level 2	58.48	93.97	0		M+H	C10H16O	0	23.4426	22.8935	23.3164	22.8923	23.3355	23.4297	23.2244	22.5472	22.3134	23.2624	22.77	23.1902	21.6063	22.9449	22.1551
FT0983NR	218.103	2.797	neg	3-[[(2S)-2,4-Dihydroxy-3,3-dimethylbutanoyl]amino]propanoic acid	205493	https://cloud.oebiotech.com/#/lm/network/205493	HMDB0250782	317442		7916				988		CC(C)(CO)C(O)C(O)=NCCC(O)=O	GHOKWGTUZJEAQD-UHFFFAOYSA-N	Organic acids and derivatives	Carboxylic acids and derivatives	Amino acids, peptides, and analogues	Level 2	58.48	93.47	0		M-H	C9H17NO5	-0.46	15.9108	15.9511	15.3408	8.22704	8.22704	8.22704	11.4137	13.1213	13.9042	16.8173	16.6366	16.7114	17.4604	15.9867	16.9858
FT1113PR	188.176	0.658	pos	N8-Acetylspermidine	47849	https://cloud.oebiotech.com/#/lm/network/47849	HMDB0002189	24072		27911	C01029			123689	13431-24-8	CC(=O)NCCCCNCCCN	FONIWJIDLJEJTL-UHFFFAOYSA-N	Organic acids and derivatives	Carboximidic acids and derivatives	Carboximidic acids	Level 2	58.48	94.15	0		M+H	C9H21N3O	-0.53	20.5716	20.6943	20.9175	21.0894	21.7618	22.4809	19.155	20.2319	19.467	19.5997	18.925	18.2877	20.0873	19.9865	20.2697
FT2192NR	353.231	12.221	neg	methyl 9,10-epoxy-12,15-octadecadienoate	2227	https://cloud.oebiotech.com/#/lm/network/2227		74809	LMFA01070012					5283019		C1(OC1CCCCCCCC(=O)OC)C/C=C/C/C=C/CC	WJRQEOOGBUSIOJ-OCJIRGAFSA-N	Lipids and lipid-like molecules	Fatty Acyls	Fatty acid esters	Level 2	58.48	97.4	31.95	93.4766, 106.1245, 108.9907, 159.0718, 162.0923, 228.4824, 234.2023, 285.2434, 326.1968, 353.2311	M+FA-H	C19H32O3	7.08	18.9677	19.0321	19.0776	8.22704	8.22704	11.5275	19.1684	18.9903	18.7611	19.8995	19.6107	19.5043	19.3082	18.9346	19.3681
FT3067NR	566.346	10.761	neg	PC(18:1/0:0)[rac]	19872	https://cloud.oebiotech.com/#/lm/network/19872		102769	LMGP01050114					6449974		C(COP(=O)([O-])OCC[N+](C)(C)C)([H])(O)COC(CCCCCCC/C=C\CCCCCCCC)=O	YAMUFBLWGFFICM-SEYXRHQNSA-N	Lipids and lipid-like molecules	Glycerophospholipids	Glycerophosphocholines	Level 3	58.46	81.44	88.95	310.5967, 344.1461, 351.9302, 403.1699, 473.7743, 506.2548, 506.3246, 506.3922, 562.4839, 566.3470	M+FA-H	C26H52NO7P	-0.18	20.2393	20.2537	20.2496	13.9835	13.2425	13.9277	20.6521	20.5121	21.1031	20.1159	19.8233	19.5769	19.3912	18.8935	19.3614
FT0797PR	162.113	0.729	pos	L-Carnitine	46851	https://cloud.oebiotech.com/#/lm/network/46851	HMDB0000062	52		16347	C00318	ko04714,ko05415	Thermogenesis|Diabetic cardiomyopathy	10917	541-15-1	C[N+](C)(C)C[C@H](O)CC(O)=O	PHIQHXFUZVPYII-ZCFIWIBFSA-O	Organic nitrogen compounds	Organonitrogen compounds	Quaternary ammonium salts	Level 2	58.45	95.56	0		M+	C7H16NO3	-0.62	20.0301	19.8347	19.8561	18.9522	18.7367	19.1988	20.107	19.8313	19.2574	20.549	21.5743	20.9433	18.9286	19.1084	19.156
FT0214NR	130.088	1.415	neg	L-Alloisoleucine	47090	https://cloud.oebiotech.com/#/lm/network/47090	HMDB0000557	58006		43433				99288	1509-34-8	CC[C@@H](C)[C@H](N)C(O)=O	AGPKZVBTJJNPAG-UHNVWZDZSA-N	Organic acids and derivatives	Carboxylic acids and derivatives	Amino acids, peptides, and analogues	Level 2	58.45	95.96	0		M-H	C6H13NO2	-1.61	19.3397	19.6557	19.6095	15.2629	15.1176	17.9888	20.4949	20.2819	20.0884	20.1023	19.4429	19.2986	19.9087	19.4094	20.1192
FT0468NR	160.062	0.749	neg	3,4-dihydroxypipecolic acid	560525	https://cloud.oebiotech.com/#/lm/network/560525								14523449		C1CNC(C(C1O)O)C(=O)O	SUCGXPHEYBRFIL-UHFFFAOYSA-N	Organic acids and derivatives	Carboxylic acids and derivatives	Amino acids, peptides, and analogues	Level 2	58.45	95.78	0		M-H	C6H11NO4	-1.25	18.6664	18.5818	18.4376	14.4644	15.9753	17.4315	19.0228	18.1024	18.257	18.7739	19.0939	18.3186	17.9104	17.7462	17.7735
FT2452PR	275.135	0.708	pos	Glutaminylglutamine	53831	https://cloud.oebiotech.com/#/lm/network/53831	HMDB0028795	23971		73846				7010587	54419-93-1	N[C@@H](CCC(N)=O)C(=O)N[C@@H](CCC(N)=O)C(O)=O	LOJYQMFIIJVETK-WDSKDSINSA-N	Organic acids and derivatives	Carboxylic acids and derivatives	Amino acids, peptides, and analogues	Level 2	58.45	92.82	0		M+H	C10H18N4O5	0	20.3337	19.9862	20.4671	18.754	19.3456	20.1165	19.9049	20.5442	20.2601	19.5206	19.8901	19.4272	21.1831	20.4984	20.9239
FT3318PR	324.059	0.73	pos	Cytidine 2'-phosphate	51473	https://cloud.oebiotech.com/#/lm/network/51473	HMDB0011692				C03104			53481031	85-94-9	NC1=NC(=O)N(C=C1)C1O[C@H](CO)[C@@H](O)[C@H]1OP(O)(O)=O	YQUAKORMLHPSLZ-ZRTZXPPTSA-N	Organic oxygen compounds	Organooxygen compounds	Carbohydrates and carbohydrate conjugates	Level 2	58.45	93.08	0		M+H	C9H14N3O8P	0.62	18.9795	19.7939	19.8094	20.3356	21.4286	21.0459	18.4834	16.5734	17.4589	18.8025	19.1762	18.6433	17.2604	17.8441	17.0109
FT6179PR	649.218	0.729	pos	3-beta-Cellobiosylcellobiose	62473	https://cloud.oebiotech.com/#/lm/network/62473	HMDB0039174	93768						14841535	103762-93-2	OCC1OC(OC2C(O)C(O)C(OC3C(O)C(CO)OC(OC4C(O)C(O)C(O)OC4CO)C3O)OC2CO)C(O)C(O)C1O	AFDQDPIWXNGUOF-UHFFFAOYSA-N	Organic oxygen compounds	Organooxygen compounds	Carbohydrates and carbohydrate conjugates	Level 2	58.44	93.52	0		M+H-H2O	C24H42O21	1.23	21.8974	22.0069	21.5245	21.3679	21.7864	21.9617	21.385	21.9122	21.254	21.2499	20.7869	21.3149	22.2978	22.1895	22.3677
FT2473PR	276.119	0.75	pos	Gamma-Glutamylglutamine	51507	https://cloud.oebiotech.com/#/lm/network/51507	HMDB0011738	62461		73707	C05283			150914	10148-81-9	N[C@@H](CCC(=O)N[C@@H](CCC(N)=O)C(O)=O)C(O)=O	JBFYFLXEJFQWMU-WDSKDSINSA-N	Organic acids and derivatives	Carboxylic acids and derivatives	Amino acids, peptides, and analogues	Level 2	58.43	92.97	0		M+H	C10H17N3O6	0	20.8886	20.8328	20.7898	18.5402	19.1704	19.7908	21.8905	21.9244	21.4271	20.9686	20.9069	20.5385	20.4638	20.3118	20.7504
FT0459NR	159.103	5.595	neg	2-Ethyl-6-hydroxyhexanoic acid	200559	https://cloud.oebiotech.com/#/lm/network/200559	HMDB0245116							17867498		CCC(CCCCO)C(O)=O	VGKURASSSAVYQK-UHFFFAOYSA-N	Organic acids and derivatives	Hydroxy acids and derivatives	Medium-chain hydroxy acids and derivatives	Level 2	58.42	94.83	0		M-H	C8H16O3	-1.19	19.709	19.797	19.2753	19.6886	19.4376	19.7259	19.6873	19.7701	19.4241	19.2509	19.5543	19.6339	19.5564	19.6301	19.6687
FT0787PR	161.107	3.998	pos	Quinaldine	64991	https://cloud.oebiotech.com/#/lm/network/64991	HMDB0042004	96204		132813				7060	91-63-4	CC1=NC2=CC=CC=C2C=C1	SMUQFGGVLNAIOZ-UHFFFAOYSA-N	Organoheterocyclic compounds	Quinolines and derivatives	Unclassified	Level 2	58.4	93.75	0		M+NH4	C10H9N	-0.62	19.1753	19.2351	18.8581	14.5841	14.8504	16.7165	19.9424	19.8281	19.2398	18.768	19.6039	19.045	19.3122	18.7214	18.3564
FT1514NR	275.088	1.084	neg	D-gamma-Glutamyl-D-glutamic acid	205478	https://cloud.oebiotech.com/#/lm/network/205478	HMDB0250751							558343		NC(CCC(=O)NC(CCC(O)=O)C(O)=O)C(O)=O	OWQDWQKWSLFFFR-UHFFFAOYSA-N	Organic acids and derivatives	Carboxylic acids and derivatives	Amino acids, peptides, and analogues	Level 2	58.4	92.58	0		M-H	C10H16N2O7	0.36	17.0152	16.8925	16.361	13.8796	16.536	17.7055	17.4129	17.2587	16.9613	16.9729	16.2385	14.8103	17.3358	16.8987	17.8792
FT2634NR	453.286	8.821	neg	DG(PGF1alpha/2:0/0:0)	250147	https://cloud.oebiotech.com/#/lm/network/250147	HMDB0297048									CCCCC[C@H](O)\C=C\[C@H]1[C@H](O)C[C@H](O)[C@@H]1CCCCCCC(=O)OC[C@H](CO)OC(C)=O	NLPFOOSPRAZAJH-ZXHCVCMNSA-N	Lipids and lipid-like molecules	Fatty Acyls	Eicosanoids	Level 2	58.39	96.48	0		M-H2O-H	C25H44O8	-1.1	18.6924	18.7024	18.6241	18.8349	18.6532	18.5674	18.6707	18.7456	18.6164	18.8236	18.7645	18.6549	18.4651	18.6789	18.491
FT0534PR	136.062	1.184	pos	2-Aminopurine	200475	https://cloud.oebiotech.com/#/lm/network/200475	HMDB0245025			479072						N=C1NC=C2N=CN=C2N1	MWBWWFOAEOYUST-UHFFFAOYSA-N	Organoheterocyclic compounds	Imidazopyrimidines	Purines and purine derivatives	Level 2	58.37	96.18	0	136.0395, 136.0530, 136.0619, 136.0757, 136.0838, 136.1121, 137.0249, 137.0460, 137.0595, 142.0699	M+H	C5H5N5	-0.73	23.2894	23.1746	23.1708	22.9684	23.5806	22.6675	23.0389	23.2749	22.4309	23.009	22.6121	21.8034	23.1037	22.5241	21.8872
FT0438PR	128.071	0.776	pos	GUVACINE	266920	https://cloud.oebiotech.com/#/lm/network/266920		44304			C10149			3532		C1CNCC(=C1)C(=O)O	QTDZOWFRBNTPQR-UHFFFAOYSA-N	Alkaloids and derivatives	Unclassified	Unclassified	Level 2	58.36	96.26	0		M+H	C6H9NO2	-0.78	21.8562	21.881	21.2414	21.3569	20.9256	20.7875	22.3245	22.0029	21.9425	21.8921	22.1357	21.235	21.7037	21.2986	21.8502
FT0946PR	173.117	4.864	pos	(4R,6S)-4-Hydroxy-1,7-dioxaspiro[5.5]undecane	28309	https://cloud.oebiotech.com/#/lm/network/28309		102846	LMPK09000007					13160036		O1[C@@]2(CCCCO2)C[C@H](O)CC1	ITVCIGAVUFJFJY-BDAKNGLRSA-N	Organic oxygen compounds	Organooxygen compounds	Ethers	Level 2	58.36	98.39	0		M+H	C9H16O3	-0.58	22.5724	22.71	22.629	22.8008	22.9752	22.6193	22.6298	22.4886	22.4706	22.6793	22.4915	22.7909	22.9774	22.8349	22.5632
FT2408PR	272.172	0.706	pos	Histidylvaline	53922	https://cloud.oebiotech.com/#/lm/network/53922	HMDB0028898	23773		74060				7021870	76019-15-3	CC(C)[C@H](NC(=O)[C@@H](N)CC1=CNC=N1)C(O)=O	VLDVBZICYBVQHB-IUCAKERBSA-N	Organic acids and derivatives	Carboxylic acids and derivatives	Amino acids, peptides, and analogues	Level 2	58.35	92.11	0		M+NH4	C11H18N4O3	0.37	21.8978	22.0242	22.3098	21.9128	22.5941	22.7006	21.673	21.9962	22.0263	21.2504	21.0743	20.8843	22.1263	20.5137	22.184
FT0737NR	191.02	1.117	neg	Citric Acid	46867	https://cloud.oebiotech.com/#/lm/network/46867	HMDB0000094	124		30769	C00158	ko00020,ko00250,ko00630,ko00720,ko01053,ko02020,ko04742,ko04922,ko05230	Citrate cycle (TCA cycle)|Alanine, aspartate and glutamate metabolism|Glyoxylate and dicarboxylate metabolism|Carbon fixation pathways in prokaryotes|Biosynthesis of siderophore group nonribosomal peptides|Two-component system|Taste transduction|Glucagon signaling pathway|Central carbon metabolism in cancer	311	77-92-9	OC(=O)CC(O)(CC(O)=O)C(O)=O	KRKNYBCHXYNGOX-UHFFFAOYSA-N	Organic acids and derivatives	Carboxylic acids and derivatives	Tricarboxylic acids and derivatives	Level 2	58.33	95.9	0		M-H	C6H8O7	-1.05	19.7961	19.5497	19.736	20.3166	20.5393	20.9327	19.4858	20.018	20.268	20.6266	19.5969	19.887	17.6506	17.88	18.3175
FT1078NR	229.012	0.733	neg	Ribose 1-phosphate	47610	https://cloud.oebiotech.com/#/lm/network/47610	HMDB0001489	3370		16300	C00620	ko00030,ko00230	Pentose phosphate pathway|Purine metabolism	439236	14075-00-4	OC[C@H]1O[C@H](OP(O)(O)=O)[C@H](O)[C@@H]1O	YXJDFQJKERBOBM-TXICZTDVSA-N	Organic oxygen compounds	Organooxygen compounds	Carbohydrates and carbohydrate conjugates	Level 2	58.33	96.09	0		M-H	C5H11O8P	0.87	19.37	19.4418	19.4095	19.0123	19.8343	19.5637	19.6781	19.5804	19.6591	20.3926	20.3494	19.6426	17.5228	17.8272	17.6193
FT2023PR	249.108	0.75	pos	Threonylglutamic acid	54071	https://cloud.oebiotech.com/#/lm/network/54071	HMDB0029060	23995		74857				7020163	54532-73-9	C[C@@H](O)[C@H](N)C(=O)N[C@@H](CCC(O)=O)C(O)=O	BECPPKYKPSRKCP-ZDLURKLDSA-N	Organic acids and derivatives	Carboxylic acids and derivatives	Amino acids, peptides, and analogues	Level 2	58.33	93.3	0		M+H	C9H16N2O6	0	21.6107	21.4736	21.4058	19.1938	18.4191	19.764	22.6099	22.6543	22.247	21.4376	20.9834	20.7927	21.9786	21.4526	21.7699
FT0828NR	201.15	8.958	neg	(±)-Carvomenthol	60843	https://cloud.oebiotech.com/#/lm/network/60843	HMDB0037223	92188						86850	499-69-4	CC(C)C1CCC(C)C(O)C1	ULJXKUJMXIVDOY-UHFFFAOYSA-N	Lipids and lipid-like molecules	Prenol lipids	Monoterpenoids	Level 2	58.29	93.02	0		M+FA-H	C10H20O	-0.99	16.8852	16.8303	16.8002	13.195	14.5404	14.9707	17.9625	17.3292	17.4395	17.8932	17.5709	17.3777	14.6184	15.7208	16.4853
FT0303NR	138.056	4.685	neg	Ethyl 2-pyrrolecarboxylate	81890	https://cloud.oebiotech.com/#/lm/network/81890	HMDB0059856							255670		CCOC(=O)C1=CC=CN1	PAEYAKGINDQUCT-UHFFFAOYSA-N	Organoheterocyclic compounds	Pyrroles	Pyrrole carboxylic acids and derivatives	Level 2	58.28	95.78	0		M-H	C7H9NO2	-1.67	17.8438	17.6717	17.7454	17.169	17.7195	18.0691	17.8717	18.0458	17.7533	17.0522	16.7222	16.7863	18.2018	18.1286	18.2818
FT0823PR	165.041	1.304	pos	Lumazine	208375	https://cloud.oebiotech.com/#/lm/network/208375	HMDB0254198	44770		16489	C03212			10250	487-21-8	O=C1NC(=O)C2=NC=CNC2=N1	UYEUUXMDVNYCAM-UHFFFAOYSA-N	Organoheterocyclic compounds	Pteridines and derivatives	Unclassified	Level 2	58.27	95.44	0		M+H	C6H4N4O2	-0.61	20.7636	21.014	20.7445	20.091	20.785	20.8454	20.886	20.8586	20.7597	20.879	20.1292	20.3243	20.9711	20.78	21.3086
FT1762PR	232.129	0.773	pos	Valylasparagine	54133	https://cloud.oebiotech.com/#/lm/network/54133	HMDB0029122	23873		73698				7020200	66170-00-1	CC(C)[C@H](N)C(=O)N[C@@H](CC(N)=O)C(O)=O	WITCOKQIPFWQQD-FSPLSTOPSA-N	Organic acids and derivatives	Carboxylic acids and derivatives	Amino acids, peptides, and analogues	Level 2	58.27	93.41	0		M+H	C9H17N3O4	0	21.1409	21.5074	21.2033	17.5914	19.0175	15.321	22.3147	22.5766	22.0313	21.1691	20.1653	20.1449	20.4889	20.2317	20.8865
FT3770PR	354.3	12.278	pos	N-Oleoyl Alanine	198471	https://cloud.oebiotech.com/#/lm/network/198471	HMDB0241953							73324759		CCCCCCCCC=CCCCCCCCC(=O)NC(C)C(O)=O	CHQZBIVWDKADIA-UHFFFAOYSA-N	Organic acids and derivatives	Carboxylic acids and derivatives	Amino acids, peptides, and analogues	Level 2	58.24	93.86	0		M+H	C21H39NO3	0.85	20.2486	19.9775	19.986	8.22704	8.22704	14.8994	20.4165	21.6197	19.9844	19.2275	19.8065	20.1072	19.996	18.8286	20.1569
FT1776NR	299.223	12.532	neg	trans-9-palmitoleic acid	566	https://cloud.oebiotech.com/#/lm/network/566	HMDB0012328	34744	LMFA01030057	59265	C08362	ko00061	Fatty acid biosynthesis	5282745	10030-73-6	C(/CCCCCC)=C\CCCCCCCC(=O)O	SECPZKHBENQXJG-BQYQJAHWSA-N	Lipids and lipid-like molecules	Fatty Acyls	Fatty acids and conjugates	Level 1	58.23	89.42	52.28	69.76199, 83.78046, 92.54266, 97.56168, 122.4845, 154.73692, 197.93761, 253.2175, 257.58328	M+FA-H	C16H30O2	1	18.0951	18.1251	18.3948	16.5809	18.2897	17.6323	19.5294	19.583	18.7189	17.4877	16.279	16.5997	18.0899	17.6991	18.2671
FT1173NR	239.129	9.609	neg	2-[(1R)-4-methyl-1-cyclohex-3-enyl]prop-2-enyl acetate	557717	https://cloud.oebiotech.com/#/lm/network/557717									15111-97-4	CC1=CC[C@@H](CC1)C(=C)COC(=O)C	BCTDJPZNMXPMIA-LBPRGKRZSA-N	Lipids and lipid-like molecules	Prenol lipids	Monoterpenoids	Level 2	58.23	96.96	0		M+FA-H	C12H18O2	0.42	19.418	19.5427	19.3775	19.3711	19.1685	19.3374	19.5108	19.4966	19.2937	19.4154	19.3738	19.2844	19.557	19.6537	19.4498
FT1276NR	251.092	8.125	neg	(z)-6,7-epoxy-6,7-dihydroligustilide	556886	https://cloud.oebiotech.com/#/lm/network/556886								5317139		CCCC=C1C2=C(C3C(O3)CC2)C(=O)O1	ZCTBULGQERTBEG-UHFFFAOYSA-N	Organoheterocyclic compounds	Dihydrofurans	Furanones	Level 2	58.23	91.25	0		M+FA-H	C12H14O3	0.4	19.5149	19.5323	19.5148	19.2789	19.4846	19.3	19.3438	19.4662	19.4357	19.4012	19.6239	19.5156	19.5387	19.44	19.3705
FT0646PR	148.097	0.706	pos	Fagomine	57683	https://cloud.oebiotech.com/#/lm/network/57683	HMDB0033453	68150		4969	C10144			72259	53185-12-9	OC[C@H]1NCC[C@@H](O)[C@@H]1O	YZNNBIPIQWYLDM-HSUXUTPPSA-N	Organoheterocyclic compounds	Piperidines	Unclassified	Level 2	58.21	96.06	0		M+H	C6H13NO3	0	24.3983	24.4855	24.4864	25.0372	24.7792	24.5742	23.7429	23.5791	24.0313	24.4371	24.9239	24.5862	24.1109	24.4561	24.2618
FT0989PR	176.128	4.558	pos	cis-4-Hydroxycyclohexylacetic acid	47039	https://cloud.oebiotech.com/#/lm/network/47039	HMDB0000451	5440		89344				12702257	68592-22-3	OC1CCC(CC(O)=O)CC1	ALTAAUJNHYWOGS-UHFFFAOYSA-N	Organic oxygen compounds	Organooxygen compounds	Alcohols and polyols	Level 2	58.21	94.71	0		M+NH4	C8H14O3	-0.57	18.753	18.602	18.6621	18.1828	18.7369	18.3093	18.7353	18.4108	18.6978	18.8558	18.9004	18.6958	18.5505	18.8031	18.8156
FT2815PR	293.186	5.11	pos	1-(3-Hydroxy-2,2,6-trimethyl-3,4-dihydrochromen-4-yl)pyrrolidin-2-one	211261	https://cloud.oebiotech.com/#/lm/network/211261	HMDB0257599							14743531		CC1=CC2=C(OC(C)(C)C(O)C2N2CCCC2=O)C=C1	IAZFPNSRKHMRMC-UHFFFAOYSA-N	Organoheterocyclic compounds	Benzopyrans	1-benzopyrans	Level 3	58.21	97.76	60.78	137.6092, 142.7222, 156.9492, 166.1113, 180.1020, 180.1185, 236.0390, 242.9172, 293.1383, 293.1859	M+NH4	C16H21NO3	0.68	20.7436	20.348	20.5676	8.22704	15.0677	16.5388	19.9268	19.8715	18.9812	21.898	21.9656	21.5203	20.5142	20.4041	20.8139
FT0657NR	179.072	5.825	neg	Benzeneacetic acid, 4-hydroxy-, ethyl ester	283045	https://cloud.oebiotech.com/#/lm/network/283045		359574						28310		CCOC(=O)CC1=CC=C(C=C1)O	HYUPPKVFCGIMDB-UHFFFAOYSA-N	Benzenoids	Phenols	1-hydroxy-2-unsubstituted benzenoids	Level 2	58.2	93.9	0		M-H	C10H12O3	-1.12	17.4308	17.7093	17.6546	17.5493	17.4178	16.5859	17.4805	17.5213	17.7406	18.5311	18.3737	18.5914	16.9248	17.5412	16.9554
FT2144NR	345.08	1.298	neg	Azaserine	203808	https://cloud.oebiotech.com/#/lm/network/203808	HMDB0248767							5248314		NC(COC(=O)C=[N+]=[N-])C(O)=O	MZZGOOYMKKIOOX-UHFFFAOYSA-N	Organic acids and derivatives	Carboxylic acids and derivatives	Amino acids, peptides, and analogues	Level 2	58.2	92.07	0		2M-H	C5H7N3O4	-0.29	15.9746	16.0696	16.0166	8.22704	12.6299	13.4439	16.8856	15.8717	16.6449	17.4291	16.0696	15.999	16.8479	16.2186	17.1564
FT0226NR	131.083	0.72	neg	D-Ornithine	48082	https://cloud.oebiotech.com/#/lm/network/48082	HMDB0003374	6910		16176	C00515	ko00470,ko00997	D-Amino acid metabolism|Biosynthesis of various other secondary metabolites	71082	348-66-3	NCCC[C@@H](N)C(O)=O	AHLPHDHHMVZTML-SCSAIBSYSA-N	Organic acids and derivatives	Carboxylic acids and derivatives	Amino acids, peptides, and analogues	Level 2	58.18	96.42	0		M-H	C5H12N2O2	-1.6	20.0626	20.1792	20.3754	18.3683	19.3786	20.0341	21.0884	21.406	20.8239	19.3452	19.3354	19.5201	20.7044	20.3786	20.7078
FT0483PR	131.118	0.75	pos	N-Acetylputrescine	47788	https://cloud.oebiotech.com/#/lm/network/47788	HMDB0002064	3252		17768	C02714	ko00330	Arginine and proline metabolism	122356	18233-70-0	CC(=O)NCCCCN	KLZGKIDSEJWEDW-UHFFFAOYSA-N	Organic acids and derivatives	Carboximidic acids and derivatives	Carboximidic acids	Level 2	58.17	95.86	0		M+H	C6H14N2O	-0.76	21.498	21.6473	21.4736	20.176	20.2806	20.822	22.2059	22.3829	22.2365	22.2479	21.9514	22.0424	20.8865	20.5601	20.6854
FT1582NR	281.088	0.812	neg	5-O-beta-D-Xylopyranosyl-L-arabinose	62218	https://cloud.oebiotech.com/#/lm/network/62218	HMDB0038882			174694				131752485	7268-80-6	OC1O[C@@H](CO[C@@H]2OC[C@@H](O)[C@H](O)[C@H]2O)[C@H](O)[C@H]1O	NXRFRJQIYCYJKT-BIDIDBDVSA-N	Organic oxygen compounds	Organooxygen compounds	Carbohydrates and carbohydrate conjugates	Level 2	58.17	92.68	0		M-H	C10H18O9	0.71	18.4024	18.5996	18.3155	16.4994	17.3868	18.6526	18.4275	18.7677	18.3439	17.5874	17.4857	17.6455	18.5605	18.7641	18.976
FT1340PR	204.123	0.776	pos	Acetyl-L-carnitine	8332	https://cloud.oebiotech.com/#/lm/network/8332	HMDB0000201	956	LMFA07070050	57589	C02571	ko04931	Insulin resistance	7045767	3040-38-8	O(C(C)=O)[C@H](CC(=O)[O-])C[N+](C)(C)C	RDHQFKQIGNGIED-MRVPVSSYSA-N	Lipids and lipid-like molecules	Fatty Acyls	Fatty acid esters	Level 2	58.15	93.67	0		M+H	C9H17NO4	-0.49	20.5484	20.4435	20.3856	8.22704	15.5804	15.8804	21.1118	21.5679	21.1851	21.2646	20.5655	21.0394	20.0683	20.0544	20.3723
FT0891NR	208.062	4.734	neg	3-Carbamoyl-2-phenylpropionic acid	82276	https://cloud.oebiotech.com/#/lm/network/82276	HMDB0060367			80589	C16591	ko00982	Drug metabolism - cytochrome P450	3025746		OC(=N)OCC(C(O)=O)C1=CC=CC=C1	AYRIVCKWIAUVOO-UHFFFAOYSA-N	Benzenoids	Benzene and substituted derivatives	Unclassified	Level 2	58.15	93.16	0		M-H	C10H11NO4	-0.48	16.6322	16.8458	17.0183	15.0651	15.2156	16.0463	16.7739	16.6501	16.5052	17.5402	17.4591	16.9907	16.8043	16.9263	16.7555
FT2993PR	302.219	3.61	pos	Melanostatin	48596	https://cloud.oebiotech.com/#/lm/network/48596	HMDB0005764	58299		259663				92910	9083-38-9	CC(C)C[C@H](NC(=O)[C@@H]1CCCN1)C(=O)NCC(N)=O	NOOJLZTTWSNHOX-UWVGGRQHSA-N	Organic acids and derivatives	Carboxylic acids and derivatives	Amino acids, peptides, and analogues	Level 2	58.15	90.95	0		M+NH4	C13H24N4O3	0.66	19.1403	19.2182	19.2932	8.22704	14.2855	16.3569	17.726	18.7538	17.7313	19.3299	19.4006	19.227	18.3878	16.5272	18.6708
FT1328PR	203.15	0.706	pos	SDMA	48065	https://cloud.oebiotech.com/#/lm/network/48065	HMDB0003334	44873		25682				169148	30344-00-4	CN\C(NCCC[C@H](N)C(O)=O)=N/C	HVPFXCBJHIIJGS-LURJTMIESA-N	Organic acids and derivatives	Carboxylic acids and derivatives	Amino acids, peptides, and analogues	Level 2	58.13	94.23	0		M+H	C8H18N4O2	0	22.0659	22.04	22.2798	20.8128	22.0063	22.4589	21.4397	21.5886	21.4375	21.4251	21.5036	21.3832	22.9013	22.7325	22.866
FT1633NR	285.243	12.222	neg	(R)-2-methoxyhexadecanoic acid	2273	https://cloud.oebiotech.com/#/lm/network/2273		45879	LMFA01080010	38244				10913147		O=C(O)[C@H](OC)CCCCCCCCCCCCCC	YNBIUHDYZWCBSF-MRXNPFEDSA-N	Lipids and lipid-like molecules	Fatty Acyls	Fatty acids and conjugates	Level 3	58.13	98.89	54.24	122.4849, 143.9272, 157.6936, 158.0571, 192.5946, 211.6593, 239.2012, 239.2375, 243.7045, 285.2436	M-H	C17H34O3	0.7	22.3924	22.2393	22.3574	14.5672	16.6417	17.4222	22.4792	22.3522	22.041	23.2833	22.9081	23.1056	22.7274	22.2686	22.6907
FT0078NR	104.036	0.688	neg	2-Amino-3-hydroxypropanoic acid	2487	https://cloud.oebiotech.com/#/lm/network/2487	HMDB0062263	65527	LMFA01100045	17822	C00716	ko02030	Bacterial chemotaxis	617	302-84-1	C(C(N)CO)(=O)O	MTCFGRXMJLQNBG-UHFFFAOYSA-N	Organic acids and derivatives	Carboxylic acids and derivatives	Amino acids, peptides, and analogues	Level 2	58.12	97.84	0		M-H	C3H7NO3	-2.31	17.9974	17.8475	18.3174	8.22704	16.5378	8.22704	18.7099	18.6838	18.5456	18.7654	18.3023	17.8783	18.2675	17.4991	17.091
FT1083NR	229.144	7.61	neg	Linalool oxide (cis-pyran)	257474	https://cloud.oebiotech.com/#/lm/network/257474	HMDB0304702							102328483		CC(C)(O)[C@@]1(C)CC[C@](C)(O1)C=C	SUOCCLKULOHEBG-GHMZBOCLSA-N	Organoheterocyclic compounds	Oxolanes	Unclassified	Level 2	58.1	92.03	0		M+FA-H	C11H20O2	0	16.9369	16.96	17.0503	16.8776	16.8453	17.0508	16.7577	16.9497	16.9704	17.0495	16.8355	17.0719	16.8266	17.0017	16.8223
FT1501NR	274.104	0.749	neg	Glutamylglutamine	53852	https://cloud.oebiotech.com/#/lm/network/53852	HMDB0028817			141435				10171586	26848-14-6	N[C@@H](CCC(O)=O)C(=O)N[C@@H](CCC(N)=O)C(O)=O	MGHKSHCBDXNTHX-WDSKDSINSA-N	Organic acids and derivatives	Carboxylic acids and derivatives	Amino acids, peptides, and analogues	Level 2	58.1	92.31	0		M-H	C10H17N3O6	0.73	18.4693	18.6134	18.3161	16.0424	16.8577	17.2528	19.4256	19.9179	19.5717	18.8104	18.5974	18.0201	18.4906	17.839	18.4767
FT3640PR	344.155	0.729	pos	6-O-b-D-Fructofuranosyl-2-deoxy-D-glucose	63385	https://cloud.oebiotech.com/#/lm/network/63385	HMDB0040154			167938				131752784	57440-92-3	OCC1OC(CO)(OCC2OC(O)CC(O)C2O)C(O)C1O	SMVQCONTAPZYQB-UHFFFAOYSA-N	Organic oxygen compounds	Organooxygen compounds	Carbohydrates and carbohydrate conjugates	Level 2	58.1	91.35	0		M+NH4	C12H22O10	0.29	20.8915	20.203	20.8777	17.5488	19.4008	18.4377	22.8612	23.0216	22.1197	18.5117	18.1914	18.2079	20.2199	19.5049	20.0726
FT1427NR	267.051	5.001	neg	2-succinylbenzoate	256913	https://cloud.oebiotech.com/#/lm/network/256913	HMDB0304087	63982		44788	C02730	ko00130	Ubiquinone and other terpenoid-quinone biosynthesis	955		OC(=O)CCC(=O)C1=C(C=CC=C1)C(O)=O	YIVWQNVQRXFZJB-UHFFFAOYSA-N	Organic oxygen compounds	Organooxygen compounds	Carbonyl compounds	Level 2	58.09	91.97	0		M+FA-H	C11H10O5	0.37	16.4279	16.387	16.3784	16.7423	16.6712	16.4839	16.3002	16.6565	15.9125	16.3498	16.2367	16.3079	16.5107	16.252	16.6269
FT1091NR	230.103	4.831	neg	butyl-2-pyrrolidone-5-carboxylate	553891	https://cloud.oebiotech.com/#/lm/network/553891								4460732		CCCCOC(=O)C1CCC(=O)N1	QBBAJUQOYIURHA-UHFFFAOYSA-N	Organic acids and derivatives	Carboxylic acids and derivatives	Amino acids, peptides, and analogues	Level 3	58.09	93.41	63.35	102.1938, 114.0204, 114.0927, 115.0038, 115.0765, 165.7992, 186.1138, 195.2207, 199.8248, 230.1035	M+FA-H	C9H15NO3	0	18.6636	18.6208	18.6132	15.5586	17.0815	17.7128	17.906	16.8534	17.5027	20.2453	19.6282	19.5843	18.3997	18.1358	18.6076
FT0622PR	146.118	0.729	pos	4-Trimethylammoniobutanoic acid	47422	https://cloud.oebiotech.com/#/lm/network/47422	HMDB0001161			16244	C01181	ko00310	Lysine degradation	725	407-64-7	C[N+](C)(C)CCCC([O-])=O	JHPNVNIEXXLNTR-UHFFFAOYSA-N	Lipids and lipid-like molecules	Fatty Acyls	Fatty acids and conjugates	Level 2	58.08	95.39	0		M+H	C7H15NO2	-0.68	19.7837	19.725	19.3907	18.8627	17.8118	18.1783	20.3991	19.7334	19.9271	20.1159	20.195	19.8904	19.1751	18.9063	19.0937
FT1748PR	231.17	4.231	pos	2-nonenoylglycine	115555	https://cloud.oebiotech.com/#/lm/network/115555	HMDB0094807									CCCCCCC=CC(=O)C(N)C(O)=O	HQZQOJTXTXQLPE-UHFFFAOYSA-N	Organic acids and derivatives	Carboxylic acids and derivatives	Amino acids, peptides, and analogues	Level 2	58.08	92.99	0		M+NH4	C11H19NO3	0	19.0576	18.4535	19.1167	8.22704	13.4158	15.8818	20.6131	21.0102	20.0032	14.1188	16.8768	17.4953	16.2728	15.2439	17.6751
FT0619NR	173.118	5.45	neg	(1R,2R,4R,5S)-(+)-p-Menthane-2,5-diol	254973	https://cloud.oebiotech.com/#/lm/network/254973	HMDB0301947									CC(C)[C@H]1C[C@@H](O)[C@H](O)C[C@@H]1O	OBMLZGDTTDRNLZ-BZNPZCIMSA-N	Organic oxygen compounds	Organooxygen compounds	Alcohols and polyols	Level 2	58.07	94.53	0		M-H	C9H18O3	-0.58	17.1434	16.8766	16.9961	14.9284	14.8811	14.8697	17.824	17.6399	17.2522	17.7875	17.5704	17.0694	15.9508	14.743	15.6683
FT0328PR	114.091	3.9	pos	N-ISOPROPYLACRYLAMIDE	209182	https://cloud.oebiotech.com/#/lm/network/209182	HMDB0255163							16637		CC(C)N=C(O)C=C	QNILTEGFHQSKFF-UHFFFAOYSA-N	Organic acids and derivatives	Carboxylic acids and derivatives	Acrylic acids and derivatives	Level 2	58.06	96.2	0		M+H	C6H11NO	-0.88	23.3314	23.5003	23.6869	23.4556	23.3653	23.2909	22.4794	23.2203	23.6727	23.7286	23.2791	23.4744	23.609	23.8199	23.6476
FT0948PR	173.129	1.41	pos	3H-Dopamine	201612	https://cloud.oebiotech.com/#/lm/network/201612	HMDB0246265							57350278		NCCC1=CC=C(O)C(O)C1	UCTMLZBVNPSJHC-UHFFFAOYSA-N	Organic oxygen compounds	Organooxygen compounds	Alcohols and polyols	Level 2	58.05	94.96	0		M+NH4	C8H13NO2	-1.16	19.1341	18.7825	18.6873	14.893	16.3773	16.877	17.7475	18.9577	19.2883	19.1872	17.7184	18.5908	18.2576	18.8126	19.3974
FT3032PR	305.149	4.68	pos	7-Hydroxy-5-methoxy-4-methyl-3-(4-methylpiperazin-1-yl)-2H-chromen-2-one	200127	https://cloud.oebiotech.com/#/lm/network/200127	HMDB0244641							72375487		COC1=C2C(C)=C(N3CCN(C)CC3)C(=O)OC2=CC(O)=C1	PTCBGTIMLJUXAO-UHFFFAOYSA-N	Phenylpropanoids and polyketides	Coumarins and derivatives	Hydroxycoumarins	Level 2	58.04	93.84	0		M+H	C16H20N2O4	0.66	21.1372	21.1444	21.0906	20.0178	20.797	21.4415	21.1241	21.4581	21.1423	20.0241	19.6068	20.0009	21.6961	21.7402	21.8673
FT0381NR	147.03	1.29	neg	Poly(lactic acid-co-glycolic acid)	210490	https://cloud.oebiotech.com/#/lm/network/210490	HMDB0256668							23111554		CC(OC(=O)CO)C(O)=O	HKVBZVITUCIVRZ-UHFFFAOYSA-N	Organic acids and derivatives	Carboxylic acids and derivatives	Dicarboxylic acids and derivatives	Level 2	58.01	96.41	0		M-H	C5H8O5	-1.77	18.6473	18.3957	18.6139	18.1515	17.9195	18.6487	19.243	19.3364	18.5007	18.8028	18.7019	18.828	18.1511	18.3338	18.3703
FT0312NR	139.04	3.882	neg	2-MOHYDROP	553245	https://cloud.oebiotech.com/#/lm/network/553245								69988	824-46-4	COC1=C(C=CC(=C1)O)O	LAQYHRQFABOIFD-UHFFFAOYSA-N	Benzenoids	Phenols	Methoxyphenols	Level 2	58	96.03	0		M-H	C7H8O3	-1.94	17.4486	17.46	17.2073	15.2268	15.9349	15.2451	17.5033	17.4967	17.3735	18.1901	17.862	17.938	15.704	15.9053	16.0178
FT1787PR	234.108	0.711	pos	Asparaginyl-Threonine	53780	https://cloud.oebiotech.com/#/lm/network/53780	HMDB0028741	85656						18218186		CC(O)C(NC(=O)C(N)CC(N)=O)C(O)=O	VBKIFHUVGLOJKT-UHFFFAOYSA-N	Organic acids and derivatives	Carboxylic acids and derivatives	Amino acids, peptides, and analogues	Level 2	57.98	94.14	0		M+H	C8H15N3O5	0.85	18.738	18.5899	18.5531	15.3464	17.2956	16.3184	19.7899	20.0335	19.7094	17.6363	16.4107	16.2228	18.1249	17.6554	18.2331
FT1291NR	253.144	8.572	neg	(4R)-4-[(E,3R)-3-hydroxybut-1-enyl]-3,5,5-trimethylcyclohex-2-en-1-one	552134	https://cloud.oebiotech.com/#/lm/network/552134										CC1=CC(=O)CC([C@H]1/C=C/[C@@H](C)O)(C)C	MDCGEAGEQVMWPE-SXGMEYSMSA-N	Unclassified	Unclassified	Unclassified	Level 2	57.97	90.97	0		M+FA-H	C13H20O2	0	17.208	17.4351	17.5301	16.9419	17.3943	17.4065	17.5449	17.3477	17.2711	17.5674	17.3323	17.2975	17.3325	17.257	17.3671
FT1935PR	245.113	0.788	pos	Prolyl-Glutamate	54033	https://cloud.oebiotech.com/#/lm/network/54033	HMDB0029016							3563697		OC(=O)CCC(NC(=O)C1CCCN1)C(O)=O	QLROSWPKSBORFJ-UHFFFAOYSA-N	Organic acids and derivatives	Carboxylic acids and derivatives	Amino acids, peptides, and analogues	Level 2	57.97	93.22	0		M+H	C10H16N2O5	0	20.8764	20.7467	20.8003	17.7059	19.5277	8.22704	21.4857	21.5578	21.231	20.5859	19.9491	20.3335	21.5305	20.9774	21.3905
FT6537PR	744.459	13.605	pos	PI(10:0/16:0)	24678	https://cloud.oebiotech.com/#/lm/network/24678			LMGP06010963					70698913		[C@]([H])(OC(CCCCCCCCCCCCCCC)=O)(COP(=O)(O)O[C@H]1[C@H](O)[C@@H](O)[C@H](O)[C@@H](O)[C@H]1O)COC(CCCCCCCCC)=O	SMDPNBCCUXNOFT-HWNDZZNLSA-N	Lipids and lipid-like molecules	Glycerophospholipids	Glycerophosphoinositols	Level 2	57.97	95.75	35.3036	221.1329, 223.1481, 522.3492, 539.3523, 540.3596, 550.5201, 568.5300, 686.4172, 744.4576, 745.4609	M+NH4	C35H67O13P	9.27	23.8923	24.1895	24.401	24.8095	25.4157	25.0039	24.3656	24.2949	23.3359	23.6167	23.9398	24.2403	23.6513	24.694	23.6198
FT0679NR	181.087	4.997	neg	(¬±)-erythro-Anethole glycol	256192	https://cloud.oebiotech.com/#/lm/network/256192	HMDB0303315	88562						3016654	94497-49-1	COC1=CC=C(C=C1)C(O)C(C)O	MRDZSBVJWOXBRW-UHFFFAOYSA-N	Benzenoids	Benzene and substituted derivatives	Phenylpropanes	Level 2	57.95	93.66	0		M-H	C10H14O3	-1.1	15.339	15.5246	14.7054	11.771	13.0657	8.22704	16.1911	16.8707	14.4601	15.5199	15.1953	14.1207	14.6169	13.4251	15.2146
FT1699NR	293.114	3.819	neg	Glu-Phe	266147	https://cloud.oebiotech.com/#/lm/network/266147		23756						19365626		C1=CC=C(C=C1)CC(C(=O)O)NC(=O)C(CCC(=O)O)N	XMBSYZWANAQXEV-UHFFFAOYSA-N	Organic acids and derivatives	Carboxylic acids and derivatives	Amino acids, peptides, and analogues	Level 2	57.94	90.52	0		M-H	C14H18N2O5	0.34	15.942	15.7478	16.4744	11.0692	13.376	13.5836	17.2999	17.374	17.7048	16.3878	13.9951	13.6784	13.4073	15.0603	14.9847
FT2428PR	273.242	12.226	pos	3-hydroxy-hexadecanoic acid	1763	https://cloud.oebiotech.com/#/lm/network/1763	HMDB0061658	35554	LMFA01050188	37248				301590	928-17-6	C(CC(O)CCCCCCCCCCCCC)(=O)O	CBWALJHXHCJYTE-UHFFFAOYSA-N	Lipids and lipid-like molecules	Fatty Acyls	Fatty acids and conjugates	Level 2	57.91	90.3	0		M+H	C16H32O3	0.37	18.4167	18.7134	18.6675	19.0225	8.22704	18.1437	17.8973	16.7564	8.22704	19.1875	16.5035	16.3289	19.1612	19.9779	19.5289
FT1691NR	292.104	1.296	neg	L-Carnitintartrat	595339	https://cloud.oebiotech.com/#/lm/network/595339								42609639		C[N+](C)(C)CC(CC(=O)O)OC(=O)C(O)C(O)C(=O)[O-]	JHQQFDNWUBVPIM-UHFFFAOYSA-N	Lipids and lipid-like molecules	Fatty Acyls	Fatty acid esters	Level 3	57.89	92.08	63.31	74.3816, 83.0138, 89.0247, 92.5404, 92.5455, 92.8226, 103.9201, 157.1614, 182.5721, 194.2009	M-H	C11H19NO8	0.34	18.2583	18.5926	18.3892	16.551	17.8795	17.7631	18.9303	18.7718	18.3656	18.792	18.3955	18.3093	18.7191	18.2623	18.8119
FT2105PR	253.118	1.778	pos	Alanyltyrosine	53738	https://cloud.oebiotech.com/#/lm/network/53738	HMDB0028699	23768		73395				92946	3061-88-9	C[C@H](N)C(=O)N[C@@H](CC1=CC=C(O)C=C1)C(O)=O	ALZVPLKYDKJKQU-XVKPBYJWSA-N	Organic acids and derivatives	Carboxylic acids and derivatives	Amino acids, peptides, and analogues	Level 3	57.89	92.06	64.06	120.0811, 123.0441, 136.0760, 142.9863, 165.0547, 182.0814, 197.1177, 207.1135, 228.8930, 253.1187	M+H	C12H16N2O4	0.4	20.1744	20.2608	20.0794	17.6169	19.0866	19.1854	20.7943	21.9306	20.8763	18.9598	18.0062	18.4776	19.9177	19.5195	20.2491
FT1494PR	215.139	2.013	pos	L-Metanephrine	83617	https://cloud.oebiotech.com/#/lm/network/83617	HMDB0062493				C05588	ko00350	Tyrosine metabolism	688084		CNC[C@H](O)C1=CC(OC)=C(O)C=C1	JWJCTZKFYGDABJ-VIFPVBQESA-N	Benzenoids	Phenols	Methoxyphenols	Level 3	57.88	93.66	58.75	149.9406, 150.9411, 151.9376, 155.2540, 168.0664, 174.9551, 178.2410, 211.1208, 215.1393, 215.1604	M+NH4	C10H15NO3	0	24.858	24.9357	24.6046	21.5931	22.6965	22.9604	24.5186	26.1408	25.6027	24.0163	22.726	23.9197	25.351	23.5064	24.2355
FT0703PR	153.127	10.331	pos	(R)-Campholenic aldehyde	58898	https://cloud.oebiotech.com/#/lm/network/58898	HMDB0034973	90340		48697				98497		CC1=CCC(CC=O)C1(C)C	OGCGGWYLHSJRFY-UHFFFAOYSA-N	Lipids and lipid-like molecules	Prenol lipids	Monoterpenoids	Level 2	57.88	93.97	0		M+H	C10H16O	0	21.9767	21.8439	21.2369	22.08	22.2858	22.2093	21.2981	21.8475	22.0002	21.2176	21.8566	21.3047	20.8082	21.7603	20.7804
FT1174NR	239.165	9.531	neg	7-oxo-11E-Tetradecenoic acid	2178	https://cloud.oebiotech.com/#/lm/network/2178		45868	LMFA01060186					44256505		C(CCCCCC(=O)CCC/C=C/CC)(=O)O	WPGZVCKWXQHYGF-ONEGZZNKSA-N	Lipids and lipid-like molecules	Fatty Acyls	Fatty acids and conjugates	Level 2	57.88	91.51	0		M-H	C14H24O3	0	16.0813	15.8759	15.5651	10.4824	8.22704	12.0677	17.9111	16.9601	14.7722	8.22704	8.22704	8.22704	16.4271	16.1129	17.0343
FT1782NR	300.049	0.722	neg	N-Acetyl-D-Glucosamine 6-Phosphate	47374	https://cloud.oebiotech.com/#/lm/network/47374	HMDB0001062	385		15784	C00357	ko00520,ko02060	Amino sugar and nucleotide sugar metabolism|Phosphotransferase system (PTS)	440996	18191-20-3	CC(=O)N[C@H]1C(O)O[C@H](COP(O)(O)=O)[C@@H](O)[C@@H]1O	BRGMHAYQAZFZDJ-RTRLPJTCSA-N	Organic oxygen compounds	Organooxygen compounds	Carbohydrates and carbohydrate conjugates	Level 2	57.85	93.82	0		M-H	C8H16NO9P	0.67	17.4374	17.6725	18.1109	14.7986	15.3261	14.447	18.2483	18.7613	18.504	19.4345	19.2052	19.2705	15.9174	16.6573	16.8789
FT1672NR	289.083	4.638	neg	L-N-(1H-Indol-3-ylacetyl)aspartic acid	62031	https://cloud.oebiotech.com/#/lm/network/62031	HMDB0038666	93323						4656408	2456-73-7	OC(=O)CC(NC(=O)CC1=CNC2=C1C=CC=C2)C(O)=O	VAFNMNRKDDAKRM-UHFFFAOYSA-N	Organic acids and derivatives	Carboxylic acids and derivatives	Amino acids, peptides, and analogues	Level 2	57.85	90.62	0		M-H	C14H14N2O5	0	15.1676	14.6817	14.3839	8.22704	8.22704	8.22704	16.7545	16.206	16.3717	14.6698	8.22704	8.22704	8.22704	8.22704	8.22704
FT4969PR	468.308	10.741	pos	10-Hydroxyheptadecanoylcarnitine	198056	https://cloud.oebiotech.com/#/lm/network/198056	HMDB0241513									CCCCCCCC(O)CCCCCCCCC(=O)OC(CC([O-])=O)C[N+](C)(C)C	TZEXQLSHICBFDV-UHFFFAOYSA-N	Lipids and lipid-like molecules	Fatty Acyls	Fatty acid esters	Level 3	57.84	90.71	70.22	296.2937, 313.2735, 314.2759, 347.5282, 378.1297, 450.2978, 451.2997, 468.1304, 468.3084, 469.3120	M+K	C24H47NO5	0.43	24.3002	24.3816	24.1339	18.8591	19.195	18.0851	24.0982	24.3083	24.9111	24.4429	24.2109	24.2193	21.5271	21.4604	21.4372
FT1458NR	269.212	10.204	neg	Ambrettolic acid	1718	https://cloud.oebiotech.com/#/lm/network/1718		35483	LMFA01050106					5282940		C(CCCCCCO)C/C=C/CCCCCC(=O)O	MKIFOPBVDBXRTO-DUXPYHPUSA-N	Lipids and lipid-like molecules	Fatty Acyls	Fatty acids and conjugates	Level 2	57.83	89.45	0		M-H	C16H30O3	0.37	17.4109	17.4563	17.5733	16.2167	17.7598	16.7366	17.9378	18.1361	18.4654	16.9228	16.3133	15.8054	15.9934	15.4531	17.9526
FT1846PR	238.217	9.557	pos	6-isopropenyl-4,4a-dimethyl-1,2,3,4,4a,5,6,7-octahydro-naphthalen-1-ol	560121	https://cloud.oebiotech.com/#/lm/network/560121										CC1CCC(C2=CCC(CC12C)C(=C)C)O	NJWPLFBOSCSZFA-UHFFFAOYSA-N	Lipids and lipid-like molecules	Prenol lipids	Sesquiterpenoids	Level 2	57.83	90.52	0		M+NH4	C15H24O	0	17.2488	16.5793	17.4326	16.3348	17.6274	17.7374	16.4807	16.5766	14.8605	17.5536	17.3844	17.5078	17.5308	17.6146	17.6516
FT0382NR	147.03	1.106	neg	3-Hydroxyglutaric acid	47029	https://cloud.oebiotech.com/#/lm/network/47029	HMDB0000428	5417		39980				181976	638-18-6	OC(CC(O)=O)CC(O)=O	ZQHYXNSQOIDNTL-UHFFFAOYSA-N	Organic acids and derivatives	Hydroxy acids and derivatives	Beta hydroxy acids and derivatives	Level 2	57.79	96.41	0		M-H	C5H8O5	-2.18	17.5622	17.3719	17.6506	16.6294	16.8105	17.4029	17.3847	17.607	16.9288	17.8826	17.7724	17.4194	17.6233	17.3706	17.3913
FT0083NR	105.02	0.772	neg	2-(Hydroxymethoxy)acetic acid	211554	https://cloud.oebiotech.com/#/lm/network/211554	HMDB0257950							53673980		OCOCC(O)=O	ZUCOIFUQBLMWEN-UHFFFAOYSA-N	Organic oxygen compounds	Organooxygen compounds	Ethers	Level 2	57.78	97.92	0		M-H	C3H6O4	-1.81	19.8861	19.8101	19.99	15.3357	17.0274	17.7472	19.3486	19.2791	19.5066	20.7796	20.9854	21.0802	20.3765	20.2874	20.813
FT3022PR	304.165	4.349	pos	Trp-Val	266191	https://cloud.oebiotech.com/#/lm/network/266191		23894						7009658		CC(C)C(C(=O)O)NC(=O)C(CC1=CNC2=CC=CC=C21)N	LWFWZRANSFAJDR-JSGCOSHPSA-N	Organic acids and derivatives	Carboxylic acids and derivatives	Amino acids, peptides, and analogues	Level 2	57.77	89.16	0		M+H	C16H21N3O3	0.66	19.3466	19.4054	19.1256	15.7816	17.4496	17.4964	20.0979	21.2755	20.2843	17.9215	16.616	17.67	18.4622	18.084	18.7498
FT1571PR	221.092	1.547	pos	5-Hydroxy-L-tryptophan	257733	https://cloud.oebiotech.com/#/lm/network/257733	HMDB0000472	364			C00643	ko00380,ko04361,ko04726	Tryptophan metabolism|Axon regeneration|Serotonergic synapse	144	4350-09-8	C1=CC2=C(C=C1O)C(=CN2)CC(C(=O)O)N	LDCYZAJDBXYCGN-UHFFFAOYSA-N	Organoheterocyclic compounds	Indoles and derivatives	Tryptamines and derivatives	Level 2	57.76	93.03	0		M+H	C11H12N2O3	0.9	17.1327	17.2743	17.3406	13.149	8.22704	8.22704	18.7506	17.2408	17.606	18.6091	17.897	17.6689	17.2295	16.1653	16.3785
FT1012PR	180.052	1.106	pos	Isoxanthopterin	47170	https://cloud.oebiotech.com/#/lm/network/47170	HMDB0000704	44874		16713	C03975			10729	529-69-1	NC1=NC(=O)C2=C(N1)NC(=O)C=N2	GLKCOBIIZKYKFN-UHFFFAOYSA-N	Organoheterocyclic compounds	Pteridines and derivatives	Pterins and derivatives	Level 2	57.76	95.38	0		M+H	C6H5N5O2	-0.56	20.2543	20.4741	19.8879	19.1018	18.0522	19.6443	20.2448	21.0511	20.6833	20.519	20.3328	21.263	20.6799	20.24	20.6688
FT3823PR	357.274	14.313	pos	DTrE	899	https://cloud.oebiotech.com/#/lm/network/899	HMDB0002823	195	LMFA01030408	77807				5312557	28845-86-5	C(CCCCCCCCCCC/C=C\C/C=C\C/C=C\CC)(=O)O	WBBQTNCISCKUMU-PDBXOOCHSA-N	Lipids and lipid-like molecules	Fatty Acyls	Fatty acids and conjugates	Level 2	57.74	73.89	35.3036	280.2290, 283.2273, 290.2109, 298.5370, 308.2223, 310.2390, 326.2327, 339.3453, 340.2480, 357.2758	M+Na	C22H38O2	5.6	19.8514	20.5122	20.2903	16.2027	17.5035	18.9657	21.0084	21.5214	21.3369	18.8305	8.22704	16.9652	19.0129	19.5019	19.8721
FT1536NR	277.144	10.501	neg	inunolide	562820	https://cloud.oebiotech.com/#/lm/network/562820										C/C/1=C\C[C@H]2[C@@H](C/C(=C/CC1)/C)OC(=O)C2=C	BBMLTTOFEBDQIR-BQULMBIYSA-N	Unclassified	Unclassified	Unclassified	Level 2	57.73	89.94	0		M+FA-H	C15H20O2	0.72	17.6509	17.7799	17.4332	17.8119	17.3114	17.4387	17.7109	17.6365	17.696	17.567	17.6102	17.6625	17.3041	17.5104	17.577
FT2191PR	259.19	10.4	pos	Dibutyl adipate	205823	https://cloud.oebiotech.com/#/lm/network/205823	HMDB0251172	69913			C14253			7784	105-99-7	CCCCOC(=O)CCCCC(=O)OCCCC	XTJFFFGAUHQWII-UHFFFAOYSA-N	Lipids and lipid-like molecules	Fatty Acyls	Fatty acid esters	Level 3	57.72	91.32	65.37	102.6781, 110.9284, 111.0443, 129.0180, 129.0547, 139.8925, 147.0655, 200.2014, 230.8996, 259.2054	M+H	C14H26O4	0.39	18.6033	18.8104	19.0968	19.0455	18.7309	18.8193	18.6903	18.9767	19.0295	18.6193	18.7007	18.5789	18.7694	19.4554	19.014
FT0666NR	180.067	6.069	neg	2'-Aminoacetophenone	56920	https://cloud.oebiotech.com/#/lm/network/56920	HMDB0032630	88578		91110				11086	551-93-9	CC(=O)C1=CC=CC=C1N	GTDQGKWDWVUKTI-UHFFFAOYSA-N	Organic oxygen compounds	Organooxygen compounds	Carbonyl compounds	Level 2	57.71	93.83	0		M+FA-H	C8H9NO	-1.67	15.3349	16.0014	15.4535	13.6867	13.8596	13.6824	15.0848	16.0893	16.1623	17.0288	16.575	16.2667	14.5782	14.5116	14.6451
FT0981PR	175.144	0.686	pos	Ethyl lysine	206575	https://cloud.oebiotech.com/#/lm/network/206575	HMDB0252051							76135158		CCNC(CCCCN)C(O)=O	PVPFJQSVZPTWMY-UHFFFAOYSA-N	Organic acids and derivatives	Carboxylic acids and derivatives	Amino acids, peptides, and analogues	Level 2	57.71	94.57	0		M+H	C8H18N2O2	0	20.7306	20.8019	20.5351	19.3265	20.2574	20.5252	21.5359	20.5338	20.5805	20.818	20.7418	20.0002	20.6412	20.3482	20.2529
FT1692PR	229.118	1.368	pos	Methyldopa	51518	https://cloud.oebiotech.com/#/lm/network/51518	HMDB0011754	1215		61058	C07194			38853	555-30-6	C[C@](N)(CC1=CC=C(O)C(O)=C1)C(O)=O	CJCSPKMFHVPWAR-JTQLQIEISA-N	Phenylpropanoids and polyketides	Phenylpropanoic acids	Unclassified	Level 2	57.69	93.22	0		M+NH4	C10H13NO4	0.44	20.0832	20.0828	20.2988	18.8014	20.1405	19.736	20.8178	20.7375	20.5558	19.7327	17.3911	19.1199	20.7525	20.2839	20.8684
FT1774NR	299.186	9.465	neg	5-Acetoxydihydrotheaespirane	63476	https://cloud.oebiotech.com/#/lm/network/63476	HMDB0040276	94801						93838	72541-09-4	CC1CCC2(O1)C(C)(C)CCCC2(C)OC(C)=O	LTAWGWRPOGXHBD-UHFFFAOYSA-N	Organoheterocyclic compounds	Tetrahydrofurans	Unclassified	Level 2	57.69	89.75	0		M+FA-H	C15H26O3	0.33	17.1778	16.8799	16.7985	13.6452	13.6884	16.6378	18.2682	18.2177	15.2715	11.4116	11.6952	13.4303	17.8486	17.7461	18.5267
FT1883NR	311.223	10.939	neg	octadecenedioate	257255	https://cloud.oebiotech.com/#/lm/network/257255	HMDB0304442							6440435		[H]\C(CCCCCCCCCCCCCCC(O)=O)=C(\[H])C(O)=O	YDPSQMGOAILWPE-FYWRMAATSA-N	Lipids and lipid-like molecules	Fatty Acyls	Fatty acids and conjugates	Level 2	57.69	88.72	0		M-H	C18H32O4	0.64	16.8955	16.8102	16.8788	15.0368	14.1879	16.2075	17.5865	17.3651	16.4859	13.5087	13.3001	14.0174	17.6861	17.4013	17.7803
FT2208PR	260.197	1.276	pos	Lysylleucine	53976	https://cloud.oebiotech.com/#/lm/network/53976	HMDB0028955	23967		74561				7016103	7369-79-1	CC(C)C[C@H](NC(=O)[C@@H](N)CCCCN)C(O)=O	ATIPDCIQTUXABX-UWVGGRQHSA-N	Organic acids and derivatives	Carboxylic acids and derivatives	Amino acids, peptides, and analogues	Level 2	57.68	92	0		M+H	C12H25N3O3	0.38	19.4775	19.8437	19.5911	16.4838	17.9109	18.0839	21.037	21.1979	21.2969	20.0247	17.9421	17.8885	18.7778	18.7822	18.7855
FT1873PR	241.031	0.706	pos	L-Cystine	46921	https://cloud.oebiotech.com/#/lm/network/46921	HMDB0000192	17		16283	C00491	ko00270,ko02010,ko04216	Cysteine and methionine metabolism|ABC transporters|Ferroptosis	67678	56-89-3	N[C@@H](CSSC[C@H](N)C(O)=O)C(O)=O	LEVWYRKDKASIDU-IMJSIDKUSA-N	Organic acids and derivatives	Carboxylic acids and derivatives	Amino acids, peptides, and analogues	Level 2	57.67	90.27	0		M+H	C6H12N2O4S2	0.41	17.8866	18.0422	18.2721	15.0921	15.3413	8.22704	18.7984	18.4883	17.747	19.9531	20.8389	20.7806	8.22704	14.9895	8.22704
FT1879PR	241.227	10.673	pos	Pellitorine	8939	https://cloud.oebiotech.com/#/lm/network/8939			LMFA08020365	69686				5318516		C(/C=C/C=C/CCCCC)(=O)NCC(C)C	MAGQQZHFHJDIRE-BNFZFUHLSA-N	Lipids and lipid-like molecules	Fatty Acyls	Fatty amides	Level 2	57.67	91.34	0		M+NH4	C14H25NO	0.83	19.0916	19.1267	19.0381	18.9231	19.1035	19.2786	16.6236	17.7468	19.7562	18.7569	19.4306	18.7329	19.0201	18.9192	18.2542
FT2524PR	279.159	11.306	pos	Monooctyl phthalate	208928	https://cloud.oebiotech.com/#/lm/network/208928	HMDB0254869	328993		132583				79362		CCCCCCCCOC(=O)C1=CC=CC=C1C(O)=O	PKIYFBICNICNGJ-UHFFFAOYSA-N	Benzenoids	Benzene and substituted derivatives	Benzoic acids and derivatives	Level 2	57.67	98.83	0		M+H	C16H22O4	0.72	26.7916	26.8346	26.7769	26.8758	26.8571	26.7171	26.7518	26.7331	26.8579	26.7185	26.7425	26.6175	26.9167	26.7867	26.8854
FT1172NR	239.093	6.26	neg	[2-(2-Methylphenyl)-1,3-dioxolan-4-yl]methanol	81959	https://cloud.oebiotech.com/#/lm/network/81959	HMDB0059940							55250550		CC1=CC=CC=C1C1OCC(CO)O1	SZESZZKBJJPMKG-UHFFFAOYSA-N	Benzenoids	Benzene and substituted derivatives	Toluenes	Level 2	57.66	92.55	0		M+FA-H	C11H14O3	0	16.1495	16.7453	16.7066	16.6784	16.7984	16.8235	16.8842	17.0135	16.7163	16.994	17.1101	16.5781	16.8738	16.9131	16.94
FT1761PR	232.129	1.228	pos	Asparaginyl-Valine	53783	https://cloud.oebiotech.com/#/lm/network/53783	HMDB0028744	23904						18218188		CC(C)C(NC(=O)C(N)CC(N)=O)C(O)=O	KWBQPGIYEZKDEG-UHFFFAOYSA-N	Organic acids and derivatives	Carboxylic acids and derivatives	Amino acids, peptides, and analogues	Level 2	57.64	93.41	0		M+H	C9H17N3O4	0.43	20.7128	20.7074	20.6101	18.6228	20.009	20.0883	21.3433	21.3973	21.5001	19.7702	17.6561	18.1698	20.7038	20.8488	21.2872
FT1991NR	325.202	9.155	neg	12,17	3622	https://cloud.oebiotech.com/#/lm/network/3622			LMFA03000025					101070489		C(CCCCCCC/C=C\CC1C2OC(C)(O1)C(O)CC2)(=O)O	AXRADOFMFPTYAS-VURMDHGXSA-N	Lipids and lipid-like molecules	Fatty Acyls	Fatty acids and conjugates	Level 2	57.64	88.35	0		M-H	C18H30O5	0.31	16.0522	15.7604	15.2451	10.8144	10.187	8.22704	17.0773	17.3441	16.6637	16.2089	16.2193	16.2181	14.6522	13.9011	14.6208
FT2531PR	279.232	12.195	pos	17-octadecen-9-ynoic acid	1047	https://cloud.oebiotech.com/#/lm/network/1047		35216	LMFA01030562					5312690		C(CCCCCCCC#CCCCCCCC=C)(=O)O	JSDJDUFIGGRVBJ-UHFFFAOYSA-N	Lipids and lipid-like molecules	Fatty Acyls	Fatty acids and conjugates	Level 2	57.64	89.03	0		M+H	C18H30O2	0.36	21.3493	21.1249	21.1249	20.8719	21.265	20.5927	20.6917	22.2834	21.1013	20.5367	19.9407	19.9936	21.4933	20.6339	21.7575
FT1632NR	285.207	9.87	neg	10-hydroxy-16-oxo-hexadecanoic acid	2872	https://cloud.oebiotech.com/#/lm/network/2872		74930	LMFA01170060					16061044		C(CCCCCCCCC(O)CCCCCC=O)(=O)O	VGISDMZERQFDDQ-UHFFFAOYSA-N	Lipids and lipid-like molecules	Fatty Acyls	Fatty acids and conjugates	Level 2	57.63	90.14	0		M-H	C16H30O4	0	16.9479	16.9541	17.3592	14.2188	14.9469	15.3385	17.2518	17.7893	17.0006	14.7248	15.4727	16.1017	17.9602	17.7477	17.2929
FT4941PR	464.277	9.684	pos	SR 49498	52472	https://cloud.oebiotech.com/#/lm/network/52472	HMDB0013845							68617604		CCCCC(=O)NC1(CCCC1)C(=O)NCC1=CC=C(C=C1)C1=CC=CC=C1C1=NNN=N1	PAKGYCNZUGIDHV-UHFFFAOYSA-N	Benzenoids	Benzene and substituted derivatives	Biphenyls and derivatives	Level 3	57.63	94.28	59.03	236.1632, 251.1804, 292.2644, 309.2423, 310.2448, 446.2661, 447.2692, 464.2773, 464.3261, 465.2794	M+NH4	C25H30N6O2	-0.22	22.6269	22.5922	22.4868	8.22704	8.22704	8.22704	23.7757	24.1707	23.5897	20.8058	20.121	20.4944	8.22704	16.8748	18.7661
FT2516PR	279.101	1.569	pos	Glutamylmethionine	53858	https://cloud.oebiotech.com/#/lm/network/53858	HMDB0028825	23687		73507				6426949	4423-22-7	CSCC[C@H](NC(=O)[C@@H](N)CCC(O)=O)C(O)=O	SXGAGTVDWKQYCX-BQBZGAKWSA-N	Organic acids and derivatives	Carboxylic acids and derivatives	Amino acids, peptides, and analogues	Level 2	57.62	90.03	0		M+H	C10H18N2O5S	0	17.6777	17.1144	17.8693	16.3292	16.4619	16.6925	20.532	20.5636	20.9623	17.3002	8.22704	16.4616	17.8481	15.2838	16.6779
FT5705PR	567.42	13.776	pos	32,35-anhydrobacteriohopaneterol	37537	https://cloud.oebiotech.com/#/lm/network/37537		53882	LMPR04000022					42608329		C1C[C@]2(C)C3CCC4[C@]5(C)C(C([C@H](CCC6[C@@H](O)[C@@H](O)CO6)C)CC5)CC[C@@]4(C)[C@]3(C)CCC2C(C)(C)C1	AHIYJXIRRHDLAB-PAJINBBCSA-N	Lipids and lipid-like molecules	Prenol lipids	Hopanoids	Level 2	57.62	89.14	30.345	211.1481, 212.1554, 219.1744, 221.1331, 223.1481, 235.1470, 237.1650, 326.2699, 549.4085, 567.4175	M+K	C35H60O3	-3.88	20.426	20.6261	20.5844	8.22704	8.22704	8.22704	20.693	20.6678	21.4664	21.6269	21.8166	21.8862	16.162	17.4583	17.0544
FT0077NR	103.04	1.361	neg	3-Hydroxybutyric acid	1651	https://cloud.oebiotech.com/#/lm/network/1651	HMDB0000357		LMFA01050005	20067	C01089	ko00650,ko04024	Butanoate metabolism|cAMP signaling pathway	441	300-85-6	C(O)(C)CC(=O)O	WHBMMWSBFZVSSR-UHFFFAOYSA-N	Organic acids and derivatives	Hydroxy acids and derivatives	Beta hydroxy acids and derivatives	Level 2	57.61	98.47	0		M-H	C4H8O3	-2.33	21.4987	21.4412	21.6992	20.1638	20.9689	21.0532	22.2206	22.0566	22.0455	21.4205	21.2509	20.7398	21.2955	21.152	21.6395
FT0001NR	73.0297	1.29	neg	Hydroxyacetone	48939	https://cloud.oebiotech.com/#/lm/network/48939	HMDB0006961	64743		27957	C05235	ko00640	Propanoate metabolism	8299	116-09-6	CC(=O)CO	XLSMFKSTNGKWQX-UHFFFAOYSA-N	Organic oxygen compounds	Organooxygen compounds	Carbonyl compounds	Level 2	57.61	98.38	0		M-H	C3H6O2	-2.33	17.4036	17.7866	17.8506	14.6739	14.7274	15.8933	17.8189	18.6491	17.7894	18.6602	18.0158	18.4234	17.5178	17.3345	17.6293
FT2470PR	276.108	1.113	pos	sarmentosin	554328	https://cloud.oebiotech.com/#/lm/network/554328								5281123		C(C=C(CO)C#N)OC1C(C(C(C(O1)CO)O)O)O	FWAYDNJCBHNWQD-UHFFFAOYSA-N	Lipids and lipid-like molecules	Fatty Acyls	Fatty acyl glycosides	Level 2	57.61	92.58	0		M+H	C11H17NO7	-0.36	20.7621	20.8121	20.447	17.0545	18.3097	18.4477	22.0816	22.2852	22.2572	20.8587	20.2153	20.1877	18.7551	18.0214	19.5124
FT1632PR	226.144	8.312	pos	3,4-Dihydro-6-methoxy-2,2-dimethyl-2H-1-benzopyran-4-ol	64500	https://cloud.oebiotech.com/#/lm/network/64500	HMDB0041411	95810		173602				24252761	65383-71-3	COC1=CC2=C(OC(C)(C)CC2O)C=C1	OGDIMNNYYGBSQY-UHFFFAOYSA-N	Organoheterocyclic compounds	Benzopyrans	1-benzopyrans	Level 2	57.6	92.54	0		M+NH4	C12H16O3	0.88	19.1426	19.0409	18.726	12.292	12.3681	8.22704	19.8709	19.545	19.8106	19.9013	19.1123	19.6917	15.9868	16.2824	16.4735
FT0244NR	133.015	0.993	neg	Pyruvic acid	2096	https://cloud.oebiotech.com/#/lm/network/2096	HMDB0000243	117	LMFA01060077	32816	C00022	ko00010,ko00020,ko00030,ko00040,ko00053,ko00250,ko00260,ko00261,ko00270,ko00290,ko00330,ko00350,ko00360,ko00362,ko00430,ko00440,ko00470,ko00620,ko00621,ko00622,ko00630,ko00650,ko00660,ko00680,ko00710,ko00720,ko00730,ko00760,ko00770,ko00785,ko00900,ko00997,ko00998,ko01502,ko02060,ko04066,ko04152,ko04911,ko04922,ko04930,ko04931,ko05230,ko05415	Glycolysis / Gluconeogenesis|Citrate cycle (TCA cycle)|Pentose phosphate pathway|Pentose and glucuronate interconversions|Ascorbate and aldarate metabolism|Alanine, aspartate and glutamate metabolism|Glycine, serine and threonine metabolism|Monobactam biosynthesis|Cysteine and methionine metabolism|Valine, leucine and isoleucine biosynthesis|Arginine and proline metabolism|Tyrosine metabolism|Phe…	1060	127-17-3	CC(=O)C(=O)O	LCTONWCANYUPML-UHFFFAOYSA-N	Organic acids and derivatives	Keto acids and derivatives	Alpha-keto acids and derivatives	Level 2	57.58	97.14	0		M+FA-H	C3H4O3	-2.18	21.0636	20.9659	20.9418	19.9316	20.5663	21.0978	21.7009	21.6153	21.5727	21.4781	20.9711	20.7807	20.4704	20.1919	20.408
FT1860NR	309.109	2.516	neg	gamma-Glutamyltyrosine	51509	https://cloud.oebiotech.com/#/lm/network/51509	HMDB0011741	62426		82969	C01151	ko00030,ko00440	Pentose phosphate pathway|Phosphonate and phosphinate metabolism	94340	7432-23-7	N[C@@H](CCC(=O)N[C@@H](CC1=CC=C(O)C=C1)C(O)=O)C(O)=O	VVLXCWVSSLFQDS-QWRGUYRKSA-N	Organic acids and derivatives	Carboxylic acids and derivatives	Amino acids, peptides, and analogues	Level 2	57.58	90.02	0		M-H	C14H18N2O6	0.32	17.5433	18.1897	18.2137	14.334	16.1392	17.2417	18.8662	19.3171	17.7539	15.7411	15.0539	15.7482	19.1733	18.5586	18.4114
FT0460NR	159.103	5.945	neg	(S)-3-hydroxyoctanoic acid	1905	https://cloud.oebiotech.com/#/lm/network/1905	HMDB0001954		LMFA01050433	37100				11367166	33796-86-0	CCCCC[C@H](O)CC(O)=O	NDPLAKGOSZHTPH-ZETCQYMHSA-N	Organic acids and derivatives	Hydroxy acids and derivatives	Medium-chain hydroxy acids and derivatives	Level 2	57.58	94.83	0		M-H	C8H16O3	-1.19	16.9419	17.3495	16.8885	16.8248	16.4275	16.9776	18.2397	18.0002	18.0828	17.7234	17.2824	17.4563	17.5388	16.2874	17.1404
FT3616PR	342.139	0.729	pos	6-(alpha-D-Glucosaminyl)-1D-myo-inositol	51452	https://cloud.oebiotech.com/#/lm/network/51452	HMDB0011668			44230	C15658					N[C@@H]1[C@@H](O)[C@H](O)[C@@H](CO)O[C@@H]1O[C@@H]1[C@@H](O)[C@H](O)[C@@H](O)[C@@H](O)[C@H]1O	HEPUIGACZYVUCD-YZRQSVRMSA-N	Organic oxygen compounds	Organooxygen compounds	Carbohydrates and carbohydrate conjugates	Level 2	57.58	91.3	0		M+H	C12H23NO10	0	20.1951	20.4174	20.553	17.7919	19.3306	19.2051	20.2778	20.0357	20.3975	20.4059	20.3953	20.6579	20.8411	20.5723	20.4905
FT1217NR	243.196	11.155	neg	Tridecan-2-one	9884	https://cloud.oebiotech.com/#/lm/network/9884	HMDB0034148	89740	LMFA12000058	77928				11622	593-08-8	CC(=O)CCCCCCCCCCC	CYIFVRUOHKNECG-UHFFFAOYSA-N	Organic oxygen compounds	Organooxygen compounds	Carbonyl compounds	Level 2	57.55	91.52	0		M+FA-H	C13H26O	0.41	16.6686	16.6256	16.5435	16.4416	15.8589	16.0492	16.3794	16.4711	16.7747	16.9842	16.8425	16.7384	16.9744	16.6487	16.8036
FT3085PR	308.16	4.023	pos	Ala-Ala-Phe	258783	https://cloud.oebiotech.com/#/lm/network/258783		15974						11722740		CC(C(=O)NC(C)C(=O)NC(CC1=CC=CC=C1)C(=O)O)N	PIPTUBPKYFRLCP-NHCYSSNCSA-N	Organic acids and derivatives	Carboxylic acids and derivatives	Amino acids, peptides, and analogues	Level 2	57.53	90.3	0		M+H	C15H21N3O4	0.65	19.2349	18.8785	18.6163	12.7698	8.22704	15.6032	20.9126	21.1169	19.8264	18.0865	16.7785	16.7205	13.8754	16.0909	15.751
FT0700PR	153.091	5.94	pos	2-Isopropyl-1,4-benzenediol	56579	https://cloud.oebiotech.com/#/lm/network/56579	HMDB0032132	88214						75370	2349-71-5	CC(C)C1=C(O)C=CC(O)=C1	HIGSPBFIOSHWQG-UHFFFAOYSA-N	Benzenoids	Benzene and substituted derivatives	Cumenes	Level 2	57.52	97.16	0		M+H	C9H12O2	0	22.3898	22.4444	22.2539	19.4925	19.8227	20.3132	23.2981	23.2135	23.1846	23.3168	22.9968	22.8416	19.377	20.7265	19.1577
FT5667PR	560.079	0.773	pos	Adenosine diphosphate ribose	47433	https://cloud.oebiotech.com/#/lm/network/47433	HMDB0001178	3595		16960	C00301	ko00230	Purine metabolism	192	20762-30-5	NC1=C2N=CN(C3OC(COP(O)(=O)OP(O)(=O)OCC4OC(O)C(O)C4O)C(O)C3O)C2=NC=N1	SRNWOUGRCWSEMX-UHFFFAOYSA-N	Nucleosides, nucleotides, and analogues	Purine nucleotides	Purine nucleotide sugars	Level 2	57.51	87.73	0		M+H	C15H23N5O14P2	0.18	19.2118	19.3354	19.3492	14.5866	8.22704	14.9866	19.2049	19.2003	18.9594	19.4315	20.2172	20.503	18.4858	18.9341	18.1141
FT1968PR	246.145	1.37	pos	Glutaminylvaline	53846	https://cloud.oebiotech.com/#/lm/network/53846	HMDB0028810	23765		141433				57262456	31189-73-8	CC(C)[C@H](NC(=O)[C@@H](N)CCC(N)=O)C(O)=O	MRVYVEQPNDSWLH-XPUUQOCRSA-N	Organic acids and derivatives	Carboxylic acids and derivatives	Amino acids, peptides, and analogues	Level 2	57.51	93.28	0		M+H	C10H19N3O4	0.41	19.8592	19.939	19.6972	13.6323	16.5577	17.3031	21.3731	21.8159	20.8666	19.2225	18.4714	18.5092	18.8641	18.0877	19.2834
FT4456PR	409.331	13.875	pos	MG(0:0/20:0/0:0)	51362	https://cloud.oebiotech.com/#/lm/network/51362	HMDB0011542	62326						537294		[H]C(CO)(CO)OC(=O)CCCCCCCCCCCCCCCCCCC	KECCPKLXQUOWMI-UHFFFAOYSA-N	Lipids and lipid-like molecules	Endocannabinoids	Unclassified	Level 3	57.51	88.93	88.76	251.1642, 261.1830, 265.1797, 279.1957, 293.2104, 307.2258, 321.2436, 373.3120, 409.3330, 428.6979	M+Na	C23H46O4	-5.13	20.2484	20.0573	20.4459	20.566	21.0255	20.9935	20.6582	20.2414	20.3396	19.902	20.1338	19.2838	19.2226	20.7702	19.7022
FT1545PR	219.098	1.092	pos	N-gamma-L-Glutamyl-D-alanine	60065	https://cloud.oebiotech.com/#/lm/network/60065	HMDB0036301	91446		50621				5154674		CC(NC(=O)CCC(N)C(O)=O)C(O)=O	WQXXXVRAFAKQJM-UHFFFAOYSA-N	Organic acids and derivatives	Carboxylic acids and derivatives	Amino acids, peptides, and analogues	Level 2	57.5	94.41	0		M+H	C8H14N2O5	-0.46	21.3337	21.2644	21.1036	20.3361	21.6709	21.6277	21.7071	21.7842	21.7746	20.837	20.3233	20.5223	21.7452	21.2219	21.2965
FT0762PR	159.028	1.106	pos	Allopurinol	52794	https://cloud.oebiotech.com/#/lm/network/52794	HMDB0014581	865		40279	C06816			2094	315-30-0	O=C1N=CN=C2NNC=C12	OFCNXPDARWKPPY-UHFFFAOYSA-N	Organoheterocyclic compounds	Pyrazolopyrimidines	Pyrazolo[3,4-d]pyrimidines	Level 1	57.49	72.38	65.27	135.9703, 141.9588, 146.9614, 148.9772, 150.9564, 153.9560, 154.9905, 159.0278, 159.9694, 169.9772	M+Na	C5H4N4O	-0.63	22.6893	22.8631	22.6063	21.661	22.2029	22.501	22.6069	22.1244	22.9627	23.7386	23.4941	23.5045	22.5771	22.687	22.8134
FT4738PR	440.277	9.708	pos	5-Hydroxypentadecanoylcarnitine	197979	https://cloud.oebiotech.com/#/lm/network/197979	HMDB0241434									CCCCCCCCCCC(O)CCCC(=O)OC(CC([O-])=O)C[N+](C)(C)C	FBGNJEDMAHOUHV-UHFFFAOYSA-N	Lipids and lipid-like molecules	Fatty Acyls	Fatty acid esters	Level 3	57.49	88.45	75.09	230.0789, 285.2424, 286.2459, 299.2481, 320.8942, 390.0663, 422.2666, 440.2770, 440.3247, 441.2792	M+K	C22H43NO5	0.45	20.9836	21.0037	20.8871	14.7812	16.5593	16.5936	22.7902	22.8004	21.9307	19.8581	19.3467	19.412	18.2537	17.341	18.2641
FT0581NR	168.981	0.766	neg	1,3,2-Dioxathiolane 2,2-dioxide	206599	https://cloud.oebiotech.com/#/lm/network/206599	HMDB0252075							14075		O=S1(=O)OCCO1	ZPFAVCIQZKRBGF-UHFFFAOYSA-N	Organic acids and derivatives	Organic sulfuric acids and derivatives	Sulfuric acid esters	Level 2	57.48	94.82	0		M+FA-H	C2H4O4S	-1.78	18.5839	18.5703	18.4749	18.7831	18.064	18.2021	19.0093	18.141	17.7225	18.696	19.3452	18.9165	18.9579	18.6993	18.1213
FT1740NR	296.1	1.323	neg	Cordycepin	275638	https://cloud.oebiotech.com/#/lm/network/275638		66970			C08431			6303	73-03-0	C1C(OC(C1O)N2C=NC3=C(N=CN=C32)N)CO	OFEZSBMBBKLLBJ-BAJZRUMYSA-N	Nucleosides, nucleotides, and analogues	Purine nucleosides	Purine 3'-deoxyribonucleosides	Level 2	57.48	92.08	0		M+FA-H	C10H13N5O3	0.34	16.5087	16.944	16.8379	12.0418	14.9092	15.6788	15.9065	16.3487	14.3894	17.0657	16.9832	16.5773	18.1352	17.7967	17.8104
FT3107PR	309.206	10.844	pos	Dihydrocapsiate	58753	https://cloud.oebiotech.com/#/lm/network/58753	HMDB0034781	90203						9873754		COC1=C(O)C=CC(COC(=O)CCCCCCC(C)C)=C1	RBCYRZPENADQGZ-UHFFFAOYSA-N	Benzenoids	Phenols	Methoxyphenols	Level 2	57.48	88.28	0		M+H	C18H28O4	0.65	19.4675	19.5301	19.3196	18.7026	18.9457	18.9034	19.5216	19.5824	19.5519	19.098	18.731	18.4829	19.3922	18.9823	19.1163
FT2241PR	262.119	4.07	pos	Glycyl-Tryptophan	53879	https://cloud.oebiotech.com/#/lm/network/53879	HMDB0028852							102763		NCC(=O)NC(CC1=CNC2=CC=CC=C12)C(O)=O	AJHCSUXXECOXOY-UHFFFAOYSA-N	Organic acids and derivatives	Carboxylic acids and derivatives	Amino acids, peptides, and analogues	Level 2	57.44	91.56	0		M+H	C13H15N3O3	0	20.3979	20.1277	20.5085	16.7849	18.0915	19.6437	21.244	21.9711	21.6447	18.9629	17.7539	19.1366	19.7676	19.5889	20.4977
FT1142NR	237.061	0.723	neg	Quinic acid	48024	https://cloud.oebiotech.com/#/lm/network/48024	HMDB0003072			17521	C00296	ko00400	Phenylalanine, tyrosine and tryptophan biosynthesis	6508	77-95-2	O[C@@H]1C[C@@](O)(C[C@@H](O)[C@H]1O)C(O)=O	AAWZDTNXLSGCEK-WYWMIBKRSA-N	Organic oxygen compounds	Organooxygen compounds	Alcohols and polyols	Level 2	57.42	94.45	0		M+FA-H	C7H12O6	0.42	17.9054	17.821	17.6893	17.4016	17.5141	18.0385	18.5814	18.7383	18.409	18.4505	17.312	17.4761	17.9861	17.8836	18.0377
FT0596PR	143.034	0.75	pos	(2E,4Z)-2-hydroxy-6-oxohexa-2,4-dienoic acid	1334	https://cloud.oebiotech.com/#/lm/network/1334			LMFA01030926	67110	C00682	ko00361,ko00362	Chlorocyclohexane and chlorobenzene degradation|Benzoate degradation	5280366		O/C(/C(O)=O)=C/C=C\C([H])=O	KGLCZTRXNNGESL-REDYYMJGSA-N	Lipids and lipid-like molecules	Fatty Acyls	Fatty acids and conjugates	Level 2	57.42	96.16	0		M+H	C6H6O4	-0.7	23.1571	22.8561	23.0398	22.8779	22.9111	22.9074	20.9468	23.0333	22.9395	23.0249	22.9786	23.009	23.0678	20.6732	23.0777
FT1102NR	232.059	2.228	neg	1-(2-Hydroxyethyl)-2-hydroxymethyl-5-nitroimidazole	202019	https://cloud.oebiotech.com/#/lm/network/202019	HMDB0246690	693						121858		OCCN1C(CO)=NC=C1[N+]([O-])=O	AEHPOYAOLCAMIU-UHFFFAOYSA-N	Organoheterocyclic compounds	Azoles	Imidazoles	Level 2	57.42	98.94	30.0943	147.0454, 157.1697, 164.0515, 164.0720, 164.0830, 165.0750, 210.5913, 216.6228, 220.1417, 232.0601	M+FA-H	C6H9N3O4	-6.89	20.7515	20.8533	20.9194	18.2145	19.19	19.2589	21.7419	21.547	21.4836	21.2524	20.747	20.5863	21.1453	20.7201	21.2568
FT1142PR	190.086	5.422	pos	Phensuximide	53112	https://cloud.oebiotech.com/#/lm/network/53112	HMDB0014970	43307		149869	C07437			6839	86-34-0	CN1C(=O)CC(C1=O)C1=CC=CC=C1	WLWFNJKHKGIJNW-UHFFFAOYSA-N	Organoheterocyclic compounds	Pyrrolidines	Phenylpyrrolidines	Level 2	57.42	93.28	0		M+H	C11H11NO2	0	17.368	17.663	17.694	16.0694	15.6615	14.3891	17.8231	17.9039	16.0481	18.044	17.6274	17.6829	17.7737	17.8716	17.9786
FT3620PR	342.239	4.549	pos	Ile-Pro-Ile	260221	https://cloud.oebiotech.com/#/lm/network/260221		17467						94701		CCC(C)C(C(=O)N1CCCC1C(=O)NC(C(C)CC)C(=O)O)N	JNTMAZFVYNDPLB-PEDHHIEDSA-N	Organic acids and derivatives	Carboxylic acids and derivatives	Amino acids, peptides, and analogues	Level 2	57.42	89.06	0		M+H	C17H31N3O4	0	20.1076	20.008	20.1789	8.22704	14.094	16.7136	21.1145	21.6058	20.6549	19.025	18.4766	19.1637	18.7601	17.93	19.3702
FT3664PR	346.055	1.118	pos	PCG	552612	https://cloud.oebiotech.com/#/lm/network/552612								135398570	7665-99-8	C1C2C(C(C(O2)N3C=NC4=C3N=C(NC4=O)N)O)OP(=O)(O1)O	ZOOGRGPOEVQQDX-UHFFFAOYSA-N	Nucleosides, nucleotides, and analogues	Purine nucleotides	Cyclic purine nucleotides	Level 2	57.42	92.11	0		M+H	C10H12N5O7P	0.29	18.7536	18.6755	18.6825	15.902	18.2364	17.9301	19.7824	19.9778	19.0749	18.4252	17.4579	18.6505	17.5972	17.1307	17.9302
[truncated: 2,246 more rows]
