# Supplementary material for: Integrated morphological, proteomic and metabolomic analyses reveal response mechanisms of microalgae under uranium exposure
Source: Front Microbiol. 2025 Oct 20;16:1679056. doi: 10.3389/fmicb.2025.1679056 (PMC12581144; doi:10.3389/fmicb.2025.1679056)
Supplement: Supplementary file 1 [file Data_Sheet_1.zip › Table S8.xlsx]

## Sheet: U1 VS U0
ID	Metabolomics	Proteomics	Classification_level1	Classification_level2
ABC transporters	1	1	Environmental Information Processing	Membrane transport
Acarbose and validamycin biosynthesis	0	1	Metabolism	Biosynthesis of other secondary metabolites
Alanine, aspartate and glutamate metabolism	1	1	Metabolism	Amino acid metabolism
Amino sugar and nucleotide sugar metabolism	1	1	Metabolism	Carbohydrate metabolism
Aminoacyl-tRNA biosynthesis	1	1	Genetic Information Processing	Translation
Aminobenzoate degradation	1	1	Metabolism	Xenobiotics biodegradation and metabolism
Arginine and proline metabolism	1	1	Metabolism	Amino acid metabolism
Arginine biosynthesis	0	1	Metabolism	Amino acid metabolism
Ascorbate and aldarate metabolism	0	1	Metabolism	Carbohydrate metabolism
Bacterial secretion system	0	1	Environmental Information Processing	Membrane transport
Base excision repair	0	1	Genetic Information Processing	Replication and repair
beta-Alanine metabolism	1	1	Metabolism	Metabolism of other amino acids
Biosynthesis of various nucleotide sugars	1	1	Metabolism	Carbohydrate metabolism
Biosynthesis of various plant secondary metabolites	1	0	Metabolism	Biosynthesis of other secondary metabolites
Biotin metabolism	0	1	Metabolism	Metabolism of cofactors and vitamins
Butanoate metabolism	1	1	Metabolism	Carbohydrate metabolism
C5-Branched dibasic acid metabolism	0	1	Metabolism	Carbohydrate metabolism
Carbapenem biosynthesis	0	1	Metabolism	Biosynthesis of other secondary metabolites
Carbon fixation by Calvin cycle	1	1	Metabolism	Energy metabolism
Carotenoid biosynthesis	0	1	Metabolism	Metabolism of terpenoids and polyketides
Cationic antimicrobial peptide (CAMP) resistance	0	1	Human Diseases	Drug resistance: antimicrobial
Chloroalkane and chloroalkene degradation	0	1	Metabolism	Xenobiotics biodegradation and metabolism
Chlorocyclohexane and chlorobenzene degradation	1	0	Metabolism	Xenobiotics biodegradation and metabolism
Citrate cycle (TCA cycle)	1	1	Metabolism	Carbohydrate metabolism
Cobalamin transport and metabolism	1	0	Organismal Systems	Digestive system
Cyanoamino acid metabolism	1	1	Metabolism	Metabolism of other amino acids
Cysteine and methionine metabolism	1	1	Metabolism	Amino acid metabolism
D-Amino acid metabolism	1	1	Metabolism	Metabolism of other amino acids
DNA replication	0	1	Genetic Information Processing	Replication and repair
Exopolysaccharide biosynthesis	0	1	Metabolism	Glycan biosynthesis and metabolism
Fatty acid biosynthesis	0	1	Metabolism	Lipid metabolism
Fatty acid degradation	0	1	Metabolism	Lipid metabolism
Folate biosynthesis	0	1	Metabolism	Metabolism of cofactors and vitamins
Folate transport and metabolism	1	1	Organismal Systems	Digestive system
Fructose and mannose metabolism	0	1	Metabolism	Carbohydrate metabolism
Galactose metabolism	0	1	Metabolism	Carbohydrate metabolism
Glutathione metabolism	1	1	Metabolism	Metabolism of other amino acids
Glycerolipid metabolism	0	1	Metabolism	Lipid metabolism
Glycerophospholipid metabolism	1	0	Metabolism	Lipid metabolism
Glycine, serine and threonine metabolism	1	1	Metabolism	Amino acid metabolism
Glycolysis / Gluconeogenesis	0	1	Metabolism	Carbohydrate metabolism
Glyoxylate and dicarboxylate metabolism	1	1	Metabolism	Carbohydrate metabolism
Histidine metabolism	1	1	Metabolism	Amino acid metabolism
Inositol phosphate metabolism	0	1	Metabolism	Carbohydrate metabolism
Lipoic acid metabolism	1	1	Metabolism	Metabolism of cofactors and vitamins
Lysine biosynthesis	1	1	Metabolism	Amino acid metabolism
Lysine degradation	1	1	Metabolism	Amino acid metabolism
Methane metabolism	1	1	Metabolism	Energy metabolism
Mismatch repair	0	1	Genetic Information Processing	Replication and repair
Monobactam biosynthesis	1	1	Metabolism	Biosynthesis of other secondary metabolites
Naphthalene degradation	0	1	Metabolism	Xenobiotics biodegradation and metabolism
Nicotinate and nicotinamide metabolism	1	1	Metabolism	Metabolism of cofactors and vitamins
Nitrogen metabolism	0	1	Metabolism	Energy metabolism
Nucleotide excision repair	0	1	Genetic Information Processing	Replication and repair
One carbon pool by folate	1	1	Metabolism	Metabolism of cofactors and vitamins
Other carbon fixation pathways	1	1	Metabolism	Energy metabolism
Oxidative phosphorylation	1	1	Metabolism	Energy metabolism
Pantothenate and CoA biosynthesis	1	1	Metabolism	Metabolism of cofactors and vitamins
Pentose and glucuronate interconversions	0	1	Metabolism	Carbohydrate metabolism
Pentose phosphate pathway	1	1	Metabolism	Carbohydrate metabolism
Peptidoglycan biosynthesis	1	1	Metabolism	Glycan biosynthesis and metabolism
Peroxisome	0	1	Cellular Processes	Transport and catabolism
Phenazine biosynthesis	0	1	Metabolism	Biosynthesis of other secondary metabolites
Phenylalanine metabolism	1	1	Metabolism	Amino acid metabolism
Phenylalanine, tyrosine and tryptophan biosynthesis	1	1	Metabolism	Amino acid metabolism
Photosynthesis	0	1	Metabolism	Energy metabolism
Photosynthesis - antenna proteins	0	1	Metabolism	Energy metabolism
Polyketide sugar unit biosynthesis	1	1	Metabolism	Metabolism of terpenoids and polyketides
Porphyrin metabolism	1	1	Metabolism	Metabolism of cofactors and vitamins
Propanoate metabolism	1	1	Metabolism	Carbohydrate metabolism
Protein export	0	1	Genetic Information Processing	Folding, sorting and degradation
Protein processing in endoplasmic reticulum	0	1	Genetic Information Processing	Folding, sorting and degradation
Purine metabolism	1	1	Metabolism	Nucleotide metabolism
Pyrimidine metabolism	1	1	Metabolism	Nucleotide metabolism
Pyruvate metabolism	1	1	Metabolism	Carbohydrate metabolism
Quorum sensing	0	1	Cellular Processes	Cellular community - prokaryotes
Riboflavin metabolism	1	1	Metabolism	Metabolism of cofactors and vitamins
Ribosome	0	1	Genetic Information Processing	Translation
RNA degradation	0	1	Genetic Information Processing	Folding, sorting and degradation
RNA polymerase	0	1	Genetic Information Processing	Transcription
Selenocompound metabolism	1	1	Metabolism	Metabolism of other amino acids
Starch and sucrose metabolism	0	1	Metabolism	Carbohydrate metabolism
Streptomycin biosynthesis	1	1	Metabolism	Biosynthesis of other secondary metabolites
Styrene degradation	1	0	Metabolism	Xenobiotics biodegradation and metabolism
Sulfur metabolism	1	1	Metabolism	Energy metabolism
Sulfur relay system	1	1	Genetic Information Processing	Folding, sorting and degradation
Taurine and hypotaurine metabolism	1	1	Metabolism	Metabolism of other amino acids
Teichoic acid biosynthesis	1	0	Metabolism	Glycan biosynthesis and metabolism
Terpenoid backbone biosynthesis	0	1	Metabolism	Metabolism of terpenoids and polyketides
Thiamine metabolism	1	1	Metabolism	Metabolism of cofactors and vitamins
Tryptophan metabolism	1	0	Metabolism	Amino acid metabolism
Two-component system	1	1	Environmental Information Processing	Signal transduction
Tyrosine metabolism	1	1	Metabolism	Amino acid metabolism
Ubiquinone and other terpenoid-quinone biosynthesis	0	1	Metabolism	Metabolism of cofactors and vitamins
Valine, leucine and isoleucine biosynthesis	1	1	Metabolism	Amino acid metabolism
Valine, leucine and isoleucine degradation	1	0	Metabolism	Amino acid metabolism
Vancomycin resistance	1	0	Human Diseases	Drug resistance: antimicrobial
Vitamin B6 metabolism	0	1	Metabolism	Metabolism of cofactors and vitamins

## Sheet: U2 V U0
ID	Metabolomics	Proteomics	Classification_level1	Classification_level2
ABC transporters	1	1	Environmental Information Processing	Membrane transport
Acarbose and validamycin biosynthesis	0	1	Metabolism	Biosynthesis of other secondary metabolites
Alanine, aspartate and glutamate metabolism	1	1	Metabolism	Amino acid metabolism
Amino sugar and nucleotide sugar metabolism	1	1	Metabolism	Carbohydrate metabolism
Aminoacyl-tRNA biosynthesis	1	1	Genetic Information Processing	Translation
Aminobenzoate degradation	0	1	Metabolism	Xenobiotics biodegradation and metabolism
Arginine and proline metabolism	1	1	Metabolism	Amino acid metabolism
Arginine biosynthesis	0	1	Metabolism	Amino acid metabolism
Ascorbate and aldarate metabolism	0	1	Metabolism	Carbohydrate metabolism
Bacterial secretion system	0	1	Environmental Information Processing	Membrane transport
Base excision repair	0	1	Genetic Information Processing	Replication and repair
beta-Alanine metabolism	1	1	Metabolism	Metabolism of other amino acids
Biosynthesis of various nucleotide sugars	1	1	Metabolism	Carbohydrate metabolism
Biosynthesis of various plant secondary metabolites	1	0	Metabolism	Biosynthesis of other secondary metabolites
Biotin metabolism	0	1	Metabolism	Metabolism of cofactors and vitamins
Butanoate metabolism	1	1	Metabolism	Carbohydrate metabolism
C5-Branched dibasic acid metabolism	0	1	Metabolism	Carbohydrate metabolism
Carbapenem biosynthesis	0	1	Metabolism	Biosynthesis of other secondary metabolites
Carbon fixation by Calvin cycle	1	1	Metabolism	Energy metabolism
Carotenoid biosynthesis	0	1	Metabolism	Metabolism of terpenoids and polyketides
Chloroalkane and chloroalkene degradation	0	1	Metabolism	Xenobiotics biodegradation and metabolism
Chlorocyclohexane and chlorobenzene degradation	1	0	Metabolism	Xenobiotics biodegradation and metabolism
Citrate cycle (TCA cycle)	1	1	Metabolism	Carbohydrate metabolism
Cyanoamino acid metabolism	1	1	Metabolism	Metabolism of other amino acids
Cysteine and methionine metabolism	1	1	Metabolism	Amino acid metabolism
D-Amino acid metabolism	1	1	Metabolism	Metabolism of other amino acids
DNA replication	0	1	Genetic Information Processing	Replication and repair
Exopolysaccharide biosynthesis	0	1	Metabolism	Glycan biosynthesis and metabolism
Fatty acid biosynthesis	0	1	Metabolism	Lipid metabolism
Fatty acid degradation	0	1	Metabolism	Lipid metabolism
Folate biosynthesis	0	1	Metabolism	Metabolism of cofactors and vitamins
Folate transport and metabolism	1	1	Organismal Systems	Digestive system
Fructose and mannose metabolism	1	1	Metabolism	Carbohydrate metabolism
Galactose metabolism	0	1	Metabolism	Carbohydrate metabolism
Glutathione metabolism	1	1	Metabolism	Metabolism of other amino acids
Glycerolipid metabolism	0	1	Metabolism	Lipid metabolism
Glycerophospholipid metabolism	1	0	Metabolism	Lipid metabolism
Glycine, serine and threonine metabolism	1	1	Metabolism	Amino acid metabolism
Glycolysis / Gluconeogenesis	0	1	Metabolism	Carbohydrate metabolism
Glyoxylate and dicarboxylate metabolism	1	1	Metabolism	Carbohydrate metabolism
Histidine metabolism	1	1	Metabolism	Amino acid metabolism
Inositol phosphate metabolism	0	1	Metabolism	Carbohydrate metabolism
Lipoic acid metabolism	1	1	Metabolism	Metabolism of cofactors and vitamins
Lysine biosynthesis	0	1	Metabolism	Amino acid metabolism
Lysine degradation	1	1	Metabolism	Amino acid metabolism
Methane metabolism	1	1	Metabolism	Energy metabolism
Mismatch repair	0	1	Genetic Information Processing	Replication and repair
Monobactam biosynthesis	1	1	Metabolism	Biosynthesis of other secondary metabolites
Naphthalene degradation	0	1	Metabolism	Xenobiotics biodegradation and metabolism
Nicotinate and nicotinamide metabolism	1	1	Metabolism	Metabolism of cofactors and vitamins
Nitrogen metabolism	0	1	Metabolism	Energy metabolism
Novobiocin biosynthesis	0	1	Metabolism	Biosynthesis of other secondary metabolites
Nucleotide excision repair	0	1	Genetic Information Processing	Replication and repair
One carbon pool by folate	1	1	Metabolism	Metabolism of cofactors and vitamins
Other carbon fixation pathways	1	1	Metabolism	Energy metabolism
Other glycan degradation	0	1	Metabolism	Glycan biosynthesis and metabolism
Oxidative phosphorylation	1	1	Metabolism	Energy metabolism
Pantothenate and CoA biosynthesis	1	1	Metabolism	Metabolism of cofactors and vitamins
Pentose and glucuronate interconversions	0	1	Metabolism	Carbohydrate metabolism
Pentose phosphate pathway	0	1	Metabolism	Carbohydrate metabolism
Peptidoglycan biosynthesis	0	1	Metabolism	Glycan biosynthesis and metabolism
Peroxisome	0	1	Cellular Processes	Transport and catabolism
Phenazine biosynthesis	0	1	Metabolism	Biosynthesis of other secondary metabolites
Phenylalanine metabolism	1	1	Metabolism	Amino acid metabolism
Phenylalanine, tyrosine and tryptophan biosynthesis	0	1	Metabolism	Amino acid metabolism
Photosynthesis	0	1	Metabolism	Energy metabolism
Photosynthesis - antenna proteins	0	1	Metabolism	Energy metabolism
Polyketide sugar unit biosynthesis	1	1	Metabolism	Metabolism of terpenoids and polyketides
Porphyrin metabolism	1	1	Metabolism	Metabolism of cofactors and vitamins
Propanoate metabolism	1	1	Metabolism	Carbohydrate metabolism
Protein export	0	1	Genetic Information Processing	Folding, sorting and degradation
Protein processing in endoplasmic reticulum	0	1	Genetic Information Processing	Folding, sorting and degradation
Purine metabolism	1	1	Metabolism	Nucleotide metabolism
Pyrimidine metabolism	1	1	Metabolism	Nucleotide metabolism
Pyruvate metabolism	1	1	Metabolism	Carbohydrate metabolism
Quorum sensing	0	1	Cellular Processes	Cellular community - prokaryotes
Riboflavin metabolism	1	1	Metabolism	Metabolism of cofactors and vitamins
Ribosome	0	1	Genetic Information Processing	Translation
RNA degradation	0	1	Genetic Information Processing	Folding, sorting and degradation
RNA polymerase	0	1	Genetic Information Processing	Transcription
Selenocompound metabolism	1	1	Metabolism	Metabolism of other amino acids
Sphingolipid metabolism	0	1	Metabolism	Lipid metabolism
Starch and sucrose metabolism	0	1	Metabolism	Carbohydrate metabolism
Streptomycin biosynthesis	1	1	Metabolism	Biosynthesis of other secondary metabolites
Styrene degradation	1	1	Metabolism	Xenobiotics biodegradation and metabolism
Sulfur metabolism	1	1	Metabolism	Energy metabolism
Sulfur relay system	1	1	Genetic Information Processing	Folding, sorting and degradation
Taurine and hypotaurine metabolism	1	1	Metabolism	Metabolism of other amino acids
Teichoic acid biosynthesis	1	1	Metabolism	Glycan biosynthesis and metabolism
Terpenoid backbone biosynthesis	0	1	Metabolism	Metabolism of terpenoids and polyketides
Thiamine metabolism	1	1	Metabolism	Metabolism of cofactors and vitamins
Tryptophan metabolism	1	1	Metabolism	Amino acid metabolism
Two-component system	1	1	Environmental Information Processing	Signal transduction
Tyrosine metabolism	1	1	Metabolism	Amino acid metabolism
Ubiquinone and other terpenoid-quinone biosynthesis	0	1	Metabolism	Metabolism of cofactors and vitamins
Valine, leucine and isoleucine biosynthesis	1	1	Metabolism	Amino acid metabolism
Valine, leucine and isoleucine degradation	1	1	Metabolism	Amino acid metabolism
Vancomycin resistance	1	0	Human Diseases	Drug resistance: antimicrobial

## Sheet: U3 VS U0
ID	Metabolomics	Proteomics	Classification_level1	Classification_level2
ABC transporters	1	1	Environmental Information Processing	Membrane transport
Acarbose and validamycin biosynthesis	0	1	Metabolism	Biosynthesis of other secondary metabolites
Alanine, aspartate and glutamate metabolism	1	1	Metabolism	Amino acid metabolism
Amino sugar and nucleotide sugar metabolism	1	1	Metabolism	Carbohydrate metabolism
Aminoacyl-tRNA biosynthesis	1	1	Genetic Information Processing	Translation
Arginine and proline metabolism	1	1	Metabolism	Amino acid metabolism
Arginine biosynthesis	0	1	Metabolism	Amino acid metabolism
Ascorbate and aldarate metabolism	0	1	Metabolism	Carbohydrate metabolism
Bacterial secretion system	0	1	Environmental Information Processing	Membrane transport
beta-Alanine metabolism	1	0	Metabolism	Metabolism of other amino acids
Biosynthesis of various nucleotide sugars	1	1	Metabolism	Carbohydrate metabolism
Biosynthesis of various plant secondary metabolites	1	0	Metabolism	Biosynthesis of other secondary metabolites
Biotin metabolism	0	1	Metabolism	Metabolism of cofactors and vitamins
Butanoate metabolism	1	1	Metabolism	Carbohydrate metabolism
Carbon fixation by Calvin cycle	1	1	Metabolism	Energy metabolism
Carotenoid biosynthesis	0	1	Metabolism	Metabolism of terpenoids and polyketides
Chloroalkane and chloroalkene degradation	0	1	Metabolism	Xenobiotics biodegradation and metabolism
Chlorocyclohexane and chlorobenzene degradation	1	1	Metabolism	Xenobiotics biodegradation and metabolism
Citrate cycle (TCA cycle)	1	1	Metabolism	Carbohydrate metabolism
Cyanoamino acid metabolism	1	1	Metabolism	Metabolism of other amino acids
Cysteine and methionine metabolism	0	1	Metabolism	Amino acid metabolism
D-Amino acid metabolism	1	0	Metabolism	Metabolism of other amino acids
DNA replication	0	1	Genetic Information Processing	Replication and repair
Fatty acid biosynthesis	0	1	Metabolism	Lipid metabolism
Fatty acid degradation	0	1	Metabolism	Lipid metabolism
Fluorobenzoate degradation	0	1	Metabolism	Xenobiotics biodegradation and metabolism
Folate biosynthesis	1	0	Metabolism	Metabolism of cofactors and vitamins
Folate transport and metabolism	1	1	Organismal Systems	Digestive system
Fructose and mannose metabolism	1	1	Metabolism	Carbohydrate metabolism
Galactose metabolism	1	1	Metabolism	Carbohydrate metabolism
Glutathione metabolism	1	1	Metabolism	Metabolism of other amino acids
Glycerolipid metabolism	1	0	Metabolism	Lipid metabolism
Glycerophospholipid metabolism	1	0	Metabolism	Lipid metabolism
Glycine, serine and threonine metabolism	1	1	Metabolism	Amino acid metabolism
Glycolysis / Gluconeogenesis	1	1	Metabolism	Carbohydrate metabolism
Glyoxylate and dicarboxylate metabolism	1	1	Metabolism	Carbohydrate metabolism
Histidine metabolism	1	0	Metabolism	Amino acid metabolism
Homologous recombination	0	1	Genetic Information Processing	Replication and repair
Lipoic acid metabolism	1	1	Metabolism	Metabolism of cofactors and vitamins
Lipopolysaccharide biosynthesis	1	0	Metabolism	Glycan biosynthesis and metabolism
Lysine biosynthesis	1	1	Metabolism	Amino acid metabolism
Lysine degradation	1	0	Metabolism	Amino acid metabolism
Methane metabolism	1	1	Metabolism	Energy metabolism
Mismatch repair	0	1	Genetic Information Processing	Replication and repair
Monobactam biosynthesis	1	1	Metabolism	Biosynthesis of other secondary metabolites
Naphthalene degradation	0	1	Metabolism	Xenobiotics biodegradation and metabolism
Nicotinate and nicotinamide metabolism	1	1	Metabolism	Metabolism of cofactors and vitamins
Nitrogen metabolism	0	1	Metabolism	Energy metabolism
Novobiocin biosynthesis	1	1	Metabolism	Biosynthesis of other secondary metabolites
One carbon pool by folate	1	1	Metabolism	Metabolism of cofactors and vitamins
Other carbon fixation pathways	1	1	Metabolism	Energy metabolism
Oxidative phosphorylation	1	1	Metabolism	Energy metabolism
Pantothenate and CoA biosynthesis	1	1	Metabolism	Metabolism of cofactors and vitamins
Pentose and glucuronate interconversions	0	1	Metabolism	Carbohydrate metabolism
Pentose phosphate pathway	1	1	Metabolism	Carbohydrate metabolism
Peptidoglycan biosynthesis	0	1	Metabolism	Glycan biosynthesis and metabolism
Phenazine biosynthesis	0	1	Metabolism	Biosynthesis of other secondary metabolites
Phenylalanine metabolism	1	1	Metabolism	Amino acid metabolism
Phenylalanine, tyrosine and tryptophan biosynthesis	1	1	Metabolism	Amino acid metabolism
Photosynthesis	1	1	Metabolism	Energy metabolism
Photosynthesis - antenna proteins	0	1	Metabolism	Energy metabolism
Polyketide sugar unit biosynthesis	1	1	Metabolism	Metabolism of terpenoids and polyketides
Porphyrin metabolism	1	1	Metabolism	Metabolism of cofactors and vitamins
Propanoate metabolism	1	1	Metabolism	Carbohydrate metabolism
Protein export	0	1	Genetic Information Processing	Folding, sorting and degradation
Protein processing in endoplasmic reticulum	0	1	Genetic Information Processing	Folding, sorting and degradation
Purine metabolism	1	1	Metabolism	Nucleotide metabolism
Pyrimidine metabolism	1	1	Metabolism	Nucleotide metabolism
Pyruvate metabolism	1	1	Metabolism	Carbohydrate metabolism
Quorum sensing	1	1	Cellular Processes	Cellular community - prokaryotes
Riboflavin metabolism	1	0	Metabolism	Metabolism of cofactors and vitamins
Ribosome	0	1	Genetic Information Processing	Translation
RNA degradation	0	1	Genetic Information Processing	Folding, sorting and degradation
RNA polymerase	0	1	Genetic Information Processing	Transcription
Selenocompound metabolism	0	1	Metabolism	Metabolism of other amino acids
Starch and sucrose metabolism	1	1	Metabolism	Carbohydrate metabolism
Streptomycin biosynthesis	1	1	Metabolism	Biosynthesis of other secondary metabolites
Styrene degradation	1	0	Metabolism	Xenobiotics biodegradation and metabolism
Sulfur metabolism	1	1	Metabolism	Energy metabolism
Sulfur relay system	1	1	Genetic Information Processing	Folding, sorting and degradation
Teichoic acid biosynthesis	1	0	Metabolism	Glycan biosynthesis and metabolism
Thiamine metabolism	1	1	Metabolism	Metabolism of cofactors and vitamins
Toluene degradation	0	1	Metabolism	Xenobiotics biodegradation and metabolism
Tryptophan metabolism	1	0	Metabolism	Amino acid metabolism
Two-component system	1	1	Environmental Information Processing	Signal transduction
Tyrosine metabolism	1	1	Metabolism	Amino acid metabolism
Ubiquinone and other terpenoid-quinone biosynthesis	1	1	Metabolism	Metabolism of cofactors and vitamins
Valine, leucine and isoleucine biosynthesis	1	1	Metabolism	Amino acid metabolism
Valine, leucine and isoleucine degradation	1	0	Metabolism	Amino acid metabolism
