# Supplementary material for: Integrated morphological, proteomic and metabolomic analyses reveal response mechanisms of microalgae under uranium exposure
Source: Front Microbiol. 2025 Oct 20;16:1679056. doi: 10.3389/fmicb.2025.1679056 (PMC12581144; doi:10.3389/fmicb.2025.1679056)
Supplement: Supplementary file 1 [file Data_Sheet_1.zip › Table S1 U1 vs U0 KEGG Classification.xls]

Classification_level1	Classification_level2	ListTotal	Count	Substances	Type	Percentage
Metabolism	Amino acid metabolism	66	7	A0A926X4G1:hppD;K9VL46:Osc7112_3909;A0A7C9Q0T9:ilvB;A0A7C9PZ55:cysE;A0A926XVG7:H6G50_20645;A0A926XM28:trpE;K9VEN6:gcvP	Up	10.6060606060606
Metabolism	Amino acid metabolism	254	62	K9VDW1:carB;A0A926X2N9:H6G89_17975;A0A926XLF2:argH;A0A7C9PTP3:purF;A0A926XIY6:purF;A0A926XS92:purQ;A0A927ADG2:purQ;A0A926X6B6:ald;K9TG12:Oscil6304_1621;A0A926X7Z8:argG;A0A926XM21:H6G50_03550;K9VFI8:Osc7112_1788;A0A7C9U0V3:pyrB;A0A926X3K0:H6G89_17730;A0A926XNG0:H6G50_10970;K9TE67:Oscil6304_0989;K9VMI5:Osc7112_5053;A0A927AKR3:carA;A0A927A9Y7:H6G89_07945;A0A927A8G9:ureC;A0A927AP92:ureC;A0A926XLZ7:ar…	Down	24.4094488188976
Metabolism	Biosynthesis of other secondary metabolites	66	2	A0A7C9U2B3:rfbB;A0A926XM28:trpE	Up	3.03030303030303
Metabolism	Biosynthesis of other secondary metabolites	254	6	A0A927AL62:proA;K9TIM7:proA;K9TQZ2:trpE;K9VPR4:trpE;K9TLK9:Oscil6304_3322;A0A7C9PRN3:F6J93_06065	Down	2.36220472440945
Metabolism	Carbohydrate metabolism	66	17	K9TSN9:Oscil6304_5961;A0A7C9PVJ9:F6J93_19260;A0A7C9Q0T9:ilvB;A0A7C9U2A5:F6J93_28870;A0A7C9U2B3:rfbB;A0A926X0F7:rfbF;A0A926X3E9:murQ;A0A927AM35:glmM;K9TEX6:cbbL;A0A926X3H8:H6G89_08910;K9VEN6:gcvP;A0A927AB41:accD;K9VAV7:Osc7112_0363;K9VL46:Osc7112_3909;K9TJX0:Oscil6304_3599;K9TKA9:Oscil6304_3251;K9VQM2:Osc7112_5633	Up	25.7575757575758
Metabolism	Carbohydrate metabolism	254	69	A0A926WZR9:H6G89_07395;A0A927AKV3:H6G50_02255;K9TD58:Oscil6304_0603;K9VMK4:Osc7112_4898;A0A927ADI1:pdhA;A0A7C9TUV8:ppsA;A0A926X1H0:ppsA;A0A926XML9:ppsA;K9VLE5:Osc7112_4473;A0A926XR24:H6G50_19495;A0A7C9TW00:glpX;A0A927AC55:glpX;K9TE96:Oscil6304_0578;K9VMW1:Osc7112_4212;A0A7C9TX40:pyk;K9VJJ2:Osc7112_3931;A0A927ADF4:gpmI;K9VQA0:Osc7112_6078;A0A926X108:pgi;A0A926XLQ7:pgi;A0A926X0A3:acs;K9VFD6:Osc7112…	Down	27.1653543307087
Cellular Processes	Cellular community - prokaryotes	66	3	A0A7C9PQQ8:F6J93_01410;A0A7C9PZA6:F6J93_35650;A0A926XM28:trpE	Up	4.54545454545455
Cellular Processes	Cellular community - prokaryotes	254	8	A0A927AP05:secA;K9TP48:secA;K9VQB5:Osc7112_5454;K9VH11:ffh;A0A926WYY0:H6G89_03765;K9TQZ2:trpE;K9VPR4:trpE;A0A926X6P2:H6G89_28610	Down	3.1496062992126
Organismal Systems	Digestive system	254	2	K9TQG1:glyA;K9VFT5:glyA	Down	0.78740157480315
Human Diseases	Drug resistance: antimicrobial	66	1	A0A926X8L4:H6G89_31020	Up	1.51515151515152
Metabolism	Energy metabolism	66	25	A0A7C9PRG0:psaL;A0A926XPM1:psaM;A0A7C9PZF6:psb27;A0A926XRN3:psbH;K9TTI2:psaA;K9TMI8:atpD;A0A7C9TSY8:F6J93_08465;A0A7C9TU88:petB;K9TFY8:Oscil6304_1355;A0A926X216:psaC;A0A7C9PVJ9:F6J93_19260;A0A926WX92:ctaD;K9TND3:Oscil6304_4840;K9VGI1:Osc7112_2627;K9TJF1:ndhD;A0A927ANH6:ndhB;A0A927AB41:accD;A0A7C9PUV2:folD;K9VAV7:Osc7112_0363;K9TEX6:cbbL;K9TJX0:Oscil6304_3599;K9VGW3:Osc7112_2006;Q9F3Y9:cpcB;K9VL46…	Up	37.8787878787879
Metabolism	Energy metabolism	254	64	A0A926WZR9:H6G89_07395;K9TQG1:glyA;K9VFT5:glyA;A0A7C9PYD0:F6J93_31930;K9VPV7:Osc7112_5004;A0A926X173:ppc;A0A7C9TUV8:ppsA;A0A926X1H0:ppsA;A0A926XML9:ppsA;K9VLE5:Osc7112_4473;A0A7C9TW00:glpX;A0A927AC55:glpX;K9TE96:Oscil6304_0578;K9VMW1:Osc7112_4212;A0A927ADF4:gpmI;A0A926X0A3:acs;K9VFD6:Osc7112_1698;K9VG58:Osc7112_1998;A0A926X1X0:H6G89_10935;A0A927ABM4:H6G89_17700;H1ZT15:rbcL;A0A927AKV3:H6G50_02255;…	Down	25.1968503937008
Genetic Information Processing	Folding, sorting and degradation	66	1	K9VC49:dnaK	Up	1.51515151515152
Genetic Information Processing	Folding, sorting and degradation	254	9	A0A927AKW5:htpG;A0A926X6P8:dnaK;A0A926X657:rnj;A0A926XLB5:pnp;K9VJ65:Osc7112_3791;A0A927AP05:secA;K9TP48:secA;K9VH11:ffh;K9VBX5:Osc7112_1083	Down	3.54330708661417
Metabolism	Glycan biosynthesis and metabolism	66	1	A0A7C9PZ55:cysE	Up	1.51515151515152
Metabolism	Glycan biosynthesis and metabolism	254	2	A0A926XM70:murE;K9VMA2:murE	Down	0.78740157480315
Metabolism	Lipid metabolism	66	6	A0A927AB41:accD;A0A926X7Q0:H6G89_21235;A0A927AAN6:H6G89_12915;A0A926X5V7:fabZ;K9VL46:Osc7112_3909;K9TKD5:glpK	Up	9.09090909090909
Metabolism	Lipid metabolism	254	6	K9VFD6:Osc7112_1698;A0A926X6U0:accA;A0A927AN43:accA;A0A926X5L5:fabF;A0A926X5L1:fabZ;A0A927AAF5:xylB	Down	2.36220472440945
Environmental Information Processing	Membrane transport	66	7	A0A7C9PWU3:pstB;A0A926X9T4:lptB;K9VQS2:Osc7112_6271;K9VN22:Osc7112_4293;K9TGF1:Oscil6304_1956;A0A926XY75:H6G50_23085;K9VA63:Osc7112_0099	Up	10.6060606060606
Environmental Information Processing	Membrane transport	254	11	A0A6H1V3Q4:OspT3;A0A927AP05:secA;K9TP48:secA;K9VH11:ffh;A0A926X625:H6G89_19835;A0A926X7C5:H6G89_28670;A0A926WZZ5:H6G89_09655;A0A926XN14:H6G50_06520;K9VHZ5:Osc7112_2724;K9VQX2:Osc7112_5689;A0A926X734:ugpC	Down	4.33070866141732
Metabolism	Metabolism of cofactors and vitamins	66	11	A0A926X7Q0:H6G89_21235;A0A927AAN6:H6G89_12915;A0A926X5V7:fabZ;A0A7C9PZ83:F6J93_36220;K9TQ05:Oscil6304_5436;A0A7C9PUV2:folD;K9VEN6:gcvP;A0A927A846:adk;A0A7C9Q0T9:ilvB;A0A926X4G1:hppD;K9TF52:Oscil6304_0917	Up	16.6666666666667
Metabolism	Metabolism of cofactors and vitamins	254	36	A0A926XRH1:H6G50_13605;K9TLP1:Oscil6304_3906;K9TRK0:Oscil6304_5137;A0A926X0I9:folD;K9TQG1:glyA;K9VFT5:glyA;A0A926WXI0:purH;A0A7C9U2Y4:ahcY;K9TL86:ahcY;K9TJ08:thiC;A0A7C9TXI1:thiG;A0A927AL23:thiG;A0A926X5W6:thiE;A0A927ADI1:pdhA;A0A926XR24:H6G50_19495;K9VQA0:Osc7112_6078;A0A926X4D8:ubiX;A0A926XS33:ribA;K9TPX3:Oscil6304_5103;A0A7C9PSY9:F6J93_12020;A0A927AKU6:H6G50_06640;K9VJJ0:Osc7112_3279;A0A926XM2…	Down	14.1732283464567
Metabolism	Metabolism of other amino acids	254	25	A0A7C9PQD6:F6J93_02465;K9V9C6:Osc7112_0026;A0A7C9PW92:F6J93_25265;K9VEU2:Osc7112_1997;K9VBU0:gshB;K9TPN4:Oscil6304_4847;A0A926X2G7:pepA;K9VFX7:pepA;A0A926XT45:zwf;K9VI83:zwf;K9TQG1:glyA;K9VFT5:glyA;A0A926X3K0:H6G89_17730;A0A926XNG0:H6G50_10970;K9TE67:Oscil6304_0989;K9VMI5:Osc7112_5053;A0A926XKW3:trxB;K9TR95:Oscil6304_5427;K9VJF7:Osc7112_3266;A0A926X6B6:ald;K9TG12:Oscil6304_1621;A0A926XS92:purQ;A0…	Down	9.84251968503937
Metabolism	Metabolism of terpenoids and polyketides	66	1	A0A7C9U2B3:rfbB	Up	1.51515151515152
Metabolism	Metabolism of terpenoids and polyketides	254	7	A0A926WZ04:H6G89_00810;A0A926WZ77:H6G89_07610;A0A927AKG1:H6G50_14905;A0A926X1I4:H6G89_13500;K9TMJ5:Oscil6304_3788;A0A926X4D8:ubiX;K9VA17:dxr	Down	2.75590551181102
Metabolism	Nucleotide metabolism	66	3	K9TPQ8:guaA;A0A927A846:adk;A0A926XMU3:H6G50_03560	Up	4.54545454545455
Metabolism	Nucleotide metabolism	254	22	A0A927A8G9:ureC;A0A927AP92:ureC;A0A927AA81:purD;A0A7C9PTP3:purF;A0A926XIY6:purF;A0A926XK46:purL;K9VR11:purL;A0A926XS92:purQ;A0A927ADG2:purQ;K9VM43:guaA;A0A926X3D5:H6G89_17470;K9VQ62:Osc7112_5451;A0A926WXI0:purH;K9VFI8:Osc7112_1788;K9TNU9:purM;A0A926X150:purT;K9VDW1:carB;A0A927ABU3:fabG;A0A7C9TUL9:pyrF;K9VDT2:pyrG;A0A7C9U0V3:pyrB;A0A927AKR3:carA	Down	8.66141732283465
Genetic Information Processing	Replication and repair	254	5	A0A926X6B1:uvrB;K9TEY5:ligA;A0A926X7B4:pcrA;K9TKC7:Oscil6304_3431;A0A926XL20:mutS2	Down	1.96850393700787
Environmental Information Processing	Signal transduction	66	2	K9VQS2:Osc7112_6271;K9TQ17:kdpC	Up	3.03030303030303
Environmental Information Processing	Signal transduction	254	6	A0A7C9PS30:F6J93_06700;A0A927AC01:H6G89_19725;A0A7C9PZH3:F6J93_37615;A0A926WYY0:H6G89_03765;A0A7C9TZB4:F6J93_15825;A0A926XQQ2:H6G50_17870	Down	2.36220472440945
Genetic Information Processing	Transcription	66	1	A0A926X597:rpoZ	Up	1.51515151515152
Genetic Information Processing	Transcription	254	1	K9VR30:rpoC1	Down	0.393700787401575
Genetic Information Processing	Translation	66	4	A0A927AB83:rpsF;A0A7C9PY55:rpmE;A0A7C9PZL7:rpsG;A0A926XRK1:rplA	Up	6.06060606060606
Genetic Information Processing	Translation	254	25	A0A927ACY8:argS;A0A927AJW3:argS;K9TF18:argS;K9VIB3:argS;K9VGW5:gatA;A0A7C9TSJ1:asnS;A0A926WYD3:gatB;K9TII6:gatB;K9VEN1:gatB;A0A7C9TW81:cysS;A0A927ACX9:pheS;A0A7C9TY90:alaS;K9TI51:alaS;A0A926WYJ6:glyS;A0A926XRY1:glyS;A0A926X4Z0:H6G89_23560;K9VQK7:rpsH;K9TK15:rplF;K9TIZ0:rpsI;K9VBU1:rpsG;A0A926WZF1:rplA;A0A7C9TTQ1:rpsD;K9VN26:rpsE;K9TJL9:rplD;A0A927ALE6:rpsK	Down	9.84251968503937
Cellular Processes	Transport and catabolism	254	1	K9VDA1:Osc7112_0632	Down	0.393700787401575
Metabolism	Xenobiotics biodegradation and metabolism	66	1	K9VL46:Osc7112_3909	Up	1.51515151515152
Metabolism	Xenobiotics biodegradation and metabolism	254	2	K9VFD6:Osc7112_1698;A0A926X4D8:ubiX	Down	0.78740157480315
